# Supplementary material for: EvoProDom: evolutionary modeling of protein families by assessing translocations of protein domains
Source: FEBS Open Bio. 2021 Aug 21;11(9):2507–24. doi: 10.1002/2211-5463.13245 (PMC8409312; doi:10.1002/2211-5463.13245)
Supplement: Supplementary file 1 — Table S1. EvoProdom translocations. Table S2. Superdomain translocations counts based on mobile domain. Table S3. Raw indel events. Table S4. Indel frequencies for indel classes based on mobile domain. Table S5. Indel events per superfamily (counts). [file FEB4-11-2507-s002.xlsx]

## Sheet: Table_S1
Translocation Class	Mobile Domain	A1	B1	A2	B2	A*_orgs	class (A*_orgs)	B*_orgs	B*_orgs class (B*_orgs)	Clan Id	Clan Name
Eukaryota-Eukaryota	AAA_lid_3	03063:1	03063:0	12196:3	12196:1	ath,gmx,osa,spu,zma	Eukaryota,Eukaryota,Eukaryota,Eukaryota,Eukaryota	ERE,NEL,USM,oaa,spo	Eukaryota,Eukaryota,Eukaryota,Eukaryota,Eukaryota	671	AAA_lid
Eukaryota-Eukaryota	AAA_lid_3	03063:1	03063:0	13338:4	13338:1	aga,cel,ddi,nto	Eukaryota,Eukaryota,Eukaryota,Eukaryota	USM,cal,ncr,sce	Eukaryota,Eukaryota,Eukaryota,Eukaryota	671	AAA_lid
Eukaryota-Eukaryota	AAA_lid_3	12196:3	12196:1	13338:4	13338:1	aga,cel,ddi,spo	Eukaryota,Eukaryota,Eukaryota,Eukaryota	ath,cal,gmx,ncr,osa,sce,zma	Eukaryota,Eukaryota,Eukaryota,Eukaryota,Eukaryota,Eukaryota,Eukaryota	671	AAA_lid
Eukaryota-Eukaryota	AAA_lid_3	12196:3	12196:1	22766:1	22766:0	ASM,CAA,CAP,CHA,CHL,COC,COG,DAN,DIO,ECTE,ELE,ERE,ICT,LEO,MAM,MARM,MIO,OCD,ORM,PAP,PEF,SOA,URP,aju,bta,cfa,cge,csab,ecb,fca,lav,lcf,ncc,nfu,ngi,oas,ocu,ola,pret,ptg,ptr,rno,spo,ssc,xla	Eukaryota,Eukaryota,Eukaryota,Eukaryota,Eukaryota,Eukaryota,Eukaryota,Eukaryota,Eukaryota,Eukaryota,Eukaryota,Eukaryota,Eukaryota,Eukaryota,Eukaryota,Eukaryota,Eukaryota,Eukaryota,Eukaryota,Eukaryota,Eukaryota,Eukaryota,Eukaryota,Eukaryota,Eukaryota,Eukaryota,Eukaryota,Eukaryota,Eukaryota,Eukaryota,Eukaryota,Eukaryota,Eukaryota,Eukaryota,Eukaryota,Eukaryota,Eukaryota,Eukaryota,Eukaryota,Eukaryota…	ncr,sce,spu,zma	Eukaryota,Eukaryota,Eukaryota,Eukaryota	671	AAA_lid
Eukaryota-Eukaryota	AAA_lid_3	12826:4	12826:3	22766:1	22766:0	DAN,aju,lav,ocu,ptg	Eukaryota,Eukaryota,Eukaryota,Eukaryota,Eukaryota	aga,lcm,ncr,nto,rcu,sce,smo,vvi,zma	Eukaryota,Eukaryota,Eukaryota,Eukaryota,Eukaryota,Eukaryota,Eukaryota,Eukaryota,Eukaryota	671	AAA_lid
Eukaryota-Eukaryota	Abhydrolase_1	13696:0	13696:1	18399:0	18399:1	LEO,ccar,dme,ncc	Eukaryota,Eukaryota,Eukaryota,Eukaryota	NEL,aga,oaa,spu	Eukaryota,Eukaryota,Eukaryota,Eukaryota	28	AB_hydrolase
Eukaryota-Eukaryota	Abhydrolase_1	13700:0	13700:1	13703:0	13703:1	COC,MAM,NEL,PEM,csab,ecb,lcm,ptr	Eukaryota,Eukaryota,Eukaryota,Eukaryota,Eukaryota,Eukaryota,Eukaryota,Eukaryota	DIO,ERE,FUD,ICT,OCD,SOA,gga,mgp,ncc,nfu,ocu,pret,ssc	Eukaryota,Eukaryota,Eukaryota,Eukaryota,Eukaryota,Eukaryota,Eukaryota,Eukaryota,Eukaryota,Eukaryota,Eukaryota,Eukaryota,Eukaryota	28	AB_hydrolase
Mixed-Mixed	ACT	00058:2	00058:1	01653:1	01653:2	eco,mtv,osa,smo,zma	Bacteria,Bacteria,Eukaryota,Eukaryota,Eukaryota	USM,ani,cal,ccr,cre,ncr,sce,spo	Eukaryota,Eukaryota,Eukaryota,Bacteria,Eukaryota,Eukaryota,Eukaryota,Eukaryota	70	ACT
Eukaryota-Eukaryota	PARP	06867:19	06867:2	15260:1	15260:0	ERE,cfa,gga,sasa	Eukaryota,Eukaryota,Eukaryota,Eukaryota	DAN,ECTE,SOA,rno	Eukaryota,Eukaryota,Eukaryota,Eukaryota	84	ADP-ribosyl
Eukaryota-Eukaryota	PARP	15259:3	15259:1	06867:16	06867:2	DIO,ECTE,ICT,SOA,URP,cge	Eukaryota,Eukaryota,Eukaryota,Eukaryota,Eukaryota,Eukaryota	PEF,lcf,pret,sasa	Eukaryota,Eukaryota,Eukaryota,Eukaryota	84	ADP-ribosyl
Eukaryota-Eukaryota	PARP	15261:0	15261:1	06867:16	06867:2	CAP,FUD,ICT,NEL,OCD,SOA,URP,cge,oas	Eukaryota,Eukaryota,Eukaryota,Eukaryota,Eukaryota,Eukaryota,Eukaryota,Eukaryota,Eukaryota	CAA,LEO,lcm,pret,sasa	Eukaryota,Eukaryota,Eukaryota,Eukaryota,Eukaryota	84	ADP-ribosyl
Eukaryota-Eukaryota	Sulfatase_C	01132:1	01132:0	12381:1	12381:0	CAP,NEL,SOA,bta	Eukaryota,Eukaryota,Eukaryota,Eukaryota	DIO,aju,ccar,mgp,ptr	Eukaryota,Eukaryota,Eukaryota,Eukaryota,Eukaryota	88	Alk_phosphatase
Eukaryota-Eukaryota	AMP-binding_C	08745:1	08745:0	08772:1	08772:0	DAN,ECTE,OCD,lav	Eukaryota,Eukaryota,Eukaryota,Eukaryota	ICT,csab,gga,lcm	Eukaryota,Eukaryota,Eukaryota,Eukaryota	531	AMP-binding_C
Eukaryota-Eukaryota	AMP-binding_C	08749:1	08749:0	08772:1	08772:0	ECTE,OCD,ngi,nle	Eukaryota,Eukaryota,Eukaryota,Eukaryota	CAP,NEL,gga,hgl,ptg,xla	Eukaryota,Eukaryota,Eukaryota,Eukaryota,Eukaryota,Eukaryota	531	AMP-binding_C
Eukaryota-Eukaryota	Ank	04972:4	04972:3	06867:17	06867:16	MAM,csab,ptr,ssc	Eukaryota,Eukaryota,Eukaryota,Eukaryota	CAP,FUD,MARM,OCD,URP	Eukaryota,Eukaryota,Eukaryota,Eukaryota,Eukaryota	465	Ank
Eukaryota-Eukaryota	Ank	06867:17	06867:16	10329:3	10329:2	CAP,MARM,OCD,URP,ocu	Eukaryota,Eukaryota,Eukaryota,Eukaryota,Eukaryota	CAA,PEF,lcf,nfu	Eukaryota,Eukaryota,Eukaryota,Eukaryota	465	Ank
Eukaryota-Eukaryota	Ank	06867:17	06867:16	17533:2	17533:0	MARM,OCD,URP,ocu	Eukaryota,Eukaryota,Eukaryota,Eukaryota	CHA,bta,ecb,ssc	Eukaryota,Eukaryota,Eukaryota,Eukaryota	465	Ank
Eukaryota-Eukaryota	Ank	10329:3	10329:2	10334:1	10334:0	CAA,PEF,lcf,nfu	Eukaryota,Eukaryota,Eukaryota,Eukaryota	CAP,CHA,CHL,DIO,ECTE,PAP,aju,cfa,fca,oas,ocu,ptg,ptr,ssc	Eukaryota,Eukaryota,Eukaryota,Eukaryota,Eukaryota,Eukaryota,Eukaryota,Eukaryota,Eukaryota,Eukaryota,Eukaryota,Eukaryota,Eukaryota,Eukaryota	465	Ank
Eukaryota-Eukaryota	Ank	10329:3	10329:2	10334:2	10334:0	CAA,PEF,lcf,nfu	Eukaryota,Eukaryota,Eukaryota,Eukaryota	ICT,MAM,MARM,MIO,OCD,ORA,PEM,URP,cge,csab,hgl,ngi,nle,rno	Eukaryota,Eukaryota,Eukaryota,Eukaryota,Eukaryota,Eukaryota,Eukaryota,Eukaryota,Eukaryota,Eukaryota,Eukaryota,Eukaryota,Eukaryota,Eukaryota	465	Ank
Eukaryota-Eukaryota	Ank	10329:3	10329:2	15503:1	15503:0	CAA,PEF,lcf,nfu	Eukaryota,Eukaryota,Eukaryota,Eukaryota	aju,bta,ecb,fca,hgl,lav,ocu,ssc	Eukaryota,Eukaryota,Eukaryota,Eukaryota,Eukaryota,Eukaryota,Eukaryota,Eukaryota	465	Ank
Eukaryota-Eukaryota	Ank	10329:3	10329:2	17533:2	17533:0	CAA,PEF,lcf,nfu	Eukaryota,Eukaryota,Eukaryota,Eukaryota	CHA,bta,ecb,oas,ssc	Eukaryota,Eukaryota,Eukaryota,Eukaryota,Eukaryota	465	Ank
Eukaryota-Eukaryota	Ank	10333:3	10333:1	17533:2	17533:0	CAA,ECTE,ELE,lcm	Eukaryota,Eukaryota,Eukaryota,Eukaryota	CHA,bta,ecb,oas,ssc	Eukaryota,Eukaryota,Eukaryota,Eukaryota,Eukaryota	465	Ank
Eukaryota-Eukaryota	Ank	10334:1	10334:0	15504:1	15504:2	CAP,CHA,CHL,DAN,DIO,ECTE,PAP,aju,cfa,fca,oas,ocu,ptg,ptr,ssc	Eukaryota,Eukaryota,Eukaryota,Eukaryota,Eukaryota,Eukaryota,Eukaryota,Eukaryota,Eukaryota,Eukaryota,Eukaryota,Eukaryota,Eukaryota,Eukaryota,Eukaryota	PEF,mgp,nfu,ola,pret	Eukaryota,Eukaryota,Eukaryota,Eukaryota,Eukaryota	465	Ank
Eukaryota-Eukaryota	Ank	10334:1	10334:0	16343:5	16343:7	ECTE,aju,fca,oas,ptg,ptr	Eukaryota,Eukaryota,Eukaryota,Eukaryota,Eukaryota,Eukaryota	PEF,lcf,mgp,sasa	Eukaryota,Eukaryota,Eukaryota,Eukaryota	465	Ank
Eukaryota-Eukaryota	Ank	14214:1	14214:5	15503:1	15503:0	CHL,COC,DIO,ICT,OCD,ORA,cfa,cge,ptr	Eukaryota,Eukaryota,Eukaryota,Eukaryota,Eukaryota,Eukaryota,Eukaryota,Eukaryota,Eukaryota	aju,bta,fca,ssc	Eukaryota,Eukaryota,Eukaryota,Eukaryota	465	Ank
Eukaryota-Eukaryota	Ank	14214:1	14214:5	17533:2	17533:0	COC,DIO,ELE,ICT,MARM,OCD,ORA,URP,cfa,cge,hgl,lav,ngi,ocu,ptr,rno	Eukaryota,Eukaryota,Eukaryota,Eukaryota,Eukaryota,Eukaryota,Eukaryota,Eukaryota,Eukaryota,Eukaryota,Eukaryota,Eukaryota,Eukaryota,Eukaryota,Eukaryota,Eukaryota	CHA,bta,oas,ssc	Eukaryota,Eukaryota,Eukaryota,Eukaryota	465	Ank
Eukaryota-Eukaryota	Ank	15504:1	15504:2	10334:2	10334:0	PEF,mgp,nfu,ola,pret	Eukaryota,Eukaryota,Eukaryota,Eukaryota,Eukaryota	FUD,ICT,MAM,MARM,MIO,NEL,OCD,ORA,PEM,URP,cge,csab,hgl,ngi,nle,rno	Eukaryota,Eukaryota,Eukaryota,Eukaryota,Eukaryota,Eukaryota,Eukaryota,Eukaryota,Eukaryota,Eukaryota,Eukaryota,Eukaryota,Eukaryota,Eukaryota,Eukaryota,Eukaryota	465	Ank
Eukaryota-Eukaryota	Ank	15504:1	15504:2	17533:2	17533:0	PEF,mgp,nfu,ola,pret	Eukaryota,Eukaryota,Eukaryota,Eukaryota,Eukaryota	CHA,bta,ecb,oas,ssc	Eukaryota,Eukaryota,Eukaryota,Eukaryota,Eukaryota	465	Ank
Eukaryota-Eukaryota	Ank	16343:5	16343:3	10334:2	10334:0	PEF,lcf,mgp,sasa	Eukaryota,Eukaryota,Eukaryota,Eukaryota	FUD,MARM,MIO,NEL,OCD,ORA,PEM,URP,cge,ngi	Eukaryota,Eukaryota,Eukaryota,Eukaryota,Eukaryota,Eukaryota,Eukaryota,Eukaryota,Eukaryota,Eukaryota	465	Ank
Eukaryota-Eukaryota	Ank	16343:5	16343:7	10334:2	10334:0	PEF,lcf,mgp,sasa	Eukaryota,Eukaryota,Eukaryota,Eukaryota	ICT,MAM,csab,hgl,nle,rno	Eukaryota,Eukaryota,Eukaryota,Eukaryota,Eukaryota,Eukaryota	465	Ank
Eukaryota-Eukaryota	Ank	17533:2	17533:0	20175:5	20175:3	CHA,bta,ecb,oas,ssc	Eukaryota,Eukaryota,Eukaryota,Eukaryota,Eukaryota	DAN,ngi,oaa,ocu	Eukaryota,Eukaryota,Eukaryota,Eukaryota	465	Ank
Eukaryota-Eukaryota	Ank	22808:14	22808:0	10334:2	10334:0	ASM,CAA,PEF,lcm,nfu,sasa	Eukaryota,Eukaryota,Eukaryota,Eukaryota,Eukaryota,Eukaryota	FUD,NEL,URP,csab	Eukaryota,Eukaryota,Eukaryota,Eukaryota	465	Ank
Eukaryota-Eukaryota	Ank	22808:14	22808:1	10334:2	10334:0	ASM,CAA,PEF,lcm	Eukaryota,Eukaryota,Eukaryota,Eukaryota	FUD,MARM,NEL,ORA,ngi	Eukaryota,Eukaryota,Eukaryota,Eukaryota,Eukaryota	465	Ank
Eukaryota-Eukaryota	Ank_2	00901:23	00901:27	06623:0	06623:2	ERE,ICT,cge,lav,ngi	Eukaryota,Eukaryota,Eukaryota,Eukaryota,Eukaryota	ECTE,cfa,nle,ssc	Eukaryota,Eukaryota,Eukaryota,Eukaryota	465	Ank
Eukaryota-Eukaryota	Ank_2	00901:23	00901:29	04964:2	04964:1	CAP,ICT,cge,lcf,ngi	Eukaryota,Eukaryota,Eukaryota,Eukaryota,Eukaryota	ASM,ORM,nfu,ola,pret,sasa,xla	Eukaryota,Eukaryota,Eukaryota,Eukaryota,Eukaryota,Eukaryota,Eukaryota	465	Ank
Eukaryota-Eukaryota	Ank_2	00901:23	00901:29	04973:2	04973:1	CAP,ICT,cge,ngi	Eukaryota,Eukaryota,Eukaryota,Eukaryota	CAA,ccar,ncc,pret	Eukaryota,Eukaryota,Eukaryota,Eukaryota	465	Ank
Eukaryota-Eukaryota	Ank_2	00901:23	00901:29	06622:0	06622:2	CAP,ICT,cge,ngi	Eukaryota,Eukaryota,Eukaryota,Eukaryota	ASM,NEL,ORM,PEF,aju,mmu,nfu,ola,sasa	Eukaryota,Eukaryota,Eukaryota,Eukaryota,Eukaryota,Eukaryota,Eukaryota,Eukaryota,Eukaryota	465	Ank
Eukaryota-Eukaryota	Ank_2	00901:23	00901:29	06623:0	06623:2	ICT,cge,lcf,ngi	Eukaryota,Eukaryota,Eukaryota,Eukaryota	ASM,CAA,CHA,ECTE,ELE,MAM,NEL,PEF,csab,hgl,ncc,nfu,nle,ola,pret,ptr	Eukaryota,Eukaryota,Eukaryota,Eukaryota,Eukaryota,Eukaryota,Eukaryota,Eukaryota,Eukaryota,Eukaryota,Eukaryota,Eukaryota,Eukaryota,Eukaryota,Eukaryota,Eukaryota	465	Ank
Eukaryota-Eukaryota	Ank_2	00901:23	00901:29	21442:3	21442:2	CAP,ICT,cge,ngi	Eukaryota,Eukaryota,Eukaryota,Eukaryota	ASM,CAA,COG,PEF,ccar,sasa	Eukaryota,Eukaryota,Eukaryota,Eukaryota,Eukaryota,Eukaryota	465	Ank
Eukaryota-Eukaryota	Ank_2	00901:23	00901:8	06622:0	06622:2	ICT,cge,lav,ngi	Eukaryota,Eukaryota,Eukaryota,Eukaryota	LEO,PAP,fca,gga,lcm	Eukaryota,Eukaryota,Eukaryota,Eukaryota,Eukaryota	465	Ank
Eukaryota-Eukaryota	Ank_2	00901:23	00901:8	06623:0	06623:2	ICT,cge,lav,lcf,ngi	Eukaryota,Eukaryota,Eukaryota,Eukaryota,Eukaryota	CHA,CHL,ECTE,MAM,OCD,bta,cfa,csab,ecb,fca,hgl,lcm,nle,ptr,ssc	Eukaryota,Eukaryota,Eukaryota,Eukaryota,Eukaryota,Eukaryota,Eukaryota,Eukaryota,Eukaryota,Eukaryota,Eukaryota,Eukaryota,Eukaryota,Eukaryota,Eukaryota	465	Ank
Eukaryota-Eukaryota	Ank_2	00901:32	00901:9	21596:11	21596:4	DAN,ERE,FUD,ocu,spu	Eukaryota,Eukaryota,Eukaryota,Eukaryota,Eukaryota	ath,gmx,nto,osa,sly,sot,vvi,zma	Eukaryota,Eukaryota,Eukaryota,Eukaryota,Eukaryota,Eukaryota,Eukaryota,Eukaryota	465	Ank
Eukaryota-Eukaryota	Ank_2	00901:32	00901:9	21596:15	21596:4	DAN,ERE,FUD,ocu,spu	Eukaryota,Eukaryota,Eukaryota,Eukaryota,Eukaryota	ath,gmx,nto,osa,rcu,sly,smo,sot,vvi,zma	Eukaryota,Eukaryota,Eukaryota,Eukaryota,Eukaryota,Eukaryota,Eukaryota,Eukaryota,Eukaryota,Eukaryota	465	Ank
Eukaryota-Eukaryota	Ank_2	01424:6	01424:7	04968:1	04968:0	ORM,PEF,cge,gga,lcf,nfu,ola,pret,sasa	Eukaryota,Eukaryota,Eukaryota,Eukaryota,Eukaryota,Eukaryota,Eukaryota,Eukaryota,Eukaryota	ICT,URP,ngi,rno,ssc	Eukaryota,Eukaryota,Eukaryota,Eukaryota,Eukaryota	465	Ank
Eukaryota-Eukaryota	Ank_2	01424:6	01424:7	04969:1	04969:0	COG,ORM,PEF,nfu,ola,pret,sasa	Eukaryota,Eukaryota,Eukaryota,Eukaryota,Eukaryota,Eukaryota,Eukaryota	ICT,MIO,URP,ngi,rno,ssc	Eukaryota,Eukaryota,Eukaryota,Eukaryota,Eukaryota,Eukaryota	465	Ank
Eukaryota-Eukaryota	Ank_2	01424:6	01424:7	04970:1	04970:0	COG,DIO,LEO,ORM,PEF,csab,lcf,ola,pret,sasa	Eukaryota,Eukaryota,Eukaryota,Eukaryota,Eukaryota,Eukaryota,Eukaryota,Eukaryota,Eukaryota,Eukaryota	ICT,MARM,MIO,ngi,ssc	Eukaryota,Eukaryota,Eukaryota,Eukaryota,Eukaryota	465	Ank
Eukaryota-Eukaryota	Ank_2	01424:6	01424:7	12231:12	12231:13	ASM,CAA,CHL,DIO,ECTE,ELE,ERE,FUD,LEO,MAM,OCD,PAP,PEM,bta,cge,csab,ecb,fca,hgl,oaa,ocu,ptr	Eukaryota,Eukaryota,Eukaryota,Eukaryota,Eukaryota,Eukaryota,Eukaryota,Eukaryota,Eukaryota,Eukaryota,Eukaryota,Eukaryota,Eukaryota,Eukaryota,Eukaryota,Eukaryota,Eukaryota,Eukaryota,Eukaryota,Eukaryota,Eukaryota,Eukaryota	ICT,MARM,URP,ngi	Eukaryota,Eukaryota,Eukaryota,Eukaryota	465	Ank
Eukaryota-Eukaryota	Ank_2	01424:6	01424:7	17566:0	17566:1	ASM,CAP,CHA,DIO,ECTE,ELE,LEO,MAM,ORA,ORM,PEF,csab,ecb,lcf,pret,ptr,sasa,xla	Eukaryota,Eukaryota,Eukaryota,Eukaryota,Eukaryota,Eukaryota,Eukaryota,Eukaryota,Eukaryota,Eukaryota,Eukaryota,Eukaryota,Eukaryota,Eukaryota,Eukaryota,Eukaryota,Eukaryota,Eukaryota	ICT,MIO,URP,rno,ssc	Eukaryota,Eukaryota,Eukaryota,Eukaryota,Eukaryota	465	Ank
Eukaryota-Eukaryota	Ank_2	01424:6	01424:7	18626:126	18626:143	ASM,FUD,PEF,lcf,pret,ptr	Eukaryota,Eukaryota,Eukaryota,Eukaryota,Eukaryota,Eukaryota	MARM,MIO,URP,ssc	Eukaryota,Eukaryota,Eukaryota,Eukaryota	465	Ank
Eukaryota-Eukaryota	Ank_2	01424:6	01424:7	20032:8	20032:3	DIO,ECTE,PEM,ecb	Eukaryota,Eukaryota,Eukaryota,Eukaryota	ICT,MARM,URP,ngi	Eukaryota,Eukaryota,Eukaryota,Eukaryota	465	Ank
Eukaryota-Eukaryota	Ank_2	01424:6	01424:7	21413:5	21413:2	CHA,NEL,bta,cge	Eukaryota,Eukaryota,Eukaryota,Eukaryota	ICT,MARM,URP,rno,ssc	Eukaryota,Eukaryota,Eukaryota,Eukaryota,Eukaryota	465	Ank
Eukaryota-Eukaryota	Ank_2	01424:6	01424:7	21441:0	21441:1	COG,ORM,PEF,lcf,nfu,ola	Eukaryota,Eukaryota,Eukaryota,Eukaryota,Eukaryota,Eukaryota	ICT,MARM,MIO,URP	Eukaryota,Eukaryota,Eukaryota,Eukaryota	465	Ank
Eukaryota-Eukaryota	Ank_2	01424:6	01424:7	21871:2	21871:3	CAA,LEO,hgl,lcf	Eukaryota,Eukaryota,Eukaryota,Eukaryota	ICT,MARM,MIO,URP,ngi,rno	Eukaryota,Eukaryota,Eukaryota,Eukaryota,Eukaryota,Eukaryota	465	Ank
Eukaryota-Eukaryota	Ank_2	01424:6	01424:7	22808:19	22808:8	DIO,ELE,ERE,ORM,nfu,ocu,pret	Eukaryota,Eukaryota,Eukaryota,Eukaryota,Eukaryota,Eukaryota,Eukaryota	ICT,MARM,MIO,URP	Eukaryota,Eukaryota,Eukaryota,Eukaryota	465	Ank
Eukaryota-Eukaryota	Ank_2	01424:6	01424:7	23573:878	23573:391	CAA,ECTE,ELE,LEO,PEF,cge,lcf,nfu,oaa,pret,sasa	Eukaryota,Eukaryota,Eukaryota,Eukaryota,Eukaryota,Eukaryota,Eukaryota,Eukaryota,Eukaryota,Eukaryota,Eukaryota	ICT,MARM,URP,ngi,ssc	Eukaryota,Eukaryota,Eukaryota,Eukaryota,Eukaryota	465	Ank
Eukaryota-Eukaryota	Ank_2	02895:1	02895:6	23573:477	23573:391	ECTE,nle,oaa,ola	Eukaryota,Eukaryota,Eukaryota,Eukaryota	aga,ame,ddi,pfa	Eukaryota,Eukaryota,Eukaryota,Eukaryota	465	Ank
Eukaryota-Eukaryota	Ank_2	03426:9	03426:1	21596:11	21596:4	DAN,ERE,FUD,aju,ocu	Eukaryota,Eukaryota,Eukaryota,Eukaryota,Eukaryota	nto,sly,sot,vvi	Eukaryota,Eukaryota,Eukaryota,Eukaryota	465	Ank
Eukaryota-Eukaryota	Ank_2	03426:9	03426:1	21596:15	21596:4	DAN,ERE,FUD,aju,ocu	Eukaryota,Eukaryota,Eukaryota,Eukaryota,Eukaryota	nto,sly,smo,sot,vvi	Eukaryota,Eukaryota,Eukaryota,Eukaryota,Eukaryota	465	Ank
Eukaryota-Eukaryota	Ank_2	04964:2	04964:1	04968:1	04968:0	ORM,nfu,ola,pret,sasa	Eukaryota,Eukaryota,Eukaryota,Eukaryota,Eukaryota	CAP,CHA,CHL,COC,DIO,ECTE,ELE,ERE,FUD,ICT,MAM,OCD,PAP,PEM,SOA,URP,bta,cfa,csab,ecb,fca,hgl,lav,mgp,ngi,nle,oas,ocu,ptg,ptr,rno,ssc	Eukaryota,Eukaryota,Eukaryota,Eukaryota,Eukaryota,Eukaryota,Eukaryota,Eukaryota,Eukaryota,Eukaryota,Eukaryota,Eukaryota,Eukaryota,Eukaryota,Eukaryota,Eukaryota,Eukaryota,Eukaryota,Eukaryota,Eukaryota,Eukaryota,Eukaryota,Eukaryota,Eukaryota,Eukaryota,Eukaryota,Eukaryota,Eukaryota,Eukaryota,Eukaryota,Eukaryota,Eukaryota	465	Ank
Eukaryota-Eukaryota	Ank_2	04964:2	04964:1	04969:1	04969:0	ORM,nfu,ola,pret,sasa	Eukaryota,Eukaryota,Eukaryota,Eukaryota,Eukaryota	CAA,CAP,CHA,CHL,COC,ELE,ERE,FUD,ICT,MAM,MIO,OCD,ORA,PAP,PEM,SOA,URP,aju,bta,cfa,cge,csab,ecb,fca,gga,hgl,lav,mgp,ngi,nle,oaa,oas,ocu,ptg,ptr,rno,ssc	Eukaryota,Eukaryota,Eukaryota,Eukaryota,Eukaryota,Eukaryota,Eukaryota,Eukaryota,Eukaryota,Eukaryota,Eukaryota,Eukaryota,Eukaryota,Eukaryota,Eukaryota,Eukaryota,Eukaryota,Eukaryota,Eukaryota,Eukaryota,Eukaryota,Eukaryota,Eukaryota,Eukaryota,Eukaryota,Eukaryota,Eukaryota,Eukaryota,Eukaryota,Eukaryota,Eukaryota,Eukaryota,Eukaryota,Eukaryota,Eukaryota,Eukaryota,Eukaryota	465	Ank
Eukaryota-Eukaryota	Ank_2	04964:2	04964:1	04970:1	04970:0	LEO,ORM,ola,pret,sasa	Eukaryota,Eukaryota,Eukaryota,Eukaryota,Eukaryota	CAA,CAP,CHL,COC,ELE,ERE,FUD,ICT,MAM,MARM,MIO,OCD,ORA,PAP,PEM,SOA,aju,bta,cge,ecb,fca,gga,hgl,lav,ngi,nle,ocu,ptg,ptr,ssc	Eukaryota,Eukaryota,Eukaryota,Eukaryota,Eukaryota,Eukaryota,Eukaryota,Eukaryota,Eukaryota,Eukaryota,Eukaryota,Eukaryota,Eukaryota,Eukaryota,Eukaryota,Eukaryota,Eukaryota,Eukaryota,Eukaryota,Eukaryota,Eukaryota,Eukaryota,Eukaryota,Eukaryota,Eukaryota,Eukaryota,Eukaryota,Eukaryota,Eukaryota,Eukaryota	465	Ank
Eukaryota-Eukaryota	Ank_2	04964:2	04964:1	17566:0	17566:1	ASM,LEO,ORM,lcm,pret,sasa,xla	Eukaryota,Eukaryota,Eukaryota,Eukaryota,Eukaryota,Eukaryota,Eukaryota	CHL,COC,ERE,FUD,ICT,MIO,OCD,PAP,PEM,SOA,URP,aju,bta,cge,fca,hgl,mgp,oas,ptg,rno,ssc	Eukaryota,Eukaryota,Eukaryota,Eukaryota,Eukaryota,Eukaryota,Eukaryota,Eukaryota,Eukaryota,Eukaryota,Eukaryota,Eukaryota,Eukaryota,Eukaryota,Eukaryota,Eukaryota,Eukaryota,Eukaryota,Eukaryota,Eukaryota,Eukaryota	465	Ank
Eukaryota-Eukaryota	Ank_2	04964:2	04964:1	21442:3	21442:2	ORM,nfu,pret,xla	Eukaryota,Eukaryota,Eukaryota,Eukaryota	CAA,COG,PAP,PEF,ccar,gga,lcf,mgp	Eukaryota,Eukaryota,Eukaryota,Eukaryota,Eukaryota,Eukaryota,Eukaryota,Eukaryota	465	Ank
Eukaryota-Eukaryota	Ank_2	04964:2	04964:1	23573:878	23573:391	LEO,lcm,nfu,pret,sasa	Eukaryota,Eukaryota,Eukaryota,Eukaryota,Eukaryota	CAP,COC,DIO,ERE,ICT,MARM,PAP,URP,aju,cfa,ecb,fca,ngi,ptg,ssc	Eukaryota,Eukaryota,Eukaryota,Eukaryota,Eukaryota,Eukaryota,Eukaryota,Eukaryota,Eukaryota,Eukaryota,Eukaryota,Eukaryota,Eukaryota,Eukaryota,Eukaryota	465	Ank
Eukaryota-Eukaryota	Ank_2	04968:1	04968:0	06622:0	06622:2	CAP,CHL,ECTE,ELE,ERE,FUD,ICT,MAM,OCD,PEM,SOA,URP,bta,cfa,csab,ecb,hgl,lav,ngi,nle,oas,ocu,ptr,rno,ssc,xla	Eukaryota,Eukaryota,Eukaryota,Eukaryota,Eukaryota,Eukaryota,Eukaryota,Eukaryota,Eukaryota,Eukaryota,Eukaryota,Eukaryota,Eukaryota,Eukaryota,Eukaryota,Eukaryota,Eukaryota,Eukaryota,Eukaryota,Eukaryota,Eukaryota,Eukaryota,Eukaryota,Eukaryota,Eukaryota,Eukaryota	ORM,PEF,aju,gga,nfu,ola,sasa	Eukaryota,Eukaryota,Eukaryota,Eukaryota,Eukaryota,Eukaryota,Eukaryota	465	Ank
Eukaryota-Eukaryota	Ank_2	04968:1	04968:0	06623:0	06623:2	COC,DIO,ERE,ICT,PAP,PEM,SOA,lav,ngi,oas,ocu,ptg	Eukaryota,Eukaryota,Eukaryota,Eukaryota,Eukaryota,Eukaryota,Eukaryota,Eukaryota,Eukaryota,Eukaryota,Eukaryota,Eukaryota	PEF,nfu,ola,pret	Eukaryota,Eukaryota,Eukaryota,Eukaryota	465	Ank
Eukaryota-Eukaryota	Ank_2	04968:1	04968:0	06867:16	06867:2	CAP,DIO,ECTE,FUD,ICT,OCD,SOA,URP,oas,ocu	Eukaryota,Eukaryota,Eukaryota,Eukaryota,Eukaryota,Eukaryota,Eukaryota,Eukaryota,Eukaryota,Eukaryota	ORM,PEF,lcf,nfu,pret,sasa	Eukaryota,Eukaryota,Eukaryota,Eukaryota,Eukaryota,Eukaryota	465	Ank
Eukaryota-Eukaryota	Ank_2	04968:1	04968:0	10328:2	10328:3	CHA,DIO,ERE,PAP,bta,cfa,ecb,fca,mgp,oas,ssc	Eukaryota,Eukaryota,Eukaryota,Eukaryota,Eukaryota,Eukaryota,Eukaryota,Eukaryota,Eukaryota,Eukaryota,Eukaryota	ORM,PEF,ola,pret,sasa	Eukaryota,Eukaryota,Eukaryota,Eukaryota,Eukaryota	465	Ank
Eukaryota-Eukaryota	Ank_2	04968:1	04968:0	10334:0	10334:2	FUD,ICT,MAM,OCD,PEM,URP,csab,hgl,ngi,nle,rno	Eukaryota,Eukaryota,Eukaryota,Eukaryota,Eukaryota,Eukaryota,Eukaryota,Eukaryota,Eukaryota,Eukaryota,Eukaryota	ORM,PEF,ccar,gga,lcf,nfu,ola,pret,sasa	Eukaryota,Eukaryota,Eukaryota,Eukaryota,Eukaryota,Eukaryota,Eukaryota,Eukaryota,Eukaryota	465	Ank
Eukaryota-Eukaryota	Ank_2	04968:1	04968:0	10520:2	10520:0	DIO,FUD,ICT,SOA,oas	Eukaryota,Eukaryota,Eukaryota,Eukaryota,Eukaryota	ORM,PEF,cge,gga,lcf,nfu,ola,pret,sasa	Eukaryota,Eukaryota,Eukaryota,Eukaryota,Eukaryota,Eukaryota,Eukaryota,Eukaryota,Eukaryota	465	Ank
Eukaryota-Eukaryota	Ank_2	04968:1	04968:0	12231:4	12231:13	ASM,CHL,COC,DIO,ECTE,ELE,ERE,FUD,MAM,OCD,PAP,PEM,bta,cfa,csab,ecb,fca,hgl,lav,nle,oas,ocu,ptg,ptr,rno	Eukaryota,Eukaryota,Eukaryota,Eukaryota,Eukaryota,Eukaryota,Eukaryota,Eukaryota,Eukaryota,Eukaryota,Eukaryota,Eukaryota,Eukaryota,Eukaryota,Eukaryota,Eukaryota,Eukaryota,Eukaryota,Eukaryota,Eukaryota,Eukaryota,Eukaryota,Eukaryota,Eukaryota,Eukaryota	ORM,nfu,ola,pret	Eukaryota,Eukaryota,Eukaryota,Eukaryota	465	Ank
Eukaryota-Eukaryota	Ank_2	04968:1	04968:0	13278:3	13278:4	ICT,URP,ngi,rno,ssc	Eukaryota,Eukaryota,Eukaryota,Eukaryota,Eukaryota	ORM,PEF,cge,gga,lcf,nfu,ola,pret,sasa	Eukaryota,Eukaryota,Eukaryota,Eukaryota,Eukaryota,Eukaryota,Eukaryota,Eukaryota,Eukaryota	465	Ank
Eukaryota-Eukaryota	Ank_2	04968:1	04968:0	17540:3	17540:1	ELE,FUD,ICT,cfa,mgp,ocu	Eukaryota,Eukaryota,Eukaryota,Eukaryota,Eukaryota,Eukaryota	PEF,cge,gga,lcf	Eukaryota,Eukaryota,Eukaryota,Eukaryota	465	Ank
Eukaryota-Eukaryota	Ank_2	04968:1	04968:0	21442:3	21442:2	CAP,CHA,CHL,DIO,ECTE,ELE,FUD,ICT,MAM,OCD,PEM,SOA,URP,bta,csab,ecb,fca,hgl,lav,ngi,nle,oas,ocu,ptg,ptr,rno,ssc,xla	Eukaryota,Eukaryota,Eukaryota,Eukaryota,Eukaryota,Eukaryota,Eukaryota,Eukaryota,Eukaryota,Eukaryota,Eukaryota,Eukaryota,Eukaryota,Eukaryota,Eukaryota,Eukaryota,Eukaryota,Eukaryota,Eukaryota,Eukaryota,Eukaryota,Eukaryota,Eukaryota,Eukaryota,Eukaryota,Eukaryota,Eukaryota,Eukaryota	PEF,ccar,gga,lcf,sasa	Eukaryota,Eukaryota,Eukaryota,Eukaryota,Eukaryota	465	Ank
Eukaryota-Eukaryota	Ank_2	04968:1	04968:0	22808:1	22808:8	DIO,ERE,bta,ocu,ssc	Eukaryota,Eukaryota,Eukaryota,Eukaryota,Eukaryota	aju,lcf,ola,sasa	Eukaryota,Eukaryota,Eukaryota,Eukaryota	465	Ank
Eukaryota-Eukaryota	Ank_2	04969:1	04969:0	06622:0	06622:2	CAP,CHL,DAN,ELE,ERE,FUD,ICT,MAM,MIO,OCD,ORA,PEM,SOA,URP,bta,cfa,cge,csab,ecb,hgl,lav,ngi,nle,oas,ocu,ptr,rno,ssc,xla	Eukaryota,Eukaryota,Eukaryota,Eukaryota,Eukaryota,Eukaryota,Eukaryota,Eukaryota,Eukaryota,Eukaryota,Eukaryota,Eukaryota,Eukaryota,Eukaryota,Eukaryota,Eukaryota,Eukaryota,Eukaryota,Eukaryota,Eukaryota,Eukaryota,Eukaryota,Eukaryota,Eukaryota,Eukaryota,Eukaryota,Eukaryota,Eukaryota,Eukaryota	ORM,PEF,nfu,ola,sasa	Eukaryota,Eukaryota,Eukaryota,Eukaryota,Eukaryota	465	Ank
Eukaryota-Eukaryota	Ank_2	04969:1	04969:0	06623:0	06623:2	COC,DAN,ERE,ICT,LEO,MIO,PAP,PEM,SOA,aju,cge,lav,ngi,oas,ocu,ptg	Eukaryota,Eukaryota,Eukaryota,Eukaryota,Eukaryota,Eukaryota,Eukaryota,Eukaryota,Eukaryota,Eukaryota,Eukaryota,Eukaryota,Eukaryota,Eukaryota,Eukaryota,Eukaryota	PEF,ncc,nfu,ola,pret	Eukaryota,Eukaryota,Eukaryota,Eukaryota,Eukaryota	465	Ank
Eukaryota-Eukaryota	Ank_2	04969:1	04969:0	06867:16	06867:2	CAP,FUD,ICT,OCD,SOA,URP,cge,oas,ocu	Eukaryota,Eukaryota,Eukaryota,Eukaryota,Eukaryota,Eukaryota,Eukaryota,Eukaryota,Eukaryota	ORM,PEF,nfu,pret,sasa	Eukaryota,Eukaryota,Eukaryota,Eukaryota,Eukaryota	465	Ank
Eukaryota-Eukaryota	Ank_2	04969:1	04969:0	09256:0	09256:1	CAA,CAP,CHA,CHL,COC,DAN,ELE,ERE,ICT,MAM,MIO,ORA,PAP,PEM,SOA,URP,aju,bta,cfa,csab,ecb,fca,hgl,lav,ngi,nle,oaa,oas,ocu,ptg,ptr,rno,ssc	Eukaryota,Eukaryota,Eukaryota,Eukaryota,Eukaryota,Eukaryota,Eukaryota,Eukaryota,Eukaryota,Eukaryota,Eukaryota,Eukaryota,Eukaryota,Eukaryota,Eukaryota,Eukaryota,Eukaryota,Eukaryota,Eukaryota,Eukaryota,Eukaryota,Eukaryota,Eukaryota,Eukaryota,Eukaryota,Eukaryota,Eukaryota,Eukaryota,Eukaryota,Eukaryota,Eukaryota,Eukaryota,Eukaryota	COG,ncc,nfu,sasa	Eukaryota,Eukaryota,Eukaryota,Eukaryota	465	Ank
Eukaryota-Eukaryota	Ank_2	04969:1	04969:0	10328:2	10328:3	CHA,DAN,ERE,MIO,ORA,PAP,aju,bta,cfa,cge,ecb,fca,mgp,oas,ssc	Eukaryota,Eukaryota,Eukaryota,Eukaryota,Eukaryota,Eukaryota,Eukaryota,Eukaryota,Eukaryota,Eukaryota,Eukaryota,Eukaryota,Eukaryota,Eukaryota,Eukaryota	COG,ORM,PEF,ncc,ola,pret,sasa	Eukaryota,Eukaryota,Eukaryota,Eukaryota,Eukaryota,Eukaryota,Eukaryota	465	Ank
Eukaryota-Eukaryota	Ank_2	04969:1	04969:0	10334:0	10334:2	FUD,ICT,MAM,MIO,OCD,ORA,PEM,URP,cge,csab,hgl,ngi,nle,rno	Eukaryota,Eukaryota,Eukaryota,Eukaryota,Eukaryota,Eukaryota,Eukaryota,Eukaryota,Eukaryota,Eukaryota,Eukaryota,Eukaryota,Eukaryota,Eukaryota	COG,ORM,PEF,ncc,nfu,ola,pret,sasa	Eukaryota,Eukaryota,Eukaryota,Eukaryota,Eukaryota,Eukaryota,Eukaryota,Eukaryota	465	Ank
Eukaryota-Eukaryota	Ank_2	04969:1	04969:0	10520:2	10520:0	FUD,ICT,SOA,oaa,oas	Eukaryota,Eukaryota,Eukaryota,Eukaryota,Eukaryota	COG,ORM,PEF,nfu,ola,pret,sasa	Eukaryota,Eukaryota,Eukaryota,Eukaryota,Eukaryota,Eukaryota,Eukaryota	465	Ank
Eukaryota-Eukaryota	Ank_2	04969:1	04969:0	12231:4	12231:13	ASM,CAA,CHL,COC,DAN,ELE,ERE,FUD,LEO,MAM,MIO,OCD,PAP,PEM,aju,bta,cfa,cge,csab,ecb,fca,hgl,lav,nle,oaa,oas,ocu,ptg,ptr,rno	Eukaryota,Eukaryota,Eukaryota,Eukaryota,Eukaryota,Eukaryota,Eukaryota,Eukaryota,Eukaryota,Eukaryota,Eukaryota,Eukaryota,Eukaryota,Eukaryota,Eukaryota,Eukaryota,Eukaryota,Eukaryota,Eukaryota,Eukaryota,Eukaryota,Eukaryota,Eukaryota,Eukaryota,Eukaryota,Eukaryota,Eukaryota,Eukaryota,Eukaryota,Eukaryota	ORM,nfu,ola,pret	Eukaryota,Eukaryota,Eukaryota,Eukaryota	465	Ank
Eukaryota-Eukaryota	Ank_2	04969:1	04969:0	13278:3	13278:4	ICT,MIO,URP,ngi,rno,ssc	Eukaryota,Eukaryota,Eukaryota,Eukaryota,Eukaryota,Eukaryota	COG,ORM,PEF,nfu,ola,pret,sasa	Eukaryota,Eukaryota,Eukaryota,Eukaryota,Eukaryota,Eukaryota,Eukaryota	465	Ank
Eukaryota-Eukaryota	Ank_2	04969:1	04969:0	17848:2	17848:0	COC,LEO,aju,cfa	Eukaryota,Eukaryota,Eukaryota,Eukaryota	ORM,ncc,nfu,ola	Eukaryota,Eukaryota,Eukaryota,Eukaryota	465	Ank
Eukaryota-Eukaryota	Ank_2	04969:1	04969:0	21411:3	21411:0	ERE,LEO,cge,oaa,ptg	Eukaryota,Eukaryota,Eukaryota,Eukaryota,Eukaryota	COG,ORM,PEF,ncc,nfu,ola,pret,sasa	Eukaryota,Eukaryota,Eukaryota,Eukaryota,Eukaryota,Eukaryota,Eukaryota,Eukaryota	465	Ank
Eukaryota-Eukaryota	Ank_2	04970:1	04970:0	04973:2	04973:1	ASM,CAP,CHL,COC,DAN,ELE,ERE,FUD,ICT,MAM,MARM,MIO,OCD,ORA,PAP,PEM,SOA,aju,bta,cge,ecb,fca,gga,lav,ngi,nle,ocu,ptg,ptr,ssc	Eukaryota,Eukaryota,Eukaryota,Eukaryota,Eukaryota,Eukaryota,Eukaryota,Eukaryota,Eukaryota,Eukaryota,Eukaryota,Eukaryota,Eukaryota,Eukaryota,Eukaryota,Eukaryota,Eukaryota,Eukaryota,Eukaryota,Eukaryota,Eukaryota,Eukaryota,Eukaryota,Eukaryota,Eukaryota,Eukaryota,Eukaryota,Eukaryota,Eukaryota,Eukaryota	LEO,lcf,ncc,pret	Eukaryota,Eukaryota,Eukaryota,Eukaryota	465	Ank
Eukaryota-Eukaryota	Ank_2	04970:1	04970:0	06622:0	06622:2	CAP,CHL,DAN,ELE,ERE,FUD,ICT,MAM,MARM,MIO,OCD,ORA,PEM,SOA,bta,cge,ecb,hgl,lav,ngi,nle,ocu,ptr,ssc	Eukaryota,Eukaryota,Eukaryota,Eukaryota,Eukaryota,Eukaryota,Eukaryota,Eukaryota,Eukaryota,Eukaryota,Eukaryota,Eukaryota,Eukaryota,Eukaryota,Eukaryota,Eukaryota,Eukaryota,Eukaryota,Eukaryota,Eukaryota,Eukaryota,Eukaryota,Eukaryota,Eukaryota	DIO,LEO,ORM,PEF,ola,sasa	Eukaryota,Eukaryota,Eukaryota,Eukaryota,Eukaryota,Eukaryota	465	Ank
Eukaryota-Eukaryota	Ank_2	04970:1	04970:0	06623:0	06623:2	COC,DAN,ERE,ICT,MARM,MIO,PAP,PEM,SOA,aju,cge,lav,ngi,ocu,ptg	Eukaryota,Eukaryota,Eukaryota,Eukaryota,Eukaryota,Eukaryota,Eukaryota,Eukaryota,Eukaryota,Eukaryota,Eukaryota,Eukaryota,Eukaryota,Eukaryota,Eukaryota	PEF,URP,cfa,csab,ncc,ola,pret	Eukaryota,Eukaryota,Eukaryota,Eukaryota,Eukaryota,Eukaryota,Eukaryota	465	Ank
Eukaryota-Eukaryota	Ank_2	04970:1	04970:0	06867:16	06867:2	CAP,FUD,ICT,OCD,SOA,cge,ocu	Eukaryota,Eukaryota,Eukaryota,Eukaryota,Eukaryota,Eukaryota,Eukaryota	LEO,ORM,PEF,lcf,pret,sasa	Eukaryota,Eukaryota,Eukaryota,Eukaryota,Eukaryota,Eukaryota	465	Ank
Eukaryota-Eukaryota	Ank_2	04970:1	04970:0	09256:0	09256:1	CAA,CAP,CHL,COC,DAN,ELE,ERE,ICT,MAM,MARM,MIO,ORA,PAP,PEM,SOA,aju,bta,ecb,fca,hgl,lav,ngi,nle,ocu,ptg,ptr,ssc	Eukaryota,Eukaryota,Eukaryota,Eukaryota,Eukaryota,Eukaryota,Eukaryota,Eukaryota,Eukaryota,Eukaryota,Eukaryota,Eukaryota,Eukaryota,Eukaryota,Eukaryota,Eukaryota,Eukaryota,Eukaryota,Eukaryota,Eukaryota,Eukaryota,Eukaryota,Eukaryota,Eukaryota,Eukaryota,Eukaryota,Eukaryota	COG,LEO,lcf,ncc,sasa	Eukaryota,Eukaryota,Eukaryota,Eukaryota,Eukaryota	465	Ank
Eukaryota-Eukaryota	Ank_2	04970:1	04970:0	10328:2	10328:3	DAN,ERE,MIO,ORA,PAP,aju,bta,cge,ecb,fca,ssc	Eukaryota,Eukaryota,Eukaryota,Eukaryota,Eukaryota,Eukaryota,Eukaryota,Eukaryota,Eukaryota,Eukaryota,Eukaryota	COG,ORM,PEF,URP,csab,ncc,ola,pret,sasa	Eukaryota,Eukaryota,Eukaryota,Eukaryota,Eukaryota,Eukaryota,Eukaryota,Eukaryota,Eukaryota	465	Ank
Eukaryota-Eukaryota	Ank_2	04970:1	04970:0	10334:0	10334:2	FUD,ICT,MAM,MARM,MIO,OCD,ORA,PEM,cge,hgl,ngi,nle	Eukaryota,Eukaryota,Eukaryota,Eukaryota,Eukaryota,Eukaryota,Eukaryota,Eukaryota,Eukaryota,Eukaryota,Eukaryota,Eukaryota	COG,LEO,ORM,PEF,lcf,ncc,ola,pret,sasa	Eukaryota,Eukaryota,Eukaryota,Eukaryota,Eukaryota,Eukaryota,Eukaryota,Eukaryota,Eukaryota	465	Ank
Eukaryota-Eukaryota	Ank_2	04970:1	04970:0	13278:3	13278:4	ICT,MARM,MIO,ngi,ssc	Eukaryota,Eukaryota,Eukaryota,Eukaryota,Eukaryota	COG,DIO,LEO,ORM,PEF,csab,lcf,ola,pret,sasa	Eukaryota,Eukaryota,Eukaryota,Eukaryota,Eukaryota,Eukaryota,Eukaryota,Eukaryota,Eukaryota,Eukaryota	465	Ank
Eukaryota-Eukaryota	Ank_2	04970:1	04970:0	17540:3	17540:1	CAA,ELE,FUD,ICT,MIO,ocu	Eukaryota,Eukaryota,Eukaryota,Eukaryota,Eukaryota,Eukaryota	DIO,LEO,PEF,URP,csab,lcf	Eukaryota,Eukaryota,Eukaryota,Eukaryota,Eukaryota,Eukaryota	465	Ank
Eukaryota-Eukaryota	Ank_2	04970:1	04970:0	21413:5	21413:2	DAN,MIO,bta,cge,ngi	Eukaryota,Eukaryota,Eukaryota,Eukaryota,Eukaryota	DIO,LEO,URP,cfa,csab,rno	Eukaryota,Eukaryota,Eukaryota,Eukaryota,Eukaryota,Eukaryota	465	Ank
Eukaryota-Eukaryota	Ank_2	04970:1	04970:0	21442:3	21442:2	CAP,CHL,DAN,ELE,FUD,ICT,MAM,MARM,MIO,OCD,ORA,PEM,SOA,aju,bta,cge,ecb,fca,hgl,lav,ngi,nle,ocu,ptg,ptr,ssc	Eukaryota,Eukaryota,Eukaryota,Eukaryota,Eukaryota,Eukaryota,Eukaryota,Eukaryota,Eukaryota,Eukaryota,Eukaryota,Eukaryota,Eukaryota,Eukaryota,Eukaryota,Eukaryota,Eukaryota,Eukaryota,Eukaryota,Eukaryota,Eukaryota,Eukaryota,Eukaryota,Eukaryota,Eukaryota,Eukaryota	COG,PEF,lcf,sasa	Eukaryota,Eukaryota,Eukaryota,Eukaryota	465	Ank
Eukaryota-Eukaryota	Ank_2	04970:1	04970:0	22808:19	22808:8	ELE,ERE,SOA,ocu,ssc	Eukaryota,Eukaryota,Eukaryota,Eukaryota,Eukaryota	URP,cfa,lcf,sasa	Eukaryota,Eukaryota,Eukaryota,Eukaryota	465	Ank
Eukaryota-Eukaryota	Ank_2	04973:2	04973:1	17566:0	17566:1	LEO,ccar,lcf,lcm,pret	Eukaryota,Eukaryota,Eukaryota,Eukaryota,Eukaryota	CHL,COC,ERE,FUD,ICT,MIO,OCD,PAP,PEM,SOA,URP,aju,bta,cge,fca,mgp,oas,ptg,rno,ssc	Eukaryota,Eukaryota,Eukaryota,Eukaryota,Eukaryota,Eukaryota,Eukaryota,Eukaryota,Eukaryota,Eukaryota,Eukaryota,Eukaryota,Eukaryota,Eukaryota,Eukaryota,Eukaryota,Eukaryota,Eukaryota,Eukaryota,Eukaryota	465	Ank
Eukaryota-Eukaryota	Ank_2	04973:2	04973:1	21871:2	21871:3	CAA,LEO,ccar,lcf,lcm	Eukaryota,Eukaryota,Eukaryota,Eukaryota,Eukaryota	CAP,CHA,CHL,COC,DAN,DIO,ERE,FUD,ICT,MAM,MARM,MIO,OCD,ORA,PAP,PEM,SOA,URP,aju,bta,cfa,cge,csab,ecb,fca,gga,lav,mgp,ngi,nle,oas,ocu,ptg,ptr,rno	Eukaryota,Eukaryota,Eukaryota,Eukaryota,Eukaryota,Eukaryota,Eukaryota,Eukaryota,Eukaryota,Eukaryota,Eukaryota,Eukaryota,Eukaryota,Eukaryota,Eukaryota,Eukaryota,Eukaryota,Eukaryota,Eukaryota,Eukaryota,Eukaryota,Eukaryota,Eukaryota,Eukaryota,Eukaryota,Eukaryota,Eukaryota,Eukaryota,Eukaryota,Eukaryota,Eukaryota,Eukaryota,Eukaryota,Eukaryota,Eukaryota	465	Ank
Eukaryota-Eukaryota	Ank_2	04973:2	04973:1	23573:878	23573:391	CAA,LEO,lcf,lcm,pret	Eukaryota,Eukaryota,Eukaryota,Eukaryota,Eukaryota	CAP,COC,DAN,DIO,ERE,ICT,MARM,PAP,URP,aju,cfa,ecb,fca,ngi,ptg,ssc	Eukaryota,Eukaryota,Eukaryota,Eukaryota,Eukaryota,Eukaryota,Eukaryota,Eukaryota,Eukaryota,Eukaryota,Eukaryota,Eukaryota,Eukaryota,Eukaryota,Eukaryota,Eukaryota	465	Ank
Eukaryota-Eukaryota	Ank_2	06622:0	06622:1	10328:2	10328:3	DIO,NEL,PAP,aju,fca,mgp	Eukaryota,Eukaryota,Eukaryota,Eukaryota,Eukaryota,Eukaryota	CAA,COC,COG,xla	Eukaryota,Eukaryota,Eukaryota,Eukaryota	465	Ank
Eukaryota-Eukaryota	Ank_2	06622:0	06622:1	21411:3	21411:0	DIO,LEO,NEL,ptg	Eukaryota,Eukaryota,Eukaryota,Eukaryota	CAA,COC,COG,lcf,xla	Eukaryota,Eukaryota,Eukaryota,Eukaryota,Eukaryota	465	Ank
Eukaryota-Eukaryota	Ank_2	06622:0	06622:2	02895:7	02895:0	NEL,aju,ola,ptg	Eukaryota,Eukaryota,Eukaryota,Eukaryota	ELE,ICT,MARM,ORA,PEM,URP	Eukaryota,Eukaryota,Eukaryota,Eukaryota,Eukaryota,Eukaryota	465	Ank
Eukaryota-Eukaryota	Ank_2	06622:0	06622:2	02895:9	02895:0	NEL,aju,ola,ptg	Eukaryota,Eukaryota,Eukaryota,Eukaryota	CHL,FUD,MARM,MIO,cge,csab,lav,ocu,rno	Eukaryota,Eukaryota,Eukaryota,Eukaryota,Eukaryota,Eukaryota,Eukaryota,Eukaryota,Eukaryota	465	Ank
Eukaryota-Eukaryota	Ank_2	06622:0	06622:2	06623:0	06623:2	DIO,LEO,ORM,PAP,aju,mmu,ptg	Eukaryota,Eukaryota,Eukaryota,Eukaryota,Eukaryota,Eukaryota,Eukaryota	CAP,CHL,ECTE,ELE,MAM,OCD,ORA,URP,bta,cfa,csab,ecb,hgl,nle,pret,ptr,ssc	Eukaryota,Eukaryota,Eukaryota,Eukaryota,Eukaryota,Eukaryota,Eukaryota,Eukaryota,Eukaryota,Eukaryota,Eukaryota,Eukaryota,Eukaryota,Eukaryota,Eukaryota,Eukaryota,Eukaryota	465	Ank
Eukaryota-Eukaryota	Ank_2	06622:0	06622:2	08843:7	08843:9	PAP,aju,fca,mgp,ptg	Eukaryota,Eukaryota,Eukaryota,Eukaryota,Eukaryota	CAP,CHL,MAM,OCD,csab,hgl,nle	Eukaryota,Eukaryota,Eukaryota,Eukaryota,Eukaryota,Eukaryota,Eukaryota	465	Ank
Eukaryota-Eukaryota	Ank_2	06622:0	06622:2	10328:2	10328:3	DIO,NEL,PAP,aju,fca,mgp	Eukaryota,Eukaryota,Eukaryota,Eukaryota,Eukaryota,Eukaryota	CAP,CHL,ECTE,ELE,ICT,MAM,MARM,PEM,SOA,URP,csab,hgl,lav,nle,pret,ptr,xla	Eukaryota,Eukaryota,Eukaryota,Eukaryota,Eukaryota,Eukaryota,Eukaryota,Eukaryota,Eukaryota,Eukaryota,Eukaryota,Eukaryota,Eukaryota,Eukaryota,Eukaryota,Eukaryota,Eukaryota	465	Ank
Eukaryota-Eukaryota	Ank_2	06622:0	06622:2	12231:12	12231:13	ASM,DIO,LEO,PAP,aju,fca,ptg	Eukaryota,Eukaryota,Eukaryota,Eukaryota,Eukaryota,Eukaryota,Eukaryota	ICT,MARM,SOA,URP,ngi,xla	Eukaryota,Eukaryota,Eukaryota,Eukaryota,Eukaryota,Eukaryota	465	Ank
Eukaryota-Eukaryota	Ank_2	06622:0	06622:2	17566:0	17566:1	ASM,DIO,LEO,ORM,PEF,lcm,sasa	Eukaryota,Eukaryota,Eukaryota,Eukaryota,Eukaryota,Eukaryota,Eukaryota	CHL,ERE,FUD,ICT,MIO,OCD,PEM,SOA,URP,bta,cge,hgl,oas,rno,ssc	Eukaryota,Eukaryota,Eukaryota,Eukaryota,Eukaryota,Eukaryota,Eukaryota,Eukaryota,Eukaryota,Eukaryota,Eukaryota,Eukaryota,Eukaryota,Eukaryota,Eukaryota	465	Ank
Eukaryota-Eukaryota	Ank_2	06622:0	06622:2	21411:1	21411:0	DIO,LEO,NEL,ptg	Eukaryota,Eukaryota,Eukaryota,Eukaryota	CAP,ICT,MARM,OCD,URP,hgl,ptr	Eukaryota,Eukaryota,Eukaryota,Eukaryota,Eukaryota,Eukaryota,Eukaryota	465	Ank
Eukaryota-Eukaryota	Ank_2	06622:0	06622:2	21411:3	21411:0	DIO,LEO,NEL,ptg	Eukaryota,Eukaryota,Eukaryota,Eukaryota	ELE,MAM,MIO,ORA,PEM,SOA,bta,cfa,csab,lav,oas,pret,rno,ssc,xla	Eukaryota,Eukaryota,Eukaryota,Eukaryota,Eukaryota,Eukaryota,Eukaryota,Eukaryota,Eukaryota,Eukaryota,Eukaryota,Eukaryota,Eukaryota,Eukaryota,Eukaryota	465	Ank
Eukaryota-Eukaryota	Ank_2	06622:0	06622:2	21441:0	21441:1	ORM,PEF,nfu,ola	Eukaryota,Eukaryota,Eukaryota,Eukaryota	CAP,CHL,ECTE,ELE,ERE,FUD,ICT,MAM,MARM,MIO,OCD,ORA,PEM,SOA,URP,cfa,cge,csab,ecb,lav,nle,ocu,pret,ptr	Eukaryota,Eukaryota,Eukaryota,Eukaryota,Eukaryota,Eukaryota,Eukaryota,Eukaryota,Eukaryota,Eukaryota,Eukaryota,Eukaryota,Eukaryota,Eukaryota,Eukaryota,Eukaryota,Eukaryota,Eukaryota,Eukaryota,Eukaryota,Eukaryota,Eukaryota,Eukaryota,Eukaryota	465	Ank
Eukaryota-Eukaryota	Ank_2	06622:0	06622:2	22808:18	22808:8	DIO,ORM,PEF,nfu	Eukaryota,Eukaryota,Eukaryota,Eukaryota	ecb,ngi,oas,xla	Eukaryota,Eukaryota,Eukaryota,Eukaryota	465	Ank
Eukaryota-Eukaryota	Ank_2	06622:0	06622:2	23573:878	23573:391	LEO,PEF,lcm,nfu,sasa	Eukaryota,Eukaryota,Eukaryota,Eukaryota,Eukaryota	CAP,DAN,ERE,ICT,MARM,URP,cfa,ecb,ngi,ssc	Eukaryota,Eukaryota,Eukaryota,Eukaryota,Eukaryota,Eukaryota,Eukaryota,Eukaryota,Eukaryota,Eukaryota	465	Ank
Eukaryota-Eukaryota	Ank_2	06623:0	06623:2	06867:16	06867:2	CAP,ECTE,NEL,OCD,URP	Eukaryota,Eukaryota,Eukaryota,Eukaryota,Eukaryota	LEO,ORM,PAP,lcf	Eukaryota,Eukaryota,Eukaryota,Eukaryota	465	Ank
Eukaryota-Eukaryota	Ank_2	06623:0	06623:2	10328:2	10328:3	CHA,NEL,ORA,bta,cfa,ecb,fca,ssc	Eukaryota,Eukaryota,Eukaryota,Eukaryota,Eukaryota,Eukaryota,Eukaryota,Eukaryota	COC,ICT,MARM,ORM,PEM,SOA,lav	Eukaryota,Eukaryota,Eukaryota,Eukaryota,Eukaryota,Eukaryota,Eukaryota	465	Ank
Eukaryota-Eukaryota	Ank_2	06623:0	06623:2	10334:0	10334:2	MAM,NEL,OCD,ORA,URP,csab,hgl,nle	Eukaryota,Eukaryota,Eukaryota,Eukaryota,Eukaryota,Eukaryota,Eukaryota,Eukaryota	COC,LEO,ORM,SOA,ccar,lcf	Eukaryota,Eukaryota,Eukaryota,Eukaryota,Eukaryota,Eukaryota	465	Ank
Eukaryota-Eukaryota	Ank_2	06623:0	06623:2	10334:1	10334:2	MAM,NEL,OCD,ORA,URP,csab,hgl,nle	Eukaryota,Eukaryota,Eukaryota,Eukaryota,Eukaryota,Eukaryota,Eukaryota,Eukaryota	DAN,DIO,PAP,aju,oas,ocu,ptg	Eukaryota,Eukaryota,Eukaryota,Eukaryota,Eukaryota,Eukaryota,Eukaryota	465	Ank
Eukaryota-Eukaryota	Ank_2	06623:0	06623:2	12231:12	12231:13	ASM,CAA,CHL,ECTE,ELE,MAM,OCD,bta,cfa,csab,ecb,fca,hgl,nle,oaa,ptr	Eukaryota,Eukaryota,Eukaryota,Eukaryota,Eukaryota,Eukaryota,Eukaryota,Eukaryota,Eukaryota,Eukaryota,Eukaryota,Eukaryota,Eukaryota,Eukaryota,Eukaryota,Eukaryota	ICT,MARM,SOA,ngi	Eukaryota,Eukaryota,Eukaryota,Eukaryota	465	Ank
Eukaryota-Eukaryota	Ank_2	06623:0	06623:2	17540:3	17540:1	CAA,ELE,cfa,ncc	Eukaryota,Eukaryota,Eukaryota,Eukaryota	COC,DAN,DIO,ERE,LEO,PAP,SOA,cge,lav,lcf,ngi,oas,ptg	Eukaryota,Eukaryota,Eukaryota,Eukaryota,Eukaryota,Eukaryota,Eukaryota,Eukaryota,Eukaryota,Eukaryota,Eukaryota,Eukaryota,Eukaryota	465	Ank
Eukaryota-Eukaryota	Ank_2	06623:0	06623:2	17566:0	17566:1	ASM,CAP,CHA,ECTE,ELE,MAM,ORA,PEF,cfa,csab,ecb,lcm,nle,pret,ptr	Eukaryota,Eukaryota,Eukaryota,Eukaryota,Eukaryota,Eukaryota,Eukaryota,Eukaryota,Eukaryota,Eukaryota,Eukaryota,Eukaryota,Eukaryota,Eukaryota,Eukaryota	COC,ERE,ICT,MIO,PAP,PEM,SOA,aju,cge,oas,ptg	Eukaryota,Eukaryota,Eukaryota,Eukaryota,Eukaryota,Eukaryota,Eukaryota,Eukaryota,Eukaryota,Eukaryota,Eukaryota	465	Ank
Eukaryota-Eukaryota	Ank_2	06623:0	06623:2	18626:126	18626:143	ASM,PEF,pret,ptr	Eukaryota,Eukaryota,Eukaryota,Eukaryota	COC,ERE,MARM,MIO,PAP,lav,oas,ocu,ptg	Eukaryota,Eukaryota,Eukaryota,Eukaryota,Eukaryota,Eukaryota,Eukaryota,Eukaryota,Eukaryota	465	Ank
Eukaryota-Eukaryota	Ank_2	06623:0	06623:2	21441:0	21441:1	PEF,ncc,nfu,ola	Eukaryota,Eukaryota,Eukaryota,Eukaryota	COC,DIO,ERE,ICT,LEO,MARM,MIO,PEM,SOA,cge,lav,ocu	Eukaryota,Eukaryota,Eukaryota,Eukaryota,Eukaryota,Eukaryota,Eukaryota,Eukaryota,Eukaryota,Eukaryota,Eukaryota,Eukaryota	465	Ank
Eukaryota-Eukaryota	Ank_2	06623:0	06623:2	21441:3	21441:1	PEF,ncc,nfu,ola	Eukaryota,Eukaryota,Eukaryota,Eukaryota	PAP,aju,ngi,oas,ptg	Eukaryota,Eukaryota,Eukaryota,Eukaryota,Eukaryota	465	Ank
Eukaryota-Eukaryota	Ank_2	06623:0	06623:2	21871:2	21871:3	CAA,hgl,lcm,ssc	Eukaryota,Eukaryota,Eukaryota,Eukaryota	COC,DAN,DIO,ERE,ICT,MARM,MIO,PAP,PEM,SOA,aju,cge,lav,ngi,oas,ocu,ptg	Eukaryota,Eukaryota,Eukaryota,Eukaryota,Eukaryota,Eukaryota,Eukaryota,Eukaryota,Eukaryota,Eukaryota,Eukaryota,Eukaryota,Eukaryota,Eukaryota,Eukaryota,Eukaryota,Eukaryota	465	Ank
Eukaryota-Eukaryota	Ank_2	06623:0	06623:2	22808:1	22808:8	CAA,PEF,bta,pret,ssc	Eukaryota,Eukaryota,Eukaryota,Eukaryota,Eukaryota	MARM,aju,lcf,ngi	Eukaryota,Eukaryota,Eukaryota,Eukaryota	465	Ank
Eukaryota-Eukaryota	Ank_2	06623:0	06623:2	22808:19	22808:8	ELE,nfu,pret,ssc	Eukaryota,Eukaryota,Eukaryota,Eukaryota	DAN,ICT,MARM,MIO,lcf	Eukaryota,Eukaryota,Eukaryota,Eukaryota,Eukaryota	465	Ank
Eukaryota-Eukaryota	Ank_2	06623:0	06623:2	23573:878	23573:391	CAA,ECTE,ELE,PEF,lcm,nfu,oaa,pret	Eukaryota,Eukaryota,Eukaryota,Eukaryota,Eukaryota,Eukaryota,Eukaryota,Eukaryota	COC,DAN,DIO,ERE,ICT,MARM,PAP,aju,ngi,ptg	Eukaryota,Eukaryota,Eukaryota,Eukaryota,Eukaryota,Eukaryota,Eukaryota,Eukaryota,Eukaryota,Eukaryota	465	Ank
Eukaryota-Eukaryota	Ank_2	08843:7	08843:3	10334:1	10334:2	MAM,OCD,csab,hgl,nle	Eukaryota,Eukaryota,Eukaryota,Eukaryota,Eukaryota	CHA,DAN,cfa,oas,ptr,ssc	Eukaryota,Eukaryota,Eukaryota,Eukaryota,Eukaryota,Eukaryota	465	Ank
Eukaryota-Eukaryota	Ank_2	08843:7	08843:3	12231:12	12231:13	CHL,MAM,OCD,csab,hgl,nle	Eukaryota,Eukaryota,Eukaryota,Eukaryota,Eukaryota,Eukaryota	CHA,ICT,MARM,SOA,URP	Eukaryota,Eukaryota,Eukaryota,Eukaryota,Eukaryota	465	Ank
Eukaryota-Eukaryota	Ank_2	08843:7	08843:3	17566:0	17566:1	CAP,MAM,csab,nle	Eukaryota,Eukaryota,Eukaryota,Eukaryota	COC,FUD,ICT,PEM,SOA,URP,bta,oas,rno,ssc	Eukaryota,Eukaryota,Eukaryota,Eukaryota,Eukaryota,Eukaryota,Eukaryota,Eukaryota,Eukaryota,Eukaryota	465	Ank
Eukaryota-Eukaryota	Ank_2	08843:7	08843:9	10334:1	10334:2	MAM,OCD,csab,hgl,nle	Eukaryota,Eukaryota,Eukaryota,Eukaryota,Eukaryota	PAP,aju,fca,ptg	Eukaryota,Eukaryota,Eukaryota,Eukaryota	465	Ank
Eukaryota-Eukaryota	Ank_2	08843:7	08843:9	17566:0	17566:1	CAP,MAM,csab,nle	Eukaryota,Eukaryota,Eukaryota,Eukaryota	ERE,PAP,aju,cge,fca,mgp,ptg	Eukaryota,Eukaryota,Eukaryota,Eukaryota,Eukaryota,Eukaryota,Eukaryota	465	Ank
Eukaryota-Eukaryota	Ank_2	09256:0	09256:1	21413:1	21413:2	COG,lcf,ncc,nfu	Eukaryota,Eukaryota,Eukaryota,Eukaryota	CAP,aju,lcm,ptg	Eukaryota,Eukaryota,Eukaryota,Eukaryota	465	Ank
Eukaryota-Eukaryota	Ank_2	09256:0	09256:1	21441:0	21441:1	COG,lcf,ncc,nfu	Eukaryota,Eukaryota,Eukaryota,Eukaryota	CAP,CHA,CHL,COC,DIO,ECTE,ELE,ERE,ICT,MAM,MARM,MIO,ORA,PEM,SOA,URP,cfa,csab,ecb,lav,lcm,nle,oaa,ocu,pret,ptr	Eukaryota,Eukaryota,Eukaryota,Eukaryota,Eukaryota,Eukaryota,Eukaryota,Eukaryota,Eukaryota,Eukaryota,Eukaryota,Eukaryota,Eukaryota,Eukaryota,Eukaryota,Eukaryota,Eukaryota,Eukaryota,Eukaryota,Eukaryota,Eukaryota,Eukaryota,Eukaryota,Eukaryota,Eukaryota,Eukaryota	465	Ank
Eukaryota-Eukaryota	Ank_2	09256:0	09256:1	21441:3	21441:1	COG,lcf,ncc,nfu	Eukaryota,Eukaryota,Eukaryota,Eukaryota	PAP,aju,bta,fca,ngi,oas,ptg	Eukaryota,Eukaryota,Eukaryota,Eukaryota,Eukaryota,Eukaryota,Eukaryota	465	Ank
Eukaryota-Eukaryota	Ank_2	09256:0	09256:1	23573:878	23573:391	LEO,lcf,nfu,sasa	Eukaryota,Eukaryota,Eukaryota,Eukaryota	CAP,COC,DAN,DIO,ERE,ICT,MARM,PAP,URP,aju,cfa,ecb,fca,ngi,ptg,ssc	Eukaryota,Eukaryota,Eukaryota,Eukaryota,Eukaryota,Eukaryota,Eukaryota,Eukaryota,Eukaryota,Eukaryota,Eukaryota,Eukaryota,Eukaryota,Eukaryota,Eukaryota,Eukaryota	465	Ank
Eukaryota-Eukaryota	Ank_2	10328:2	10328:3	10334:1	10334:2	ICT,MAM,MARM,PEM,URP,csab,hgl,nle	Eukaryota,Eukaryota,Eukaryota,Eukaryota,Eukaryota,Eukaryota,Eukaryota,Eukaryota	CHA,DAN,DIO,PAP,aju,cfa,fca,oas,ssc	Eukaryota,Eukaryota,Eukaryota,Eukaryota,Eukaryota,Eukaryota,Eukaryota,Eukaryota,Eukaryota	465	Ank
Eukaryota-Eukaryota	Ank_2	10328:2	10328:3	17540:3	17540:1	CAA,ELE,ICT,ncc,sasa	Eukaryota,Eukaryota,Eukaryota,Eukaryota,Eukaryota	CHA,DAN,DIO,ERE,ORA,PAP,bta,cge,ecb,fca,oas,ssc	Eukaryota,Eukaryota,Eukaryota,Eukaryota,Eukaryota,Eukaryota,Eukaryota,Eukaryota,Eukaryota,Eukaryota,Eukaryota,Eukaryota	465	Ank
Eukaryota-Eukaryota	Ank_2	10328:2	10328:3	17566:0	17566:1	ASM,CAP,ECTE,ELE,MAM,ORM,PEF,csab,lav,lcm,nle,pret,ptr,sasa,xla	Eukaryota,Eukaryota,Eukaryota,Eukaryota,Eukaryota,Eukaryota,Eukaryota,Eukaryota,Eukaryota,Eukaryota,Eukaryota,Eukaryota,Eukaryota,Eukaryota,Eukaryota	ERE,MIO,NEL,PAP,aju,bta,cge,fca,mgp,oas,ssc	Eukaryota,Eukaryota,Eukaryota,Eukaryota,Eukaryota,Eukaryota,Eukaryota,Eukaryota,Eukaryota,Eukaryota,Eukaryota	465	Ank
Eukaryota-Eukaryota	Ank_2	10328:2	10328:3	18626:126	18626:143	ASM,PEF,pret,ptr	Eukaryota,Eukaryota,Eukaryota,Eukaryota	CHA,ERE,MIO,PAP,cfa,ecb,fca,oas,ssc	Eukaryota,Eukaryota,Eukaryota,Eukaryota,Eukaryota,Eukaryota,Eukaryota,Eukaryota,Eukaryota	465	Ank
Eukaryota-Eukaryota	Ank_2	10328:2	10328:3	21441:0	21441:1	COG,ORM,PEF,ncc,ola	Eukaryota,Eukaryota,Eukaryota,Eukaryota,Eukaryota	CHA,DIO,ERE,MIO,NEL,ORA,cfa,cge,ecb	Eukaryota,Eukaryota,Eukaryota,Eukaryota,Eukaryota,Eukaryota,Eukaryota,Eukaryota,Eukaryota	465	Ank
Eukaryota-Eukaryota	Ank_2	10328:2	10328:3	21441:3	21441:1	COG,ORM,PEF,ncc,ola	Eukaryota,Eukaryota,Eukaryota,Eukaryota,Eukaryota	PAP,aju,bta,fca,oas	Eukaryota,Eukaryota,Eukaryota,Eukaryota,Eukaryota	465	Ank
Eukaryota-Eukaryota	Ank_2	10328:2	10328:3	22808:1	22808:8	CAA,COG,PEF,pret	Eukaryota,Eukaryota,Eukaryota,Eukaryota	CHA,NEL,ORA,aju	Eukaryota,Eukaryota,Eukaryota,Eukaryota	465	Ank
Eukaryota-Eukaryota	Ank_2	10328:2	10328:3	22808:19	22808:8	ELE,ORM,SOA,pret	Eukaryota,Eukaryota,Eukaryota,Eukaryota	CHA,DAN,MIO,cfa,ecb	Eukaryota,Eukaryota,Eukaryota,Eukaryota,Eukaryota	465	Ank
Eukaryota-Eukaryota	Ank_2	10328:2	10328:3	23573:878	23573:391	CAA,ECTE,ELE,PEF,lcm,pret,sasa	Eukaryota,Eukaryota,Eukaryota,Eukaryota,Eukaryota,Eukaryota,Eukaryota	DAN,DIO,ERE,PAP,aju,cfa,ecb,fca,ssc	Eukaryota,Eukaryota,Eukaryota,Eukaryota,Eukaryota,Eukaryota,Eukaryota,Eukaryota,Eukaryota	465	Ank
Eukaryota-Eukaryota	Ank_2	10334:1	10334:2	12231:12	12231:13	CHL,DAN,DIO,ECTE,PAP,aju,cfa,fca,oas,ocu,ptg,ptr	Eukaryota,Eukaryota,Eukaryota,Eukaryota,Eukaryota,Eukaryota,Eukaryota,Eukaryota,Eukaryota,Eukaryota,Eukaryota,Eukaryota	ICT,MARM,URP,ngi	Eukaryota,Eukaryota,Eukaryota,Eukaryota	465	Ank
Eukaryota-Eukaryota	Ank_2	10334:1	10334:2	17566:0	17566:1	CAP,CHA,DAN,DIO,ECTE,cfa,ptr	Eukaryota,Eukaryota,Eukaryota,Eukaryota,Eukaryota,Eukaryota,Eukaryota	FUD,ICT,MIO,NEL,OCD,PEM,URP,cge,hgl,rno	Eukaryota,Eukaryota,Eukaryota,Eukaryota,Eukaryota,Eukaryota,Eukaryota,Eukaryota,Eukaryota,Eukaryota	465	Ank
Eukaryota-Eukaryota	Ank_2	10334:1	10334:2	20032:7	20032:3	DIO,ECTE,aju,ptg	Eukaryota,Eukaryota,Eukaryota,Eukaryota	MAM,MIO,OCD,csab,nle,rno	Eukaryota,Eukaryota,Eukaryota,Eukaryota,Eukaryota,Eukaryota	465	Ank
Eukaryota-Eukaryota	Ank_2	10334:1	10334:2	20032:8	20032:3	DIO,ECTE,aju,ptg	Eukaryota,Eukaryota,Eukaryota,Eukaryota	ICT,MARM,ORA,URP,ngi	Eukaryota,Eukaryota,Eukaryota,Eukaryota,Eukaryota	465	Ank
Eukaryota-Eukaryota	Ank_2	10520:2	10520:0	17540:3	17540:1	CAA,ELE,MIO,cfa,mgp,ocu,sasa	Eukaryota,Eukaryota,Eukaryota,Eukaryota,Eukaryota,Eukaryota,Eukaryota	DIO,SOA,oaa,oas	Eukaryota,Eukaryota,Eukaryota,Eukaryota	465	Ank
Eukaryota-Eukaryota	Ank_2	10520:2	10520:0	17566:0	17566:1	ASM,CAP,CHA,DAN,ECTE,ELE,ORA,ORM,PEF,cfa,ecb,lav,lcf,lcm,ngi,nle,pret,sasa,xla	Eukaryota,Eukaryota,Eukaryota,Eukaryota,Eukaryota,Eukaryota,Eukaryota,Eukaryota,Eukaryota,Eukaryota,Eukaryota,Eukaryota,Eukaryota,Eukaryota,Eukaryota,Eukaryota,Eukaryota,Eukaryota,Eukaryota	FUD,ICT,SOA,oas	Eukaryota,Eukaryota,Eukaryota,Eukaryota	465	Ank
Eukaryota-Eukaryota	Ank_2	10520:2	10520:0	21413:5	21413:2	CHA,DAN,MIO,NEL,bta,cge,ngi	Eukaryota,Eukaryota,Eukaryota,Eukaryota,Eukaryota,Eukaryota,Eukaryota	DIO,FUD,ICT,SOA,oaa,oas	Eukaryota,Eukaryota,Eukaryota,Eukaryota,Eukaryota,Eukaryota	465	Ank
Eukaryota-Eukaryota	Ank_2	10520:2	10520:0	21441:0	21441:1	COG,ORM,PEF,lcf,nfu,ola	Eukaryota,Eukaryota,Eukaryota,Eukaryota,Eukaryota,Eukaryota	DIO,FUD,ICT,SOA,oaa	Eukaryota,Eukaryota,Eukaryota,Eukaryota,Eukaryota	465	Ank
Eukaryota-Eukaryota	Ank_2	10520:2	10520:0	21871:2	21871:3	CAA,hgl,lcf,lcm,ssc	Eukaryota,Eukaryota,Eukaryota,Eukaryota,Eukaryota	DIO,FUD,ICT,SOA,oaa,oas	Eukaryota,Eukaryota,Eukaryota,Eukaryota,Eukaryota,Eukaryota	465	Ank
Eukaryota-Eukaryota	Ank_2	10520:2	10520:3	21596:11	21596:4	DAN,ERE,ocu,spu	Eukaryota,Eukaryota,Eukaryota,Eukaryota	ath,gmx,nto,sly,sot,vvi	Eukaryota,Eukaryota,Eukaryota,Eukaryota,Eukaryota,Eukaryota	465	Ank
Eukaryota-Eukaryota	Ank_2	10520:2	10520:3	21596:15	21596:4	DAN,ERE,ocu,spu	Eukaryota,Eukaryota,Eukaryota,Eukaryota	ath,gmx,nto,rcu,sly,smo,sot,vvi	Eukaryota,Eukaryota,Eukaryota,Eukaryota,Eukaryota,Eukaryota,Eukaryota,Eukaryota	465	Ank
Eukaryota-Eukaryota	Ank_2	10520:2	10520:3	23048:0	23048:1	COG,PEF,lcf,pret,sasa	Eukaryota,Eukaryota,Eukaryota,Eukaryota,Eukaryota	rcu,sly,sot,vvi	Eukaryota,Eukaryota,Eukaryota,Eukaryota	465	Ank
Eukaryota-Eukaryota	Ank_2	10520:2	10520:3	23048:2	23048:1	COG,PEF,lcf,pret,sasa	Eukaryota,Eukaryota,Eukaryota,Eukaryota,Eukaryota	gmx,nto,rcu,sly,sot	Eukaryota,Eukaryota,Eukaryota,Eukaryota,Eukaryota	465	Ank
Eukaryota-Eukaryota	Ank_2	10520:2	10520:4	17540:3	17540:1	CAA,ELE,MIO,cfa,mgp,ocu,sasa	Eukaryota,Eukaryota,Eukaryota,Eukaryota,Eukaryota,Eukaryota,Eukaryota	MAM,csab,ptg,ptr	Eukaryota,Eukaryota,Eukaryota,Eukaryota	465	Ank
Eukaryota-Eukaryota	Ank_2	10520:2	10520:4	21871:2	21871:3	CAA,hgl,lcf,lcm,ssc	Eukaryota,Eukaryota,Eukaryota,Eukaryota,Eukaryota	MAM,aju,csab,ptg,ptr	Eukaryota,Eukaryota,Eukaryota,Eukaryota,Eukaryota	465	Ank
Eukaryota-Eukaryota	Ank_2	11420:8	11420:7	21596:11	21596:4	DAN,ERE,FUD,aju,ocu,spu	Eukaryota,Eukaryota,Eukaryota,Eukaryota,Eukaryota,Eukaryota	ath,gmx,nto,osa,sly,sot,vvi,zma	Eukaryota,Eukaryota,Eukaryota,Eukaryota,Eukaryota,Eukaryota,Eukaryota,Eukaryota	465	Ank
Eukaryota-Eukaryota	Ank_2	11420:8	11420:7	21596:15	21596:4	DAN,ERE,FUD,aju,ocu,spu	Eukaryota,Eukaryota,Eukaryota,Eukaryota,Eukaryota,Eukaryota	ath,gmx,nto,osa,rcu,sly,smo,sot,vvi,zma	Eukaryota,Eukaryota,Eukaryota,Eukaryota,Eukaryota,Eukaryota,Eukaryota,Eukaryota,Eukaryota,Eukaryota	465	Ank
Eukaryota-Eukaryota	Ank_2	11420:8	11420:7	23048:0	23048:1	COG,PEF,lcf,pret,sasa	Eukaryota,Eukaryota,Eukaryota,Eukaryota,Eukaryota	rcu,sly,sot,vvi	Eukaryota,Eukaryota,Eukaryota,Eukaryota	465	Ank
Eukaryota-Eukaryota	Ank_2	11420:8	11420:7	23048:2	23048:1	COG,PEF,lcf,pret,sasa	Eukaryota,Eukaryota,Eukaryota,Eukaryota,Eukaryota	gmx,nto,osa,rcu,sly,sot	Eukaryota,Eukaryota,Eukaryota,Eukaryota,Eukaryota,Eukaryota	465	Ank
Eukaryota-Eukaryota	Ank_2	11433:8	11433:0	21413:5	21413:2	CHA,MIO,NEL,bta,ccar,ngi	Eukaryota,Eukaryota,Eukaryota,Eukaryota,Eukaryota,Eukaryota	ELE,cel,gga,mgp	Eukaryota,Eukaryota,Eukaryota,Eukaryota	465	Ank
Eukaryota-Eukaryota	Ank_2	11433:8	11433:0	21596:11	21596:4	ERE,FUD,aju,ocu	Eukaryota,Eukaryota,Eukaryota,Eukaryota	ath,gmx,nto,vvi	Eukaryota,Eukaryota,Eukaryota,Eukaryota	465	Ank
Eukaryota-Eukaryota	Ank_2	11433:8	11433:0	21596:15	21596:4	ERE,FUD,aju,ocu	Eukaryota,Eukaryota,Eukaryota,Eukaryota	ath,gmx,nto,phu,rcu,smo,vvi	Eukaryota,Eukaryota,Eukaryota,Eukaryota,Eukaryota,Eukaryota,Eukaryota	465	Ank
Eukaryota-Eukaryota	Ank_2	11433:8	11433:6	21441:0	21441:1	COG,ORM,PEF,ncc,nfu,ola	Eukaryota,Eukaryota,Eukaryota,Eukaryota,Eukaryota,Eukaryota	ECTE,ELE,cge,spu	Eukaryota,Eukaryota,Eukaryota,Eukaryota	465	Ank
Eukaryota-Eukaryota	Ank_2	11433:8	11433:7	21596:11	21596:4	ERE,FUD,aju,ocu	Eukaryota,Eukaryota,Eukaryota,Eukaryota	gmx,nto,osa,sly,sot,vvi	Eukaryota,Eukaryota,Eukaryota,Eukaryota,Eukaryota,Eukaryota	465	Ank
Eukaryota-Eukaryota	Ank_2	11433:8	11433:7	21596:15	21596:4	ERE,FUD,aju,ocu	Eukaryota,Eukaryota,Eukaryota,Eukaryota	gmx,nto,osa,rcu,sly,sot,vvi	Eukaryota,Eukaryota,Eukaryota,Eukaryota,Eukaryota,Eukaryota,Eukaryota	465	Ank
Eukaryota-Eukaryota	Ank_2	11433:8	11433:7	23048:0	23048:1	COG,PEF,lcf,pret,sasa	Eukaryota,Eukaryota,Eukaryota,Eukaryota,Eukaryota	rcu,sly,sot,vvi	Eukaryota,Eukaryota,Eukaryota,Eukaryota	465	Ank
Eukaryota-Eukaryota	Ank_2	11433:8	11433:7	23048:2	23048:1	COG,PEF,lcf,pret,sasa	Eukaryota,Eukaryota,Eukaryota,Eukaryota,Eukaryota	gmx,nto,osa,rcu,sly,sot	Eukaryota,Eukaryota,Eukaryota,Eukaryota,Eukaryota,Eukaryota	465	Ank
Eukaryota-Eukaryota	Ank_2	12231:12	12231:13	10334:0	10334:2	ICT,MARM,URP,ngi	Eukaryota,Eukaryota,Eukaryota,Eukaryota	ASM,CAA,COC,LEO	Eukaryota,Eukaryota,Eukaryota,Eukaryota	465	Ank
Eukaryota-Eukaryota	Ank_2	12231:12	12231:13	13278:3	13278:4	ICT,MARM,URP,ngi	Eukaryota,Eukaryota,Eukaryota,Eukaryota	ASM,CAA,CHL,DIO,ECTE,ELE,ERE,FUD,LEO,MAM,OCD,PAP,PEM,bta,cge,csab,ecb,fca,hgl,oaa,ocu,ptr	Eukaryota,Eukaryota,Eukaryota,Eukaryota,Eukaryota,Eukaryota,Eukaryota,Eukaryota,Eukaryota,Eukaryota,Eukaryota,Eukaryota,Eukaryota,Eukaryota,Eukaryota,Eukaryota,Eukaryota,Eukaryota,Eukaryota,Eukaryota,Eukaryota,Eukaryota	465	Ank
Eukaryota-Eukaryota	Ank_2	12231:12	12231:13	17566:0	17566:1	CHA,lcm,ngi,sasa,xla	Eukaryota,Eukaryota,Eukaryota,Eukaryota,Eukaryota	CHL,COC,ERE,FUD,MIO,OCD,PAP,PEM,aju,bta,cge,fca,hgl,oas,ptg,rno	Eukaryota,Eukaryota,Eukaryota,Eukaryota,Eukaryota,Eukaryota,Eukaryota,Eukaryota,Eukaryota,Eukaryota,Eukaryota,Eukaryota,Eukaryota,Eukaryota,Eukaryota,Eukaryota	465	Ank
Eukaryota-Eukaryota	Ank_2	12231:12	12231:13	21442:0	21442:2	CHA,ICT,MARM,SOA,URP,ngi	Eukaryota,Eukaryota,Eukaryota,Eukaryota,Eukaryota,Eukaryota	ERE,LEO,cfa,oaa	Eukaryota,Eukaryota,Eukaryota,Eukaryota	465	Ank
Eukaryota-Eukaryota	Ank_2	13278:3	13278:4	17566:0	17566:1	ASM,CAP,CHA,DIO,ECTE,ELE,LEO,MAM,ORA,ORM,PEF,csab,ecb,lcf,pret,ptr,sasa,xla	Eukaryota,Eukaryota,Eukaryota,Eukaryota,Eukaryota,Eukaryota,Eukaryota,Eukaryota,Eukaryota,Eukaryota,Eukaryota,Eukaryota,Eukaryota,Eukaryota,Eukaryota,Eukaryota,Eukaryota,Eukaryota	ICT,MIO,URP,rno,ssc	Eukaryota,Eukaryota,Eukaryota,Eukaryota,Eukaryota	465	Ank
Eukaryota-Eukaryota	Ank_2	13278:3	13278:4	18626:126	18626:143	ASM,FUD,PEF,lcf,pret,ptr	Eukaryota,Eukaryota,Eukaryota,Eukaryota,Eukaryota,Eukaryota	MARM,MIO,URP,ssc	Eukaryota,Eukaryota,Eukaryota,Eukaryota	465	Ank
Eukaryota-Eukaryota	Ank_2	13278:3	13278:4	20032:8	20032:3	DIO,ECTE,PEM,ecb	Eukaryota,Eukaryota,Eukaryota,Eukaryota	ICT,MARM,URP,ngi	Eukaryota,Eukaryota,Eukaryota,Eukaryota	465	Ank
Eukaryota-Eukaryota	Ank_2	13278:3	13278:4	21413:5	21413:2	CHA,NEL,bta,cge	Eukaryota,Eukaryota,Eukaryota,Eukaryota	ICT,MARM,URP,rno,ssc	Eukaryota,Eukaryota,Eukaryota,Eukaryota,Eukaryota	465	Ank
Eukaryota-Eukaryota	Ank_2	13278:3	13278:4	21441:0	21441:1	COG,ORM,PEF,lcf,nfu,ola	Eukaryota,Eukaryota,Eukaryota,Eukaryota,Eukaryota,Eukaryota	ICT,MARM,MIO,URP	Eukaryota,Eukaryota,Eukaryota,Eukaryota	465	Ank
Eukaryota-Eukaryota	Ank_2	13278:3	13278:4	21871:2	21871:3	CAA,LEO,hgl,lcf	Eukaryota,Eukaryota,Eukaryota,Eukaryota	ICT,MARM,MIO,URP,ngi,rno	Eukaryota,Eukaryota,Eukaryota,Eukaryota,Eukaryota,Eukaryota	465	Ank
Eukaryota-Eukaryota	Ank_2	13278:3	13278:4	22808:19	22808:8	DIO,ELE,ERE,ORM,nfu,ocu,pret	Eukaryota,Eukaryota,Eukaryota,Eukaryota,Eukaryota,Eukaryota,Eukaryota	ICT,MARM,MIO,URP	Eukaryota,Eukaryota,Eukaryota,Eukaryota	465	Ank
Eukaryota-Eukaryota	Ank_2	13278:3	13278:4	23573:878	23573:391	CAA,ECTE,ELE,LEO,PEF,cge,lcf,nfu,oaa,pret,sasa	Eukaryota,Eukaryota,Eukaryota,Eukaryota,Eukaryota,Eukaryota,Eukaryota,Eukaryota,Eukaryota,Eukaryota,Eukaryota	ICT,MARM,URP,ngi,ssc	Eukaryota,Eukaryota,Eukaryota,Eukaryota,Eukaryota	465	Ank
Eukaryota-Eukaryota	Ank_2	15009:26	15009:0	17566:0	17566:1	ASM,CAP,CHA,DIO,ELE,LEO,MAM,ORA,ORM,PEF,cfa,csab,ecb,lcf,ngi,pret,ptr	Eukaryota,Eukaryota,Eukaryota,Eukaryota,Eukaryota,Eukaryota,Eukaryota,Eukaryota,Eukaryota,Eukaryota,Eukaryota,Eukaryota,Eukaryota,Eukaryota,Eukaryota,Eukaryota,Eukaryota	COC,NEL,aju,ncc,ptg	Eukaryota,Eukaryota,Eukaryota,Eukaryota,Eukaryota	465	Ank
Eukaryota-Eukaryota	Ank_2	15009:26	15009:0	21441:0	21441:1	COG,ORM,PEF,lcf,nfu,ola	Eukaryota,Eukaryota,Eukaryota,Eukaryota,Eukaryota,Eukaryota	COC,MARM,NEL,lcm	Eukaryota,Eukaryota,Eukaryota,Eukaryota	465	Ank
Eukaryota-Eukaryota	Ank_2	15009:26	15009:0	21871:2	21871:3	CAA,LEO,hgl,lcf,ssc	Eukaryota,Eukaryota,Eukaryota,Eukaryota,Eukaryota	COC,MARM,aju,ptg	Eukaryota,Eukaryota,Eukaryota,Eukaryota	465	Ank
Eukaryota-Eukaryota	Ank_2	15009:26	15009:0	23573:878	23573:391	CAA,ELE,LEO,PEF,cge,lcf,nfu,pret	Eukaryota,Eukaryota,Eukaryota,Eukaryota,Eukaryota,Eukaryota,Eukaryota,Eukaryota	COC,MARM,aju,ptg	Eukaryota,Eukaryota,Eukaryota,Eukaryota	465	Ank
Eukaryota-Eukaryota	Ank_2	17540:3	17540:1	10334:0	10334:2	MAM,ORA,URP,cge,csab,hgl,ngi,nle	Eukaryota,Eukaryota,Eukaryota,Eukaryota,Eukaryota,Eukaryota,Eukaryota,Eukaryota	CAA,mgp,ncc,sasa	Eukaryota,Eukaryota,Eukaryota,Eukaryota	465	Ank
Eukaryota-Eukaryota	Ank_2	17540:3	17540:1	17566:0	17566:1	ASM,CAP,CHA,DAN,DIO,ECTE,LEO,MAM,ORA,PEF,csab,ecb,lav,lcf,ngi,nle,ptr,xla	Eukaryota,Eukaryota,Eukaryota,Eukaryota,Eukaryota,Eukaryota,Eukaryota,Eukaryota,Eukaryota,Eukaryota,Eukaryota,Eukaryota,Eukaryota,Eukaryota,Eukaryota,Eukaryota,Eukaryota,Eukaryota	FUD,ICT,MIO,mgp,ncc	Eukaryota,Eukaryota,Eukaryota,Eukaryota,Eukaryota	465	Ank
Eukaryota-Eukaryota	Ank_2	17540:3	17540:1	21411:3	21411:0	DIO,ERE,LEO,cge,oaa,ptg	Eukaryota,Eukaryota,Eukaryota,Eukaryota,Eukaryota,Eukaryota	CAA,ELE,MIO,cfa,mgp,ncc,sasa	Eukaryota,Eukaryota,Eukaryota,Eukaryota,Eukaryota,Eukaryota,Eukaryota	465	Ank
Eukaryota-Eukaryota	Ank_2	17540:3	17540:1	21413:5	21413:2	CHA,DAN,bta,cge,ngi	Eukaryota,Eukaryota,Eukaryota,Eukaryota,Eukaryota	ELE,FUD,ICT,cfa,mgp,ocu	Eukaryota,Eukaryota,Eukaryota,Eukaryota,Eukaryota,Eukaryota	465	Ank
Eukaryota-Eukaryota	Ank_2	17540:3	17540:1	21871:2	21871:3	LEO,hgl,lcf,ssc	Eukaryota,Eukaryota,Eukaryota,Eukaryota	FUD,ICT,MIO,cfa,mgp,ocu	Eukaryota,Eukaryota,Eukaryota,Eukaryota,Eukaryota,Eukaryota	465	Ank
Eukaryota-Eukaryota	Ank_2	17540:3	17540:1	22808:19	22808:8	DIO,ERE,SOA,ssc	Eukaryota,Eukaryota,Eukaryota,Eukaryota	ICT,MIO,cfa,sasa	Eukaryota,Eukaryota,Eukaryota,Eukaryota	465	Ank
Eukaryota-Eukaryota	Ank_2	17566:0	17566:1	06867:16	06867:2	FUD,ICT,NEL,OCD,SOA,URP,cge,oas	Eukaryota,Eukaryota,Eukaryota,Eukaryota,Eukaryota,Eukaryota,Eukaryota,Eukaryota	LEO,ORM,PEF,lcf,lcm,nle,pret,sasa	Eukaryota,Eukaryota,Eukaryota,Eukaryota,Eukaryota,Eukaryota,Eukaryota,Eukaryota	465	Ank
Eukaryota-Eukaryota	Ank_2	17566:0	17566:1	10334:0	10334:2	FUD,ICT,MIO,NEL,OCD,PEM,URP,cge,hgl,rno	Eukaryota,Eukaryota,Eukaryota,Eukaryota,Eukaryota,Eukaryota,Eukaryota,Eukaryota,Eukaryota,Eukaryota	ASM,LEO,ORM,PEF,ccar,lcf,lcm,pret,sasa,xla	Eukaryota,Eukaryota,Eukaryota,Eukaryota,Eukaryota,Eukaryota,Eukaryota,Eukaryota,Eukaryota,Eukaryota	465	Ank
Eukaryota-Eukaryota	Ank_2	17566:0	17566:1	21411:3	21411:0	ERE,NEL,cge,ptg	Eukaryota,Eukaryota,Eukaryota,Eukaryota	ASM,ELE,MAM,ORA,ORM,PEF,ccar,cfa,csab,lav,lcf,lcm,pret,sasa,xla	Eukaryota,Eukaryota,Eukaryota,Eukaryota,Eukaryota,Eukaryota,Eukaryota,Eukaryota,Eukaryota,Eukaryota,Eukaryota,Eukaryota,Eukaryota,Eukaryota,Eukaryota	465	Ank
Eukaryota-Eukaryota	Ank_2	17566:0	17566:1	21413:5	21413:2	MIO,NEL,bta,cge	Eukaryota,Eukaryota,Eukaryota,Eukaryota	DIO,ECTE,ELE,LEO,MAM,ORA,cfa,csab,ecb,lav,lcm,nle,ptr,xla	Eukaryota,Eukaryota,Eukaryota,Eukaryota,Eukaryota,Eukaryota,Eukaryota,Eukaryota,Eukaryota,Eukaryota,Eukaryota,Eukaryota,Eukaryota,Eukaryota	465	Ank
Eukaryota-Eukaryota	Ank_2	17566:0	17566:1	21442:3	21442:2	CHL,FUD,ICT,MIO,NEL,OCD,PEM,SOA,URP,aju,bta,cge,fca,hgl,oas,ptg,rno,ssc	Eukaryota,Eukaryota,Eukaryota,Eukaryota,Eukaryota,Eukaryota,Eukaryota,Eukaryota,Eukaryota,Eukaryota,Eukaryota,Eukaryota,Eukaryota,Eukaryota,Eukaryota,Eukaryota,Eukaryota,Eukaryota	ASM,PEF,ccar,lcf,sasa	Eukaryota,Eukaryota,Eukaryota,Eukaryota,Eukaryota	465	Ank
Eukaryota-Eukaryota	Ank_2	17566:0	17566:1	22808:14	22808:8	ERE,SOA,bta,ncc,ssc	Eukaryota,Eukaryota,Eukaryota,Eukaryota,Eukaryota	ASM,CAP,lcm,nle,sasa	Eukaryota,Eukaryota,Eukaryota,Eukaryota,Eukaryota	465	Ank
Eukaryota-Eukaryota	Ank_2	17848:2	17848:0	21413:5	21413:2	CHA,MIO,bta,ccar,ngi	Eukaryota,Eukaryota,Eukaryota,Eukaryota,Eukaryota	COC,LEO,MARM,cfa	Eukaryota,Eukaryota,Eukaryota,Eukaryota	465	Ank
Eukaryota-Eukaryota	Ank_2	17848:2	17848:0	21441:0	21441:1	ORM,ccar,ncc,nfu,ola	Eukaryota,Eukaryota,Eukaryota,Eukaryota,Eukaryota	COC,LEO,MARM,cfa	Eukaryota,Eukaryota,Eukaryota,Eukaryota	465	Ank
Eukaryota-Eukaryota	Ank_2	17848:2	17848:0	21871:2	21871:3	CAA,ccar,hgl,ssc	Eukaryota,Eukaryota,Eukaryota,Eukaryota	COC,MARM,aju,cfa	Eukaryota,Eukaryota,Eukaryota,Eukaryota	465	Ank
Eukaryota-Eukaryota	Ank_2	17848:2	17848:0	23573:878	23573:391	CAA,ELE,nfu,rno	Eukaryota,Eukaryota,Eukaryota,Eukaryota	COC,MARM,aju,cfa	Eukaryota,Eukaryota,Eukaryota,Eukaryota	465	Ank
Eukaryota-Eukaryota	Ank_2	18626:126	18626:125	10334:0	10334:2	MAM,MARM,MIO,URP	Eukaryota,Eukaryota,Eukaryota,Eukaryota	gga,nfu,ola,xla	Eukaryota,Eukaryota,Eukaryota,Eukaryota	465	Ank
Eukaryota-Eukaryota	Ank_2	18626:126	18626:13	21442:3	21442:2	CHA,CHL,ECTE,MAM,OCD,csab,ecb,fca,oas,ptg,ssc	Eukaryota,Eukaryota,Eukaryota,Eukaryota,Eukaryota,Eukaryota,Eukaryota,Eukaryota,Eukaryota,Eukaryota,Eukaryota	ASM,COG,PEF,mgp,sasa	Eukaryota,Eukaryota,Eukaryota,Eukaryota,Eukaryota	465	Ank
Eukaryota-Eukaryota	Ank_2	18626:126	18626:143	10334:0	10334:2	MARM,MIO,OCD,URP	Eukaryota,Eukaryota,Eukaryota,Eukaryota	ASM,PEF,lcf,pret	Eukaryota,Eukaryota,Eukaryota,Eukaryota	465	Ank
Eukaryota-Eukaryota	Ank_2	18626:126	18626:162	21442:3	21442:2	CHA,MIO,fca,oas,ocu,ptg,ssc	Eukaryota,Eukaryota,Eukaryota,Eukaryota,Eukaryota,Eukaryota,Eukaryota	ASM,CAA,COG,PEF,gga,lcf,mgp	Eukaryota,Eukaryota,Eukaryota,Eukaryota,Eukaryota,Eukaryota,Eukaryota	465	Ank
Eukaryota-Eukaryota	Ank_2	18626:126	18626:175	10334:0	10334:2	MARM,MIO,OCD,URP,csab	Eukaryota,Eukaryota,Eukaryota,Eukaryota,Eukaryota	LEO,ORM,SOA,gga,mgp,nfu,xla	Eukaryota,Eukaryota,Eukaryota,Eukaryota,Eukaryota,Eukaryota,Eukaryota	465	Ank
Eukaryota-Eukaryota	Ank_2	18626:126	18626:178	06867:16	06867:2	ECTE,OCD,URP,oas,ocu	Eukaryota,Eukaryota,Eukaryota,Eukaryota,Eukaryota	LEO,PEF,lcf,lcm,sasa	Eukaryota,Eukaryota,Eukaryota,Eukaryota,Eukaryota	465	Ank
Eukaryota-Eukaryota	Ank_2	18626:126	18626:178	10334:0	10334:2	MAM,MARM,MIO,OCD,URP,csab	Eukaryota,Eukaryota,Eukaryota,Eukaryota,Eukaryota,Eukaryota	ASM,COG,LEO,PEF,lcf,lcm,sasa	Eukaryota,Eukaryota,Eukaryota,Eukaryota,Eukaryota,Eukaryota,Eukaryota	465	Ank
Eukaryota-Eukaryota	Ank_2	18626:126	18626:178	21442:3	21442:2	CHA,CHL,ECTE,MAM,MARM,MIO,OCD,URP,csab,ecb,fca,lav,oas,ocu,ptg,ssc	Eukaryota,Eukaryota,Eukaryota,Eukaryota,Eukaryota,Eukaryota,Eukaryota,Eukaryota,Eukaryota,Eukaryota,Eukaryota,Eukaryota,Eukaryota,Eukaryota,Eukaryota,Eukaryota	ASM,COG,PEF,lcf,sasa	Eukaryota,Eukaryota,Eukaryota,Eukaryota,Eukaryota	465	Ank
Eukaryota-Eukaryota	Ank_2	18626:126	18626:38	10334:0	10334:2	MAM,MARM,MIO,OCD,URP,csab	Eukaryota,Eukaryota,Eukaryota,Eukaryota,Eukaryota,Eukaryota	COG,LEO,PEF,ccar,lcf,mgp	Eukaryota,Eukaryota,Eukaryota,Eukaryota,Eukaryota,Eukaryota	465	Ank
Eukaryota-Eukaryota	Ank_2	18626:126	18626:38	21442:3	21442:2	CHA,MAM,MARM,MIO,OCD,URP,csab,ecb,fca,lav,ocu,ssc	Eukaryota,Eukaryota,Eukaryota,Eukaryota,Eukaryota,Eukaryota,Eukaryota,Eukaryota,Eukaryota,Eukaryota,Eukaryota,Eukaryota	COG,PEF,ccar,lcf,mgp	Eukaryota,Eukaryota,Eukaryota,Eukaryota,Eukaryota	465	Ank
Eukaryota-Eukaryota	Ank_2	18626:126	18626:41	06867:16	06867:2	ECTE,OCD,URP,oas,ocu	Eukaryota,Eukaryota,Eukaryota,Eukaryota,Eukaryota	ORM,PEF,ame,lcf,pret	Eukaryota,Eukaryota,Eukaryota,Eukaryota,Eukaryota	465	Ank
Eukaryota-Eukaryota	Ank_2	18626:126	18626:41	10334:0	10334:2	MAM,MARM,MIO,OCD,URP,csab	Eukaryota,Eukaryota,Eukaryota,Eukaryota,Eukaryota,Eukaryota	ORM,PEF,lcf,pret	Eukaryota,Eukaryota,Eukaryota,Eukaryota	465	Ank
Eukaryota-Eukaryota	Ank_2	18626:126	18626:47	12231:4	12231:13	COC,MAM,MIO,PAP,cfa,csab,ecb,fca,oas,ptg	Eukaryota,Eukaryota,Eukaryota,Eukaryota,Eukaryota,Eukaryota,Eukaryota,Eukaryota,Eukaryota,Eukaryota	ORM,nfu,ola,pret	Eukaryota,Eukaryota,Eukaryota,Eukaryota	465	Ank
Eukaryota-Eukaryota	Ank_2	18626:126	18626:47	21442:3	21442:2	MAM,MIO,csab,ecb,fca,oas,ptg,ssc	Eukaryota,Eukaryota,Eukaryota,Eukaryota,Eukaryota,Eukaryota,Eukaryota,Eukaryota	ASM,CAA,COG,PEF,gga,lcf,mgp	Eukaryota,Eukaryota,Eukaryota,Eukaryota,Eukaryota,Eukaryota,Eukaryota	465	Ank
Eukaryota-Eukaryota	Ank_2	18626:126	18626:54	06867:16	06867:2	ECTE,OCD,URP,oas,ocu	Eukaryota,Eukaryota,Eukaryota,Eukaryota,Eukaryota	CAA,ORM,PEF,lcf,pret,sasa	Eukaryota,Eukaryota,Eukaryota,Eukaryota,Eukaryota,Eukaryota	465	Ank
Eukaryota-Eukaryota	Ank_2	18626:126	18626:54	10334:0	10334:2	MAM,MARM,MIO,OCD,URP,csab	Eukaryota,Eukaryota,Eukaryota,Eukaryota,Eukaryota,Eukaryota	ASM,CAA,ORM,PEF,ccar,lcf,pret,sasa	Eukaryota,Eukaryota,Eukaryota,Eukaryota,Eukaryota,Eukaryota,Eukaryota,Eukaryota	465	Ank
Eukaryota-Eukaryota	Ank_2	18626:126	18626:54	21442:3	21442:2	CHA,CHL,ECTE,MAM,MARM,MIO,OCD,URP,csab,ecb,fca,lav,oas,ocu,ptg,ssc	Eukaryota,Eukaryota,Eukaryota,Eukaryota,Eukaryota,Eukaryota,Eukaryota,Eukaryota,Eukaryota,Eukaryota,Eukaryota,Eukaryota,Eukaryota,Eukaryota,Eukaryota,Eukaryota	ASM,CAA,PEF,ccar,lcf,sasa	Eukaryota,Eukaryota,Eukaryota,Eukaryota,Eukaryota,Eukaryota	465	Ank
Eukaryota-Eukaryota	Ank_2	18626:126	18626:60	10334:0	10334:2	MAM,MARM,MIO,OCD,URP,csab	Eukaryota,Eukaryota,Eukaryota,Eukaryota,Eukaryota,Eukaryota	PEF,lcf,nfu,sasa	Eukaryota,Eukaryota,Eukaryota,Eukaryota	465	Ank
Eukaryota-Eukaryota	Ank_2	18626:126	18626:63	06867:16	06867:2	ECTE,OCD,URP,oas,ocu	Eukaryota,Eukaryota,Eukaryota,Eukaryota,Eukaryota	CAA,ORM,PEF,lcf,nfu,pret,sasa	Eukaryota,Eukaryota,Eukaryota,Eukaryota,Eukaryota,Eukaryota,Eukaryota	465	Ank
Eukaryota-Eukaryota	Ank_2	18626:126	18626:63	10334:0	10334:2	MAM,MARM,MIO,OCD,URP,csab	Eukaryota,Eukaryota,Eukaryota,Eukaryota,Eukaryota,Eukaryota	CAA,COG,ORM,PEF,lcf,ncc,nfu,ola,pret,sasa	Eukaryota,Eukaryota,Eukaryota,Eukaryota,Eukaryota,Eukaryota,Eukaryota,Eukaryota,Eukaryota,Eukaryota	465	Ank
Eukaryota-Eukaryota	Ank_2	18626:126	18626:63	12231:4	12231:13	CHL,COC,ECTE,ERE,MAM,MIO,OCD,PAP,cfa,csab,ecb,fca,lav,oas,ocu,ptg	Eukaryota,Eukaryota,Eukaryota,Eukaryota,Eukaryota,Eukaryota,Eukaryota,Eukaryota,Eukaryota,Eukaryota,Eukaryota,Eukaryota,Eukaryota,Eukaryota,Eukaryota,Eukaryota	ORM,nfu,ola,pret	Eukaryota,Eukaryota,Eukaryota,Eukaryota	465	Ank
Eukaryota-Eukaryota	Ank_2	18626:126	18626:63	21442:3	21442:2	CHA,CHL,ECTE,MAM,MARM,MIO,OCD,URP,csab,ecb,fca,lav,oas,ocu,ptg,ssc	Eukaryota,Eukaryota,Eukaryota,Eukaryota,Eukaryota,Eukaryota,Eukaryota,Eukaryota,Eukaryota,Eukaryota,Eukaryota,Eukaryota,Eukaryota,Eukaryota,Eukaryota,Eukaryota	CAA,COG,PEF,lcf,sasa	Eukaryota,Eukaryota,Eukaryota,Eukaryota,Eukaryota	465	Ank
Eukaryota-Eukaryota	Ank_2	18626:126	18626:73	10334:0	10334:2	MAM,MARM,MIO,OCD,URP,csab	Eukaryota,Eukaryota,Eukaryota,Eukaryota,Eukaryota,Eukaryota	ASM,CAA,gga,mgp,nfu,sasa	Eukaryota,Eukaryota,Eukaryota,Eukaryota,Eukaryota,Eukaryota	465	Ank
Eukaryota-Eukaryota	Ank_2	18626:126	18626:73	21442:3	21442:2	CHA,CHL,ECTE,MAM,MARM,MIO,OCD,URP,csab,ecb,fca,lav,oas,ocu,ptg,ssc	Eukaryota,Eukaryota,Eukaryota,Eukaryota,Eukaryota,Eukaryota,Eukaryota,Eukaryota,Eukaryota,Eukaryota,Eukaryota,Eukaryota,Eukaryota,Eukaryota,Eukaryota,Eukaryota	ASM,CAA,gga,mgp,sasa	Eukaryota,Eukaryota,Eukaryota,Eukaryota,Eukaryota	465	Ank
Eukaryota-Eukaryota	Ank_2	18626:126	18626:8	10334:0	10334:2	MAM,MARM,MIO,OCD,URP,csab	Eukaryota,Eukaryota,Eukaryota,Eukaryota,Eukaryota,Eukaryota	COG,LEO,SOA,sasa	Eukaryota,Eukaryota,Eukaryota,Eukaryota	465	Ank
Eukaryota-Eukaryota	Ank_2	21413:8	21413:2	10334:0	10334:2	FUD,ICT,MAM,MARM,OCD,ORA,PEM,URP,csab,hgl,nle	Eukaryota,Eukaryota,Eukaryota,Eukaryota,Eukaryota,Eukaryota,Eukaryota,Eukaryota,Eukaryota,Eukaryota,Eukaryota	ASM,COG,ncc,nfu,ola,sasa	Eukaryota,Eukaryota,Eukaryota,Eukaryota,Eukaryota,Eukaryota	465	Ank
Eukaryota-Eukaryota	Ank_2	21413:8	21413:2	20032:7	20032:3	DIO,ECTE,PEM,aju,ptg	Eukaryota,Eukaryota,Eukaryota,Eukaryota,Eukaryota	ASM,CHA,MIO,ncc	Eukaryota,Eukaryota,Eukaryota,Eukaryota	465	Ank
Eukaryota-Eukaryota	Ank_2	21413:8	21413:2	22808:1	22808:8	DIO,ERE,ocu,ssc	Eukaryota,Eukaryota,Eukaryota,Eukaryota	CHA,NEL,ola,sasa	Eukaryota,Eukaryota,Eukaryota,Eukaryota	465	Ank
Eukaryota-Eukaryota	Ank_2	21413:8	21413:4	21441:0	21441:1	ORM,PEF,ccar,lcf	Eukaryota,Eukaryota,Eukaryota,Eukaryota	CHA,MIO,SOA,lcm,oaa	Eukaryota,Eukaryota,Eukaryota,Eukaryota,Eukaryota	465	Ank
Eukaryota-Eukaryota	Ank_2	21413:8	21413:4	21871:2	21871:3	ccar,hgl,lcf,ssc	Eukaryota,Eukaryota,Eukaryota,Eukaryota	CHA,MIO,SOA,oaa	Eukaryota,Eukaryota,Eukaryota,Eukaryota	465	Ank
Eukaryota-Eukaryota	Ank_2	21437:2	21437:0	23048:0	23048:1	COG,PEF,lcf,pret,sasa	Eukaryota,Eukaryota,Eukaryota,Eukaryota,Eukaryota	rcu,sly,sot,vvi	Eukaryota,Eukaryota,Eukaryota,Eukaryota	465	Ank
Eukaryota-Eukaryota	Ank_2	21437:2	21437:0	23048:2	23048:1	COG,PEF,lcf,pret,sasa	Eukaryota,Eukaryota,Eukaryota,Eukaryota,Eukaryota	nto,osa,rcu,sly,sot	Eukaryota,Eukaryota,Eukaryota,Eukaryota,Eukaryota	465	Ank
Eukaryota-Eukaryota	Ank_2	21441:0	21441:1	06867:16	06867:2	CAP,DIO,ECTE,FUD,ICT,NEL,OCD,SOA,URP,cge,ocu	Eukaryota,Eukaryota,Eukaryota,Eukaryota,Eukaryota,Eukaryota,Eukaryota,Eukaryota,Eukaryota,Eukaryota,Eukaryota	ORM,PEF,lcf,nfu	Eukaryota,Eukaryota,Eukaryota,Eukaryota	465	Ank
Eukaryota-Eukaryota	Ank_2	21441:0	21441:1	10334:0	10334:2	FUD,ICT,MAM,MARM,MIO,NEL,OCD,ORA,PEM,URP,cge,csab,nle	Eukaryota,Eukaryota,Eukaryota,Eukaryota,Eukaryota,Eukaryota,Eukaryota,Eukaryota,Eukaryota,Eukaryota,Eukaryota,Eukaryota,Eukaryota	COG,ORM,PEF,ccar,lcf,ncc,nfu,ola	Eukaryota,Eukaryota,Eukaryota,Eukaryota,Eukaryota,Eukaryota,Eukaryota,Eukaryota	465	Ank
Eukaryota-Eukaryota	Ank_2	21441:0	21441:1	15009:26	15009:13	ICT,URP,nle,spu	Eukaryota,Eukaryota,Eukaryota,Eukaryota	COG,ORM,PEF,lcf,nfu,ola	Eukaryota,Eukaryota,Eukaryota,Eukaryota,Eukaryota,Eukaryota	465	Ank
Eukaryota-Eukaryota	Ank_2	21441:0	21441:1	15009:28	15009:13	ICT,URP,nle,spu	Eukaryota,Eukaryota,Eukaryota,Eukaryota	ORM,lcf,ncc,ola	Eukaryota,Eukaryota,Eukaryota,Eukaryota	465	Ank
Eukaryota-Eukaryota	Ank_2	21441:0	21441:1	21411:3	21411:0	DIO,ERE,LEO,NEL,cge,oaa	Eukaryota,Eukaryota,Eukaryota,Eukaryota,Eukaryota,Eukaryota	COG,ORM,PEF,ccar,lcf,ncc,nfu,ola	Eukaryota,Eukaryota,Eukaryota,Eukaryota,Eukaryota,Eukaryota,Eukaryota,Eukaryota	465	Ank
Eukaryota-Eukaryota	Ank_2	21441:0	21441:1	21442:3	21442:2	CAP,CHA,CHL,DIO,ECTE,ELE,FUD,ICT,MAM,MARM,MIO,NEL,OCD,ORA,PEM,SOA,URP,cge,csab,ecb,lav,nle,ocu,pret,ptr,spu	Eukaryota,Eukaryota,Eukaryota,Eukaryota,Eukaryota,Eukaryota,Eukaryota,Eukaryota,Eukaryota,Eukaryota,Eukaryota,Eukaryota,Eukaryota,Eukaryota,Eukaryota,Eukaryota,Eukaryota,Eukaryota,Eukaryota,Eukaryota,Eukaryota,Eukaryota,Eukaryota,Eukaryota,Eukaryota,Eukaryota	COG,PEF,ccar,lcf	Eukaryota,Eukaryota,Eukaryota,Eukaryota	465	Ank
Eukaryota-Eukaryota	Ank_2	21442:0	21442:2	12231:4	12231:13	ERE,LEO,cfa,oaa	Eukaryota,Eukaryota,Eukaryota,Eukaryota	ORM,nfu,phu,pret	Eukaryota,Eukaryota,Eukaryota,Eukaryota	465	Ank
Eukaryota-Eukaryota	Ank_2	21871:2	21871:0	06867:16	06867:2	CAP,DIO,ECTE,FUD,ICT,OCD,SOA,URP,cge,oas,ocu	Eukaryota,Eukaryota,Eukaryota,Eukaryota,Eukaryota,Eukaryota,Eukaryota,Eukaryota,Eukaryota,Eukaryota,Eukaryota	ORM,PEF,nfu,pret,sasa	Eukaryota,Eukaryota,Eukaryota,Eukaryota,Eukaryota	465	Ank
Eukaryota-Eukaryota	Ank_2	21871:2	21871:0	10334:0	10334:2	FUD,ICT,MAM,MARM,MIO,OCD,ORA,PEM,URP,cge,csab,ngi,nle,rno	Eukaryota,Eukaryota,Eukaryota,Eukaryota,Eukaryota,Eukaryota,Eukaryota,Eukaryota,Eukaryota,Eukaryota,Eukaryota,Eukaryota,Eukaryota,Eukaryota	COG,ORM,PEF,ncc,nfu,ola,pret,sasa	Eukaryota,Eukaryota,Eukaryota,Eukaryota,Eukaryota,Eukaryota,Eukaryota,Eukaryota	465	Ank
Eukaryota-Eukaryota	Ank_2	21871:2	21871:0	12231:4	12231:13	CHL,COC,DAN,DIO,ECTE,ERE,FUD,MAM,MIO,OCD,PAP,PEM,aju,bta,cfa,cge,csab,ecb,fca,lav,nle,oaa,oas,ocu,ptg,ptr,rno	Eukaryota,Eukaryota,Eukaryota,Eukaryota,Eukaryota,Eukaryota,Eukaryota,Eukaryota,Eukaryota,Eukaryota,Eukaryota,Eukaryota,Eukaryota,Eukaryota,Eukaryota,Eukaryota,Eukaryota,Eukaryota,Eukaryota,Eukaryota,Eukaryota,Eukaryota,Eukaryota,Eukaryota,Eukaryota,Eukaryota,Eukaryota	ORM,nfu,ola,pret	Eukaryota,Eukaryota,Eukaryota,Eukaryota	465	Ank
Eukaryota-Eukaryota	Ank_2	21871:2	21871:0	21411:3	21411:0	DIO,ERE,cge,oaa,ptg	Eukaryota,Eukaryota,Eukaryota,Eukaryota,Eukaryota	COG,ORM,PEF,ncc,nfu,ola,pret,sasa	Eukaryota,Eukaryota,Eukaryota,Eukaryota,Eukaryota,Eukaryota,Eukaryota,Eukaryota	465	Ank
Eukaryota-Eukaryota	Ank_2	21871:2	21871:3	06867:16	06867:2	CAP,DIO,ECTE,FUD,ICT,OCD,SOA,URP,cge,oas,ocu	Eukaryota,Eukaryota,Eukaryota,Eukaryota,Eukaryota,Eukaryota,Eukaryota,Eukaryota,Eukaryota,Eukaryota,Eukaryota	CAA,LEO,lcf,lcm	Eukaryota,Eukaryota,Eukaryota,Eukaryota	465	Ank
Eukaryota-Eukaryota	Ank_2	21871:2	21871:3	10334:0	10334:2	FUD,ICT,MAM,MARM,MIO,OCD,ORA,PEM,URP,cge,csab,ngi,nle,rno	Eukaryota,Eukaryota,Eukaryota,Eukaryota,Eukaryota,Eukaryota,Eukaryota,Eukaryota,Eukaryota,Eukaryota,Eukaryota,Eukaryota,Eukaryota,Eukaryota	CAA,LEO,ccar,lcf,lcm	Eukaryota,Eukaryota,Eukaryota,Eukaryota,Eukaryota	465	Ank
Eukaryota-Eukaryota	Ank_2	21871:2	21871:3	20032:7	20032:3	DIO,ECTE,PEM,aju,ptg	Eukaryota,Eukaryota,Eukaryota,Eukaryota,Eukaryota	CAA,ccar,lcm,ssc	Eukaryota,Eukaryota,Eukaryota,Eukaryota	465	Ank
Eukaryota-Eukaryota	Ank_2	21871:2	21871:3	21411:3	21411:0	DIO,ERE,cge,oaa,ptg	Eukaryota,Eukaryota,Eukaryota,Eukaryota,Eukaryota	CAA,ccar,lcf,lcm,ssc	Eukaryota,Eukaryota,Eukaryota,Eukaryota,Eukaryota	465	Ank
Eukaryota-Eukaryota	Ank_2	21871:2	21871:3	21413:5	21413:2	CHA,DAN,MIO,bta,cge,ngi	Eukaryota,Eukaryota,Eukaryota,Eukaryota,Eukaryota,Eukaryota	LEO,hgl,lcm,ssc	Eukaryota,Eukaryota,Eukaryota,Eukaryota	465	Ank
Eukaryota-Eukaryota	Ank_2	22808:14	22808:16	23573:878	23573:391	CAA,PEF,nfu,sasa	Eukaryota,Eukaryota,Eukaryota,Eukaryota	COC,PAP,cfa,fca	Eukaryota,Eukaryota,Eukaryota,Eukaryota	465	Ank
Eukaryota-Eukaryota	Ank_2	22808:14	22808:20	23573:878	23573:391	PEF,lcm,nfu,sasa	Eukaryota,Eukaryota,Eukaryota,Eukaryota	DAN,DIO,PAP,aju,fca,ptg,ssc	Eukaryota,Eukaryota,Eukaryota,Eukaryota,Eukaryota,Eukaryota,Eukaryota	465	Ank
Eukaryota-Eukaryota	Ank_2	23573:477	23573:131	21442:3	21442:2	DAN,SOA,ocu,rno	Eukaryota,Eukaryota,Eukaryota,Eukaryota	ASM,CAA,COG,PEF,lcf	Eukaryota,Eukaryota,Eukaryota,Eukaryota,Eukaryota	465	Ank
Eukaryota-Eukaryota	Ank_2	23573:477	23573:224	21442:3	21442:2	DAN,SOA,ocu,rno	Eukaryota,Eukaryota,Eukaryota,Eukaryota	ASM,COG,PEF,ccar,lcf	Eukaryota,Eukaryota,Eukaryota,Eukaryota,Eukaryota	465	Ank
Eukaryota-Eukaryota	Ank_2	23573:477	23573:228	21442:3	21442:2	DAN,SOA,ocu,rno	Eukaryota,Eukaryota,Eukaryota,Eukaryota	ASM,CAA,gga,lcf	Eukaryota,Eukaryota,Eukaryota,Eukaryota	465	Ank
Eukaryota-Eukaryota	Ank_2	23573:477	23573:27	21442:3	21442:2	DAN,SOA,ocu,rno	Eukaryota,Eukaryota,Eukaryota,Eukaryota	ASM,COG,PEF,lcf,sasa	Eukaryota,Eukaryota,Eukaryota,Eukaryota,Eukaryota	465	Ank
Eukaryota-Eukaryota	Ank_2	23573:477	23573:345	21442:3	21442:2	DAN,SOA,ocu,rno	Eukaryota,Eukaryota,Eukaryota,Eukaryota	ASM,CAA,COG,PEF	Eukaryota,Eukaryota,Eukaryota,Eukaryota	465	Ank
Eukaryota-Eukaryota	Ank_2	23573:477	23573:653	21442:3	21442:2	DAN,SOA,ocu,rno	Eukaryota,Eukaryota,Eukaryota,Eukaryota	ASM,CAA,PEF,sasa	Eukaryota,Eukaryota,Eukaryota,Eukaryota	465	Ank
Eukaryota-Eukaryota	Ank_2	23573:477	23573:783	21442:3	21442:2	DAN,SOA,ocu,rno	Eukaryota,Eukaryota,Eukaryota,Eukaryota	ASM,COG,PEF,lcf,sasa	Eukaryota,Eukaryota,Eukaryota,Eukaryota,Eukaryota	465	Ank
Eukaryota-Eukaryota	Ank_2	23573:477	23573:953	21442:3	21442:2	DAN,SOA,ocu,rno	Eukaryota,Eukaryota,Eukaryota,Eukaryota	ASM,CAA,COG,PEF,lcf,sasa	Eukaryota,Eukaryota,Eukaryota,Eukaryota,Eukaryota,Eukaryota	465	Ank
Eukaryota-Eukaryota	Ank_3	08062:2	08062:0	10340:3	10340:1	MIO,PAP,lav,ocu,rno	Eukaryota,Eukaryota,Eukaryota,Eukaryota,Eukaryota	ecb,gga,hgl,mgp,ptr	Eukaryota,Eukaryota,Eukaryota,Eukaryota,Eukaryota	465	Ank
Eukaryota-Eukaryota	Ank_4	01165:5	01165:1	02581:2	02581:0	MIO,PAP,fca,ngi	Eukaryota,Eukaryota,Eukaryota,Eukaryota	DAN,ICT,MARM,aju,cfa,csab,ecb,hgl,ocu,rno,ssc	Eukaryota,Eukaryota,Eukaryota,Eukaryota,Eukaryota,Eukaryota,Eukaryota,Eukaryota,Eukaryota,Eukaryota,Eukaryota	465	Ank
Eukaryota-Eukaryota	Ank_4	01165:5	01165:1	04984:5	04984:2	CHA,CHL,DIO,PAP,fca,ngi	Eukaryota,Eukaryota,Eukaryota,Eukaryota,Eukaryota,Eukaryota	ELE,ORA,cfa,ecb	Eukaryota,Eukaryota,Eukaryota,Eukaryota	465	Ank
Eukaryota-Eukaryota	Ank_4	01165:5	01165:1	06694:3	06694:1	CHL,MIO,PAP,fca,gga,ngi	Eukaryota,Eukaryota,Eukaryota,Eukaryota,Eukaryota,Eukaryota	CAP,OCD,cfa,csab,lcm,ocu,rno	Eukaryota,Eukaryota,Eukaryota,Eukaryota,Eukaryota,Eukaryota,Eukaryota	465	Ank
Eukaryota-Eukaryota	Ank_4	01165:5	01165:1	10334:2	10334:1	CHA,CHL,DIO,PAP,fca	Eukaryota,Eukaryota,Eukaryota,Eukaryota,Eukaryota	ICT,MARM,OCD,ORA,PEM,csab,hgl,nle,rno	Eukaryota,Eukaryota,Eukaryota,Eukaryota,Eukaryota,Eukaryota,Eukaryota,Eukaryota,Eukaryota	465	Ank
Eukaryota-Eukaryota	Ank_4	01165:5	01165:1	17566:1	17566:0	CHL,MIO,PAP,fca	Eukaryota,Eukaryota,Eukaryota,Eukaryota	CAP,DAN,ECTE,ELE,ORA,cfa,csab,ecb,lcm,nle	Eukaryota,Eukaryota,Eukaryota,Eukaryota,Eukaryota,Eukaryota,Eukaryota,Eukaryota,Eukaryota,Eukaryota	465	Ank
Eukaryota-Eukaryota	Ank_4	01165:5	01165:1	21440:3	21440:0	CHA,DIO,PAP,fca,gga,ngi	Eukaryota,Eukaryota,Eukaryota,Eukaryota,Eukaryota,Eukaryota	PEM,csab,hgl,mgp,nle,rno	Eukaryota,Eukaryota,Eukaryota,Eukaryota,Eukaryota,Eukaryota	465	Ank
Eukaryota-Eukaryota	Ank_4	01165:5	01165:4	02581:2	02581:0	MIO,PAP,fca,ngi	Eukaryota,Eukaryota,Eukaryota,Eukaryota	COC,MAM,lav,ptr	Eukaryota,Eukaryota,Eukaryota,Eukaryota	465	Ank
Eukaryota-Eukaryota	Ank_4	01165:5	01165:4	10333:4	10333:1	CHA,CHL,MIO,PAP,fca,gga	Eukaryota,Eukaryota,Eukaryota,Eukaryota,Eukaryota,Eukaryota	COC,MAM,oaa,ptr	Eukaryota,Eukaryota,Eukaryota,Eukaryota	465	Ank
Eukaryota-Eukaryota	Ank_4	02581:2	02581:0	06694:3	06694:1	CHL,COC,DAN,ERE,ICT,NEL,URP,ecb,gga,hgl,lav,ptr,ssc	Eukaryota,Eukaryota,Eukaryota,Eukaryota,Eukaryota,Eukaryota,Eukaryota,Eukaryota,Eukaryota,Eukaryota,Eukaryota,Eukaryota,Eukaryota	CAP,OCD,SOA,lcm	Eukaryota,Eukaryota,Eukaryota,Eukaryota	465	Ank
Eukaryota-Eukaryota	Ank_4	02581:2	02581:0	09258:2	09258:0	COC,MARM,NEL,cfa,mmu	Eukaryota,Eukaryota,Eukaryota,Eukaryota,Eukaryota	CAP,ECTE,ELE,MIO,OCD,ORA,PAP,PEM,SOA,bta,fca,lcm,ngi,nle	Eukaryota,Eukaryota,Eukaryota,Eukaryota,Eukaryota,Eukaryota,Eukaryota,Eukaryota,Eukaryota,Eukaryota,Eukaryota,Eukaryota,Eukaryota,Eukaryota	465	Ank
Eukaryota-Eukaryota	Ank_4	02581:2	02581:0	10331:5	10331:1	CHA,CHL,COC,DAN,DIO,ERE,ICT,MAM,MARM,NEL,URP,cfa,csab,ecb,gga,lav,ptr,rno,ssc	Eukaryota,Eukaryota,Eukaryota,Eukaryota,Eukaryota,Eukaryota,Eukaryota,Eukaryota,Eukaryota,Eukaryota,Eukaryota,Eukaryota,Eukaryota,Eukaryota,Eukaryota,Eukaryota,Eukaryota,Eukaryota,Eukaryota	FUD,PEM,fca,lcm	Eukaryota,Eukaryota,Eukaryota,Eukaryota	465	Ank
Eukaryota-Eukaryota	Ank_4	02581:2	02581:0	10334:2	10334:1	CHA,CHL,DAN,DIO,aju,cfa,ocu,ptr,ssc	Eukaryota,Eukaryota,Eukaryota,Eukaryota,Eukaryota,Eukaryota,Eukaryota,Eukaryota,Eukaryota	FUD,MIO,OCD,ORA,PEM,ngi,nle	Eukaryota,Eukaryota,Eukaryota,Eukaryota,Eukaryota,Eukaryota,Eukaryota	465	Ank
Eukaryota-Eukaryota	Ank_4	02581:2	02581:0	14242:2	14242:0	CHL,DIO,ERE,ecb,gga,ptr,rno	Eukaryota,Eukaryota,Eukaryota,Eukaryota,Eukaryota,Eukaryota,Eukaryota	ECTE,FUD,MIO,ORA,PAP,PEM,SOA,fca,ngi,nle	Eukaryota,Eukaryota,Eukaryota,Eukaryota,Eukaryota,Eukaryota,Eukaryota,Eukaryota,Eukaryota,Eukaryota	465	Ank
Eukaryota-Eukaryota	Ank_4	02581:2	02581:0	15503:2	15503:0	CHL,COC,ICT,cge,csab	Eukaryota,Eukaryota,Eukaryota,Eukaryota,Eukaryota	CAP,ECTE,ELE,FUD,PEM,bta,fca,lcm,mgp,ngi	Eukaryota,Eukaryota,Eukaryota,Eukaryota,Eukaryota,Eukaryota,Eukaryota,Eukaryota,Eukaryota,Eukaryota	465	Ank
Eukaryota-Eukaryota	Ank_4	02581:2	02581:0	17566:1	17566:0	CHL,COC,ERE,ICT,NEL,URP,aju,cge,hgl,rno,ssc	Eukaryota,Eukaryota,Eukaryota,Eukaryota,Eukaryota,Eukaryota,Eukaryota,Eukaryota,Eukaryota,Eukaryota,Eukaryota	CAP,ECTE,ELE,ORA,lcm,ngi,nle	Eukaryota,Eukaryota,Eukaryota,Eukaryota,Eukaryota,Eukaryota,Eukaryota	465	Ank
Eukaryota-Eukaryota	Ank_4	02581:2	02581:0	20032:7	20032:8	COC,ICT,MARM,URP	Eukaryota,Eukaryota,Eukaryota,Eukaryota	ELE,MIO,OCD,PAP,bta,fca,lcm,nle,oas	Eukaryota,Eukaryota,Eukaryota,Eukaryota,Eukaryota,Eukaryota,Eukaryota,Eukaryota,Eukaryota	465	Ank
Eukaryota-Eukaryota	Ank_4	02581:2	02581:0	21440:3	21440:0	CHA,DAN,DIO,ERE,ICT,MARM,aju,cfa,ecb,gga,lav,ocu,ssc	Eukaryota,Eukaryota,Eukaryota,Eukaryota,Eukaryota,Eukaryota,Eukaryota,Eukaryota,Eukaryota,Eukaryota,Eukaryota,Eukaryota,Eukaryota	FUD,MIO,PEM,mgp,nle	Eukaryota,Eukaryota,Eukaryota,Eukaryota,Eukaryota	465	Ank
Eukaryota-Eukaryota	Ank_4	02895:11	02895:10	20032:7	20032:8	CAP,ICT,MARM,ORA,URP,ngi	Eukaryota,Eukaryota,Eukaryota,Eukaryota,Eukaryota,Eukaryota	CAA,PEF,ccar,spu	Eukaryota,Eukaryota,Eukaryota,Eukaryota	465	Ank
Eukaryota-Eukaryota	Ank_4	04685:2	04685:0	14242:2	14242:0	CAA,DIO,ecb,gga,rno	Eukaryota,Eukaryota,Eukaryota,Eukaryota,Eukaryota	ICT,PAP,cfa,fca,hgl	Eukaryota,Eukaryota,Eukaryota,Eukaryota,Eukaryota	465	Ank
Eukaryota-Eukaryota	Ank_4	04734:3	04734:4	09256:1	09256:0	COG,ncc,nfu,sasa	Eukaryota,Eukaryota,Eukaryota,Eukaryota	DIO,MIO,PEM,mmu,rno	Eukaryota,Eukaryota,Eukaryota,Eukaryota,Eukaryota	465	Ank
Eukaryota-Eukaryota	Ank_4	04734:3	04734:4	09258:2	09258:0	CAA,COC,COG,cfa,ncc,nfu,oas,pret,ptg	Eukaryota,Eukaryota,Eukaryota,Eukaryota,Eukaryota,Eukaryota,Eukaryota,Eukaryota,Eukaryota	DIO,MIO,PEM,rno	Eukaryota,Eukaryota,Eukaryota,Eukaryota	465	Ank
Eukaryota-Eukaryota	Ank_4	04734:3	04734:4	10334:2	10334:1	CAP,CHA,CHL,DAN,ECTE,PAP,aju,cfa,fca,oas,ocu,ptg,ptr,ssc	Eukaryota,Eukaryota,Eukaryota,Eukaryota,Eukaryota,Eukaryota,Eukaryota,Eukaryota,Eukaryota,Eukaryota,Eukaryota,Eukaryota,Eukaryota,Eukaryota	MIO,NEL,PEM,rno	Eukaryota,Eukaryota,Eukaryota,Eukaryota	465	Ank
Eukaryota-Eukaryota	Ank_4	04734:3	04734:4	15504:2	15504:0	ASM,CAA,ncc,nfu,ola	Eukaryota,Eukaryota,Eukaryota,Eukaryota,Eukaryota	DIO,MIO,NEL,PEM,lcf,rno	Eukaryota,Eukaryota,Eukaryota,Eukaryota,Eukaryota,Eukaryota	465	Ank
Eukaryota-Eukaryota	Ank_4	04734:3	04734:4	17593:2	17593:0	ICT,OCD,URP,lcm	Eukaryota,Eukaryota,Eukaryota,Eukaryota	DIO,LEO,NEL,PEM,rno	Eukaryota,Eukaryota,Eukaryota,Eukaryota,Eukaryota	465	Ank
Eukaryota-Eukaryota	Ank_4	04734:3	04734:4	21440:3	21440:0	ASM,CAP,CHA,COG,DAN,ECTE,ERE,ICT,OCD,ORA,PAP,SOA,aju,bta,cfa,dme,ecb,fca,gga,lav,ngi,oas,ocu,pret,ptg,ssc	Eukaryota,Eukaryota,Eukaryota,Eukaryota,Eukaryota,Eukaryota,Eukaryota,Eukaryota,Eukaryota,Eukaryota,Eukaryota,Eukaryota,Eukaryota,Eukaryota,Eukaryota,Eukaryota,Eukaryota,Eukaryota,Eukaryota,Eukaryota,Eukaryota,Eukaryota,Eukaryota,Eukaryota,Eukaryota,Eukaryota	LEO,MIO,NEL,PEM,rno	Eukaryota,Eukaryota,Eukaryota,Eukaryota,Eukaryota	465	Ank
Eukaryota-Eukaryota	Ank_4	04975:3	04975:1	10333:4	10333:1	MIO,PEM,rno,ssc	Eukaryota,Eukaryota,Eukaryota,Eukaryota	COC,MAM,cfa,hgl,ngi,nle,ptr	Eukaryota,Eukaryota,Eukaryota,Eukaryota,Eukaryota,Eukaryota,Eukaryota	465	Ank
Eukaryota-Eukaryota	Ank_4	04975:3	04975:1	10337:3	10337:1	MIO,PEM,rno,ssc	Eukaryota,Eukaryota,Eukaryota,Eukaryota	MARM,PAP,aju,fca,ptg	Eukaryota,Eukaryota,Eukaryota,Eukaryota,Eukaryota	465	Ank
Eukaryota-Eukaryota	Ank_4	04975:3	04975:1	17566:1	17566:0	MIO,PEM,rno,ssc	Eukaryota,Eukaryota,Eukaryota,Eukaryota	CAP,CHA,DAN,DIO,MAM,ORA,cfa,csab,ecb,ngi,nle,ptr	Eukaryota,Eukaryota,Eukaryota,Eukaryota,Eukaryota,Eukaryota,Eukaryota,Eukaryota,Eukaryota,Eukaryota,Eukaryota,Eukaryota	465	Ank
Eukaryota-Eukaryota	Ank_4	04984:5	04984:2	06622:1	06622:2	ELE,ERE,MIO,ORA,cfa,cge,ecb	Eukaryota,Eukaryota,Eukaryota,Eukaryota,Eukaryota,Eukaryota,Eukaryota	CHA,COC,COG,lcf	Eukaryota,Eukaryota,Eukaryota,Eukaryota	465	Ank
Eukaryota-Eukaryota	Ank_4	04984:5	04984:2	06694:3	06694:1	ELE,ERE,LEO,MIO,ORA,ecb	Eukaryota,Eukaryota,Eukaryota,Eukaryota,Eukaryota,Eukaryota	CAP,DIO,MAM,OCD,ORM,SOA,csab,lcf,lcm,nfu,ocu,ola,rno	Eukaryota,Eukaryota,Eukaryota,Eukaryota,Eukaryota,Eukaryota,Eukaryota,Eukaryota,Eukaryota,Eukaryota,Eukaryota,Eukaryota,Eukaryota	465	Ank
Eukaryota-Eukaryota	Ank_4	04984:5	04984:2	09454:4	09454:0	ELE,ERE,LEO,MIO,ORA,aga,cfa,cge,dme,ecb	Eukaryota,Eukaryota,Eukaryota,Eukaryota,Eukaryota,Eukaryota,Eukaryota,Eukaryota,Eukaryota,Eukaryota	COC,ORM,ccar,lcf,nfu,ola,pret	Eukaryota,Eukaryota,Eukaryota,Eukaryota,Eukaryota,Eukaryota,Eukaryota	465	Ank
Eukaryota-Eukaryota	Ank_4	04984:5	04984:2	10323:4	10323:1	ELE,ERE,LEO,MIO,ORA,cge,ecb	Eukaryota,Eukaryota,Eukaryota,Eukaryota,Eukaryota,Eukaryota,Eukaryota	ORM,PEF,lcf,nfu,pret	Eukaryota,Eukaryota,Eukaryota,Eukaryota,Eukaryota	465	Ank
Eukaryota-Eukaryota	Ank_4	04984:5	04984:2	10325:3	10325:1	ELE,ERE,ORA,cfa,cge,ecb	Eukaryota,Eukaryota,Eukaryota,Eukaryota,Eukaryota,Eukaryota	COG,OCD,PEF,lcf,nfu,pret	Eukaryota,Eukaryota,Eukaryota,Eukaryota,Eukaryota,Eukaryota	465	Ank
Eukaryota-Eukaryota	Ank_4	04984:5	04984:2	10331:5	10331:1	ELE,ERE,MIO,ORA,cfa,ecb	Eukaryota,Eukaryota,Eukaryota,Eukaryota,Eukaryota,Eukaryota	FUD,ORM,PEM,fca,hgl,lcm	Eukaryota,Eukaryota,Eukaryota,Eukaryota,Eukaryota,Eukaryota	465	Ank
Eukaryota-Eukaryota	Ank_4	04984:5	04984:2	10333:4	10333:1	LEO,MIO,ORA,cge,ecb	Eukaryota,Eukaryota,Eukaryota,Eukaryota,Eukaryota	COC,MAM,hgl,ngi,nle,oaa,ola,ptr	Eukaryota,Eukaryota,Eukaryota,Eukaryota,Eukaryota,Eukaryota,Eukaryota,Eukaryota	465	Ank
Eukaryota-Eukaryota	Ank_4	04984:5	04984:2	10335:3	10335:1	ELE,ERE,MIO,cfa,cge,ecb	Eukaryota,Eukaryota,Eukaryota,Eukaryota,Eukaryota,Eukaryota	ASM,ORM,ccar,nfu	Eukaryota,Eukaryota,Eukaryota,Eukaryota	465	Ank
Eukaryota-Eukaryota	Ank_4	04984:5	04984:2	10337:3	10337:1	ELE,ERE,LEO,MIO,ORA,cfa,cge,ecb	Eukaryota,Eukaryota,Eukaryota,Eukaryota,Eukaryota,Eukaryota,Eukaryota,Eukaryota	ASM,MARM,ORM,PAP,SOA,aju,fca,ola,pret,ptg	Eukaryota,Eukaryota,Eukaryota,Eukaryota,Eukaryota,Eukaryota,Eukaryota,Eukaryota,Eukaryota,Eukaryota	465	Ank
Eukaryota-Eukaryota	Ank_4	04984:5	04984:2	12166:2	12166:1	ELE,ERE,LEO,MIO,ORA,cfa,cge,ecb	Eukaryota,Eukaryota,Eukaryota,Eukaryota,Eukaryota,Eukaryota,Eukaryota,Eukaryota	DAN,ccar,lav,nfu,ssc	Eukaryota,Eukaryota,Eukaryota,Eukaryota,Eukaryota	465	Ank
Eukaryota-Eukaryota	Ank_4	04984:5	04984:2	14214:4	14214:1	ELE,ORA,cfa,cge,ecb	Eukaryota,Eukaryota,Eukaryota,Eukaryota,Eukaryota	FUD,ORM,lcf,ola	Eukaryota,Eukaryota,Eukaryota,Eukaryota	465	Ank
Eukaryota-Eukaryota	Ank_4	04984:5	04984:2	14242:2	14242:0	ELE,ERE,LEO,ecb	Eukaryota,Eukaryota,Eukaryota,Eukaryota	CHA,COC,DAN,FUD,ICT,MAM,MARM,PAP,PEM,SOA,URP,aju,csab,fca,hgl,lav,ngi,nle,oaa,ocu,ptg,ssc	Eukaryota,Eukaryota,Eukaryota,Eukaryota,Eukaryota,Eukaryota,Eukaryota,Eukaryota,Eukaryota,Eukaryota,Eukaryota,Eukaryota,Eukaryota,Eukaryota,Eukaryota,Eukaryota,Eukaryota,Eukaryota,Eukaryota,Eukaryota,Eukaryota,Eukaryota	465	Ank
Eukaryota-Eukaryota	Ank_4	04984:5	04984:2	21415:3	21415:0	ELE,ERE,LEO,ORA,cfa,cge,ecb	Eukaryota,Eukaryota,Eukaryota,Eukaryota,Eukaryota,Eukaryota,Eukaryota	CHA,MAM,PAP,fca,lav	Eukaryota,Eukaryota,Eukaryota,Eukaryota,Eukaryota	465	Ank
Eukaryota-Eukaryota	Ank_4	04984:5	04984:2	21433:1	21433:0	ELE,ERE,LEO,ORA,cfa,ecb	Eukaryota,Eukaryota,Eukaryota,Eukaryota,Eukaryota,Eukaryota	DAN,FUD,PEM,ocu	Eukaryota,Eukaryota,Eukaryota,Eukaryota	465	Ank
Eukaryota-Eukaryota	Ank_4	04984:5	04984:2	21440:3	21440:0	ELE,ERE,ORA,aga,cfa,dme,ecb	Eukaryota,Eukaryota,Eukaryota,Eukaryota,Eukaryota,Eukaryota,Eukaryota	CHL,FUD,MAM,PEM,URP,csab,hgl,mgp,nfu,nle,ptr,rno	Eukaryota,Eukaryota,Eukaryota,Eukaryota,Eukaryota,Eukaryota,Eukaryota,Eukaryota,Eukaryota,Eukaryota,Eukaryota,Eukaryota	465	Ank
Eukaryota-Eukaryota	Ank_4	04984:5	04984:2	21442:3	21442:0	ERE,LEO,aga,cfa,dme	Eukaryota,Eukaryota,Eukaryota,Eukaryota,Eukaryota	ASM,COG,PAP,PEF,ccar,lcf,mgp	Eukaryota,Eukaryota,Eukaryota,Eukaryota,Eukaryota,Eukaryota,Eukaryota	465	Ank
Eukaryota-Eukaryota	Ank_4	06622:1	06622:0	10335:3	10335:1	CAA,CHA,COG,xla	Eukaryota,Eukaryota,Eukaryota,Eukaryota	ASM,LEO,ORM,nfu	Eukaryota,Eukaryota,Eukaryota,Eukaryota	465	Ank
Eukaryota-Eukaryota	Ank_4	06622:1	06622:0	10337:3	10337:1	CAA,CHA,COG,xla	Eukaryota,Eukaryota,Eukaryota,Eukaryota	ASM,ORM,PAP,aju,fca,ola,ptg	Eukaryota,Eukaryota,Eukaryota,Eukaryota,Eukaryota,Eukaryota,Eukaryota	465	Ank
Eukaryota-Eukaryota	Ank_4	06622:1	06622:0	14242:2	14242:0	CAA,COG,lcf,xla	Eukaryota,Eukaryota,Eukaryota,Eukaryota	NEL,PAP,aju,fca,ptg	Eukaryota,Eukaryota,Eukaryota,Eukaryota,Eukaryota	465	Ank
Eukaryota-Eukaryota	Ank_4	06622:1	06622:0	20129:10	20129:11	CAA,COC,lcf,xla	Eukaryota,Eukaryota,Eukaryota,Eukaryota	LEO,PAP,fca,gga,mgp,mmu	Eukaryota,Eukaryota,Eukaryota,Eukaryota,Eukaryota,Eukaryota	465	Ank
Eukaryota-Eukaryota	Ank_4	06622:1	06622:0	21440:3	21440:0	CHA,COG,lcf,xla	Eukaryota,Eukaryota,Eukaryota,Eukaryota	LEO,NEL,mgp,nfu,sasa	Eukaryota,Eukaryota,Eukaryota,Eukaryota,Eukaryota	465	Ank
Eukaryota-Eukaryota	Ank_4	06622:1	06622:2	10331:5	10331:1	CHA,COC,COG,lcf	Eukaryota,Eukaryota,Eukaryota,Eukaryota	FUD,PEM,cge,hgl	Eukaryota,Eukaryota,Eukaryota,Eukaryota	465	Ank
Eukaryota-Eukaryota	Ank_4	06622:1	06622:2	21433:1	21433:0	CAA,CHA,COC,COG,lcf	Eukaryota,Eukaryota,Eukaryota,Eukaryota,Eukaryota	DAN,FUD,MIO,PEM,cge,ocu	Eukaryota,Eukaryota,Eukaryota,Eukaryota,Eukaryota,Eukaryota	465	Ank
Eukaryota-Eukaryota	Ank_4	06694:3	06694:1	09454:4	09454:0	CAP,DIO,MAM,OCD,SOA,cfa,cge,csab,lcm,ocu,rno	Eukaryota,Eukaryota,Eukaryota,Eukaryota,Eukaryota,Eukaryota,Eukaryota,Eukaryota,Eukaryota,Eukaryota,Eukaryota	COC,ame,ccar,pret,spu	Eukaryota,Eukaryota,Eukaryota,Eukaryota,Eukaryota	465	Ank
Eukaryota-Eukaryota	Ank_4	06694:3	06694:1	10325:3	10325:1	CAP,DIO,MAM,SOA,cfa,cge,csab,lcm,ocu,ola,rno	Eukaryota,Eukaryota,Eukaryota,Eukaryota,Eukaryota,Eukaryota,Eukaryota,Eukaryota,Eukaryota,Eukaryota,Eukaryota	COG,LEO,PEF,pret	Eukaryota,Eukaryota,Eukaryota,Eukaryota	465	Ank
Eukaryota-Eukaryota	Ank_4	06694:3	06694:1	10329:4	10329:2	CAP,DIO,MAM,OCD,ORM,SOA,cfa,cge,csab,lcm,ocu,rno	Eukaryota,Eukaryota,Eukaryota,Eukaryota,Eukaryota,Eukaryota,Eukaryota,Eukaryota,Eukaryota,Eukaryota,Eukaryota,Eukaryota	ASM,COG,LEO,spu	Eukaryota,Eukaryota,Eukaryota,Eukaryota	465	Ank
Eukaryota-Eukaryota	Ank_4	06694:3	06694:1	10331:5	10331:1	CAP,DIO,MAM,OCD,SOA,cfa,csab,lcf,ncc,ola,rno	Eukaryota,Eukaryota,Eukaryota,Eukaryota,Eukaryota,Eukaryota,Eukaryota,Eukaryota,Eukaryota,Eukaryota,Eukaryota	FUD,PEM,fca,hgl	Eukaryota,Eukaryota,Eukaryota,Eukaryota	465	Ank
Eukaryota-Eukaryota	Ank_4	06694:3	06694:1	10333:4	10333:1	CAP,OCD,ORM,SOA,cge,lcf,ncc,nfu,ocu,rno	Eukaryota,Eukaryota,Eukaryota,Eukaryota,Eukaryota,Eukaryota,Eukaryota,Eukaryota,Eukaryota,Eukaryota	COC,hgl,ngi,nle,ptr	Eukaryota,Eukaryota,Eukaryota,Eukaryota,Eukaryota	465	Ank
Eukaryota-Eukaryota	Ank_4	06694:3	06694:1	10334:2	10334:1	CAP,DIO,cfa,ocu	Eukaryota,Eukaryota,Eukaryota,Eukaryota	FUD,ICT,MIO,NEL,ORA,PEM,URP,hgl,ngi,nle	Eukaryota,Eukaryota,Eukaryota,Eukaryota,Eukaryota,Eukaryota,Eukaryota,Eukaryota,Eukaryota,Eukaryota	465	Ank
Eukaryota-Eukaryota	Ank_4	06694:3	06694:1	10335:3	10335:1	CAP,DIO,MAM,OCD,SOA,cfa,cge,csab,lcm,ocu,rno	Eukaryota,Eukaryota,Eukaryota,Eukaryota,Eukaryota,Eukaryota,Eukaryota,Eukaryota,Eukaryota,Eukaryota,Eukaryota	ASM,LEO,ORA,ccar	Eukaryota,Eukaryota,Eukaryota,Eukaryota	465	Ank
Eukaryota-Eukaryota	Ank_4	06694:3	06694:1	10337:3	10337:1	CAP,DIO,MAM,OCD,cfa,cge,csab,nfu,ocu,rno	Eukaryota,Eukaryota,Eukaryota,Eukaryota,Eukaryota,Eukaryota,Eukaryota,Eukaryota,Eukaryota,Eukaryota	ASM,PAP,fca,pret	Eukaryota,Eukaryota,Eukaryota,Eukaryota	465	Ank
Eukaryota-Eukaryota	Ank_4	06694:3	06694:1	12166:2	12166:1	CAP,DIO,MAM,OCD,ORM,SOA,cfa,cge,csab,lcf,lcm,ocu,ola,rno	Eukaryota,Eukaryota,Eukaryota,Eukaryota,Eukaryota,Eukaryota,Eukaryota,Eukaryota,Eukaryota,Eukaryota,Eukaryota,Eukaryota,Eukaryota,Eukaryota	DAN,ccar,lav,ssc	Eukaryota,Eukaryota,Eukaryota,Eukaryota	465	Ank
Eukaryota-Eukaryota	Ank_4	06694:3	06694:1	14242:2	14242:0	CAP,DIO,OCD,ORM,lcf,lcm,nfu,ola,rno	Eukaryota,Eukaryota,Eukaryota,Eukaryota,Eukaryota,Eukaryota,Eukaryota,Eukaryota,Eukaryota	COC,DAN,ECTE,FUD,ICT,MIO,NEL,ORA,PAP,PEM,URP,fca,hgl,lav,ngi,nle,ssc	Eukaryota,Eukaryota,Eukaryota,Eukaryota,Eukaryota,Eukaryota,Eukaryota,Eukaryota,Eukaryota,Eukaryota,Eukaryota,Eukaryota,Eukaryota,Eukaryota,Eukaryota,Eukaryota,Eukaryota	465	Ank
Eukaryota-Eukaryota	Ank_4	06694:3	06694:1	17566:1	17566:0	OCD,SOA,cge,ncc,rno	Eukaryota,Eukaryota,Eukaryota,Eukaryota,Eukaryota	ASM,DAN,ECTE,ELE,LEO,ORA,PEF,ccar,ecb,lav,ngi,nle,pret,ptr,xla	Eukaryota,Eukaryota,Eukaryota,Eukaryota,Eukaryota,Eukaryota,Eukaryota,Eukaryota,Eukaryota,Eukaryota,Eukaryota,Eukaryota,Eukaryota,Eukaryota,Eukaryota	465	Ank
Eukaryota-Eukaryota	Ank_4	06694:3	06694:1	21433:1	21433:0	CAP,DIO,MAM,OCD,ORM,SOA,cfa,csab,lcf,lcm,ncc,nfu,ola,rno	Eukaryota,Eukaryota,Eukaryota,Eukaryota,Eukaryota,Eukaryota,Eukaryota,Eukaryota,Eukaryota,Eukaryota,Eukaryota,Eukaryota,Eukaryota,Eukaryota	DAN,FUD,MIO,PEM	Eukaryota,Eukaryota,Eukaryota,Eukaryota	465	Ank
Eukaryota-Eukaryota	Ank_4	06694:3	06694:1	21437:3	21437:2	CAP,OCD,ORM,SOA,cfa,lcf,lcm,ncc,nfu,ola	Eukaryota,Eukaryota,Eukaryota,Eukaryota,Eukaryota,Eukaryota,Eukaryota,Eukaryota,Eukaryota,Eukaryota	ath,ddi,rcu,smo	Eukaryota,Eukaryota,Eukaryota,Eukaryota	465	Ank
Eukaryota-Eukaryota	Ank_4	06694:3	06694:1	21440:3	21440:0	CAP,DIO,OCD,ORM,SOA,cfa,lcf,ocu	Eukaryota,Eukaryota,Eukaryota,Eukaryota,Eukaryota,Eukaryota,Eukaryota,Eukaryota	CHL,FUD,LEO,MIO,NEL,PEM,URP,hgl,mgp,nle,ptr	Eukaryota,Eukaryota,Eukaryota,Eukaryota,Eukaryota,Eukaryota,Eukaryota,Eukaryota,Eukaryota,Eukaryota,Eukaryota	465	Ank
Eukaryota-Eukaryota	Ank_4	06694:3	06694:1	21441:3	21441:1	ORM,lcf,ncc,nfu,ola	Eukaryota,Eukaryota,Eukaryota,Eukaryota,Eukaryota	PAP,bta,fca,ngi	Eukaryota,Eukaryota,Eukaryota,Eukaryota	465	Ank
Eukaryota-Eukaryota	Ank_4	06694:3	06694:1	22808:18	22808:14	CAP,OCD,lcm,nfu	Eukaryota,Eukaryota,Eukaryota,Eukaryota	COC,bta,ecb,gga,ngi,phu,pret,xla	Eukaryota,Eukaryota,Eukaryota,Eukaryota,Eukaryota,Eukaryota,Eukaryota,Eukaryota	465	Ank
Eukaryota-Eukaryota	Ank_4	06694:3	06694:1	22808:20	22808:14	CAP,OCD,lcm,nfu	Eukaryota,Eukaryota,Eukaryota,Eukaryota	DAN,ECTE,ELE,ORA,PAP,ame,fca,gga,lav,mgp,pret,ptr,ssc,xla	Eukaryota,Eukaryota,Eukaryota,Eukaryota,Eukaryota,Eukaryota,Eukaryota,Eukaryota,Eukaryota,Eukaryota,Eukaryota,Eukaryota,Eukaryota,Eukaryota	465	Ank
Eukaryota-Eukaryota	Ank_4	06867:19	06867:2	10331:5	10331:1	ERE,cfa,gga,sasa	Eukaryota,Eukaryota,Eukaryota,Eukaryota	FUD,PEM,cge,hgl	Eukaryota,Eukaryota,Eukaryota,Eukaryota	465	Ank
Eukaryota-Eukaryota	Ank_4	08848:3	08848:1	09258:2	09258:0	COG,MARM,PEF,nfu,pret	Eukaryota,Eukaryota,Eukaryota,Eukaryota,Eukaryota	ASM,CAP,CHA,CHL,ECTE,ELE,MIO,OCD,ORA,ORM,PEM,URP,bta,hgl,lav,lcm,ptr,rno,sasa,ssc	Eukaryota,Eukaryota,Eukaryota,Eukaryota,Eukaryota,Eukaryota,Eukaryota,Eukaryota,Eukaryota,Eukaryota,Eukaryota,Eukaryota,Eukaryota,Eukaryota,Eukaryota,Eukaryota,Eukaryota,Eukaryota,Eukaryota,Eukaryota	465	Ank
Eukaryota-Eukaryota	Ank_4	08848:3	08848:1	10331:5	10331:1	COG,MAM,MARM,PAP,csab,lcf,ngi,ola	Eukaryota,Eukaryota,Eukaryota,Eukaryota,Eukaryota,Eukaryota,Eukaryota,Eukaryota	ORM,PEM,hgl,lcm	Eukaryota,Eukaryota,Eukaryota,Eukaryota	465	Ank
Eukaryota-Eukaryota	Ank_4	08848:3	08848:1	10335:3	10335:1	COG,MAM,MARM,PAP,csab,fca	Eukaryota,Eukaryota,Eukaryota,Eukaryota,Eukaryota,Eukaryota	ASM,LEO,ORA,ORM	Eukaryota,Eukaryota,Eukaryota,Eukaryota	465	Ank
Eukaryota-Eukaryota	Ank_4	08848:3	08848:1	14242:2	14242:0	COG,PEF,lcf,nfu,ola,pret	Eukaryota,Eukaryota,Eukaryota,Eukaryota,Eukaryota,Eukaryota	CHA,ECTE,MIO,NEL,ORA,PEM,URP,hgl,lav,oaa,ssc	Eukaryota,Eukaryota,Eukaryota,Eukaryota,Eukaryota,Eukaryota,Eukaryota,Eukaryota,Eukaryota,Eukaryota,Eukaryota	465	Ank
Eukaryota-Eukaryota	Ank_4	08848:3	08848:1	21440:3	21440:0	COG,MARM,PAP,PEF,fca,lcf,ngi,pret	Eukaryota,Eukaryota,Eukaryota,Eukaryota,Eukaryota,Eukaryota,Eukaryota,Eukaryota	CHL,LEO,MIO,NEL,PEM,URP,hgl,ptr,rno,sasa	Eukaryota,Eukaryota,Eukaryota,Eukaryota,Eukaryota,Eukaryota,Eukaryota,Eukaryota,Eukaryota,Eukaryota	465	Ank
Eukaryota-Eukaryota	Ank_4	08848:3	08848:2	09258:2	09258:0	CAA,COG,MARM,PEF,nfu,pret	Eukaryota,Eukaryota,Eukaryota,Eukaryota,Eukaryota,Eukaryota	DIO,ERE,ICT,SOA	Eukaryota,Eukaryota,Eukaryota,Eukaryota	465	Ank
Eukaryota-Eukaryota	Ank_4	08848:3	08848:2	14242:2	14242:0	CAA,COG,PEF,lcf,nfu,ola,pret	Eukaryota,Eukaryota,Eukaryota,Eukaryota,Eukaryota,Eukaryota,Eukaryota	FUD,ICT,SOA,cge	Eukaryota,Eukaryota,Eukaryota,Eukaryota	465	Ank
Eukaryota-Eukaryota	Ank_4	08848:3	08848:2	15504:2	15504:0	CAA,PEF,nfu,ola	Eukaryota,Eukaryota,Eukaryota,Eukaryota	DIO,ERE,FUD,ICT,SOA,cge,oas	Eukaryota,Eukaryota,Eukaryota,Eukaryota,Eukaryota,Eukaryota,Eukaryota	465	Ank
Eukaryota-Eukaryota	Ank_4	09256:1	09256:0	06867:16	06867:0	CAP,DIO,ccar,oas	Eukaryota,Eukaryota,Eukaryota,Eukaryota	LEO,lcf,nfu,sasa	Eukaryota,Eukaryota,Eukaryota,Eukaryota	465	Ank
Eukaryota-Eukaryota	Ank_4	09256:1	09256:0	10325:3	10325:1	CAA,CAP,CHL,COC,DIO,ELE,ERE,ICT,MAM,MARM,ORA,PAP,PEM,SOA,URP,aju,bta,ccar,cfa,csab,ecb,fca,hgl,lcm,ngi,nle,oas,ocu,ola,ptg,ptr,rno,ssc	Eukaryota,Eukaryota,Eukaryota,Eukaryota,Eukaryota,Eukaryota,Eukaryota,Eukaryota,Eukaryota,Eukaryota,Eukaryota,Eukaryota,Eukaryota,Eukaryota,Eukaryota,Eukaryota,Eukaryota,Eukaryota,Eukaryota,Eukaryota,Eukaryota,Eukaryota,Eukaryota,Eukaryota,Eukaryota,Eukaryota,Eukaryota,Eukaryota,Eukaryota,Eukaryota,Eukaryota,Eukaryota,Eukaryota	COG,LEO,lcf,nfu	Eukaryota,Eukaryota,Eukaryota,Eukaryota	465	Ank
Eukaryota-Eukaryota	Ank_4	09258:2	09258:0	09454:4	09454:0	CAP,CHA,CHL,DAN,DIO,ECTE,ELE,ERE,ICT,MAM,MIO,OCD,ORA,PAP,PEM,SOA,URP,bta,csab,fca,hgl,lav,lcm,ngi,nle,ocu,ptr,rno,sasa,ssc	Eukaryota,Eukaryota,Eukaryota,Eukaryota,Eukaryota,Eukaryota,Eukaryota,Eukaryota,Eukaryota,Eukaryota,Eukaryota,Eukaryota,Eukaryota,Eukaryota,Eukaryota,Eukaryota,Eukaryota,Eukaryota,Eukaryota,Eukaryota,Eukaryota,Eukaryota,Eukaryota,Eukaryota,Eukaryota,Eukaryota,Eukaryota,Eukaryota,Eukaryota,Eukaryota	COC,nfu,pret,spu	Eukaryota,Eukaryota,Eukaryota,Eukaryota	465	Ank
Eukaryota-Eukaryota	Ank_4	09258:2	09258:0	10325:3	10325:1	ASM,CAP,CHL,DIO,ELE,ERE,ICT,MAM,ORA,PAP,PEM,SOA,URP,bta,csab,fca,hgl,lcm,ngi,nle,ocu,ola,ptr,rno,sasa,ssc	Eukaryota,Eukaryota,Eukaryota,Eukaryota,Eukaryota,Eukaryota,Eukaryota,Eukaryota,Eukaryota,Eukaryota,Eukaryota,Eukaryota,Eukaryota,Eukaryota,Eukaryota,Eukaryota,Eukaryota,Eukaryota,Eukaryota,Eukaryota,Eukaryota,Eukaryota,Eukaryota,Eukaryota,Eukaryota,Eukaryota	COG,PEF,nfu,pret	Eukaryota,Eukaryota,Eukaryota,Eukaryota	465	Ank
Eukaryota-Eukaryota	Ank_4	09258:2	09258:0	12489:10	12489:6	ORM,lcm,nle,ola	Eukaryota,Eukaryota,Eukaryota,Eukaryota	CAA,PEF,nfu,pret	Eukaryota,Eukaryota,Eukaryota,Eukaryota	465	Ank
Eukaryota-Eukaryota	Ank_4	09258:2	09258:0	14242:2	14242:0	ASM,CAP,CHL,DIO,ELE,ERE,OCD,ORM,bta,lcm,ola,ptr,rno,sasa	Eukaryota,Eukaryota,Eukaryota,Eukaryota,Eukaryota,Eukaryota,Eukaryota,Eukaryota,Eukaryota,Eukaryota,Eukaryota,Eukaryota,Eukaryota,Eukaryota	COC,MARM,NEL,cfa,ptg	Eukaryota,Eukaryota,Eukaryota,Eukaryota,Eukaryota	465	Ank
Eukaryota-Eukaryota	Ank_4	09258:2	09258:0	17593:2	17593:0	ICT,MIO,OCD,URP,lcm	Eukaryota,Eukaryota,Eukaryota,Eukaryota,Eukaryota	COC,MARM,NEL,cfa,oas,ptg	Eukaryota,Eukaryota,Eukaryota,Eukaryota,Eukaryota,Eukaryota	465	Ank
Eukaryota-Eukaryota	Ank_4	09258:2	09258:0	20032:7	20032:8	CAP,ICT,ORA,URP,ngi	Eukaryota,Eukaryota,Eukaryota,Eukaryota,Eukaryota	CAA,PEF,cfa,ncc,oas,pret,spu	Eukaryota,Eukaryota,Eukaryota,Eukaryota,Eukaryota,Eukaryota,Eukaryota	465	Ank
Eukaryota-Eukaryota	Ank_4	09454:4	09454:0	10333:4	10333:1	ORM,ccar,lcf,nfu	Eukaryota,Eukaryota,Eukaryota,Eukaryota	MAM,cfa,hgl,ngi,nle,oaa,ptr	Eukaryota,Eukaryota,Eukaryota,Eukaryota,Eukaryota,Eukaryota,Eukaryota	465	Ank
Eukaryota-Eukaryota	Ank_4	09454:4	09454:0	14242:2	14242:0	ORM,ccar,lcf,nfu,ola,pret,spu	Eukaryota,Eukaryota,Eukaryota,Eukaryota,Eukaryota,Eukaryota,Eukaryota	CHA,DAN,ECTE,FUD,ICT,MAM,MARM,MIO,NEL,ORA,PAP,PEM,SOA,URP,aju,cfa,cge,csab,fca,hgl,lav,ngi,nle,oaa,ocu,ptg,ssc	Eukaryota,Eukaryota,Eukaryota,Eukaryota,Eukaryota,Eukaryota,Eukaryota,Eukaryota,Eukaryota,Eukaryota,Eukaryota,Eukaryota,Eukaryota,Eukaryota,Eukaryota,Eukaryota,Eukaryota,Eukaryota,Eukaryota,Eukaryota,Eukaryota,Eukaryota,Eukaryota,Eukaryota,Eukaryota,Eukaryota,Eukaryota	465	Ank
Eukaryota-Eukaryota	Ank_4	09454:4	09454:0	15503:2	15503:0	COC,ccar,nfu,pret	Eukaryota,Eukaryota,Eukaryota,Eukaryota	CAP,ECTE,ELE,ERE,FUD,NEL,PEM,aju,bta,ecb,fca,gga,hgl,lcm,mgp,ngi,ocu,rno,ssc	Eukaryota,Eukaryota,Eukaryota,Eukaryota,Eukaryota,Eukaryota,Eukaryota,Eukaryota,Eukaryota,Eukaryota,Eukaryota,Eukaryota,Eukaryota,Eukaryota,Eukaryota,Eukaryota,Eukaryota,Eukaryota,Eukaryota	465	Ank
Eukaryota-Eukaryota	Ank_4	09454:4	09454:0	21415:3	21415:0	COC,ORM,ccar,lcf,nfu,ola,pret,spu	Eukaryota,Eukaryota,Eukaryota,Eukaryota,Eukaryota,Eukaryota,Eukaryota,Eukaryota	CHA,MAM,PAP,fca,lav	Eukaryota,Eukaryota,Eukaryota,Eukaryota,Eukaryota	465	Ank
Eukaryota-Eukaryota	Ank_4	09454:4	09454:0	21433:1	21433:0	COC,ORM,ccar,lcf,nfu,ola,pret	Eukaryota,Eukaryota,Eukaryota,Eukaryota,Eukaryota,Eukaryota,Eukaryota	DAN,FUD,MIO,PEM,cge,mmu,ocu	Eukaryota,Eukaryota,Eukaryota,Eukaryota,Eukaryota,Eukaryota,Eukaryota	465	Ank
Eukaryota-Eukaryota	Ank_4	09454:4	09454:0	21440:3	21440:0	ORM,lcf,pret,spu	Eukaryota,Eukaryota,Eukaryota,Eukaryota	CHL,FUD,LEO,MAM,MIO,NEL,PEM,URP,cge,csab,hgl,mgp,nle,ptr,rno,sasa	Eukaryota,Eukaryota,Eukaryota,Eukaryota,Eukaryota,Eukaryota,Eukaryota,Eukaryota,Eukaryota,Eukaryota,Eukaryota,Eukaryota,Eukaryota,Eukaryota,Eukaryota,Eukaryota	465	Ank
Eukaryota-Eukaryota	Ank_4	09454:4	09454:0	21441:3	21441:1	ORM,ccar,lcf,nfu,ola	Eukaryota,Eukaryota,Eukaryota,Eukaryota,Eukaryota	PAP,aju,bta,fca,ngi,oas,ptg	Eukaryota,Eukaryota,Eukaryota,Eukaryota,Eukaryota,Eukaryota,Eukaryota	465	Ank
Eukaryota-Eukaryota	Ank_4	10323:4	10323:1	10333:4	10333:1	ORM,PEF,lcf,nfu	Eukaryota,Eukaryota,Eukaryota,Eukaryota	MAM,hgl,ngi,nle,ptr	Eukaryota,Eukaryota,Eukaryota,Eukaryota,Eukaryota	465	Ank
Eukaryota-Eukaryota	Ank_4	10323:4	10323:1	14242:2	14242:0	ORM,PEF,lcf,nfu,pret	Eukaryota,Eukaryota,Eukaryota,Eukaryota,Eukaryota	CHA,DAN,ECTE,ICT,MAM,MARM,MIO,NEL,ORA,PAP,PEM,SOA,URP,aju,cge,csab,fca,hgl,lav,ngi,nle,ocu,ptg	Eukaryota,Eukaryota,Eukaryota,Eukaryota,Eukaryota,Eukaryota,Eukaryota,Eukaryota,Eukaryota,Eukaryota,Eukaryota,Eukaryota,Eukaryota,Eukaryota,Eukaryota,Eukaryota,Eukaryota,Eukaryota,Eukaryota,Eukaryota,Eukaryota,Eukaryota,Eukaryota	465	Ank
Eukaryota-Eukaryota	Ank_4	10323:4	10323:1	21415:3	21415:0	ORM,PEF,lcf,nfu,pret	Eukaryota,Eukaryota,Eukaryota,Eukaryota,Eukaryota	CHA,MAM,PAP,fca,lav	Eukaryota,Eukaryota,Eukaryota,Eukaryota,Eukaryota	465	Ank
Eukaryota-Eukaryota	Ank_4	10323:4	10323:1	21433:1	21433:0	ORM,lcf,nfu,pret	Eukaryota,Eukaryota,Eukaryota,Eukaryota	DAN,MIO,PEM,cge,ocu	Eukaryota,Eukaryota,Eukaryota,Eukaryota,Eukaryota	465	Ank
Eukaryota-Eukaryota	Ank_4	10323:4	10323:1	21440:3	21440:0	ORM,PEF,lcf,pret	Eukaryota,Eukaryota,Eukaryota,Eukaryota	CHL,LEO,MAM,MIO,NEL,PEM,URP,cge,csab,hgl,mgp,nle,ptr,rno,sasa	Eukaryota,Eukaryota,Eukaryota,Eukaryota,Eukaryota,Eukaryota,Eukaryota,Eukaryota,Eukaryota,Eukaryota,Eukaryota,Eukaryota,Eukaryota,Eukaryota,Eukaryota	465	Ank
Eukaryota-Eukaryota	Ank_4	10323:4	10323:1	21441:3	21441:1	ORM,PEF,lcf,nfu	Eukaryota,Eukaryota,Eukaryota,Eukaryota	PAP,aju,bta,fca,ngi,oas,ptg	Eukaryota,Eukaryota,Eukaryota,Eukaryota,Eukaryota,Eukaryota,Eukaryota	465	Ank
Eukaryota-Eukaryota	Ank_4	10324:2	10324:1	10325:3	10325:1	ERE,MAM,PAP,PEM,csab,fca,nle	Eukaryota,Eukaryota,Eukaryota,Eukaryota,Eukaryota,Eukaryota,Eukaryota	COG,PEF,lcf,pret	Eukaryota,Eukaryota,Eukaryota,Eukaryota	465	Ank
Eukaryota-Eukaryota	Ank_4	10324:2	10324:1	10331:5	10331:1	ERE,MAM,NEL,OCD,PAP,csab,nle	Eukaryota,Eukaryota,Eukaryota,Eukaryota,Eukaryota,Eukaryota,Eukaryota	FUD,ORM,cge,hgl,lcm	Eukaryota,Eukaryota,Eukaryota,Eukaryota,Eukaryota	465	Ank
Eukaryota-Eukaryota	Ank_4	10324:2	10324:1	10333:4	10333:1	LEO,OCD,PAP,PEM,fca	Eukaryota,Eukaryota,Eukaryota,Eukaryota,Eukaryota	COC,cfa,hgl,ngi,oaa,ola,ptr	Eukaryota,Eukaryota,Eukaryota,Eukaryota,Eukaryota,Eukaryota,Eukaryota	465	Ank
Eukaryota-Eukaryota	Ank_4	10324:2	10324:1	10337:3	10337:1	ERE,LEO,MAM,OCD,PEM,csab,nle	Eukaryota,Eukaryota,Eukaryota,Eukaryota,Eukaryota,Eukaryota,Eukaryota	MARM,ORM,SOA,ola,pret	Eukaryota,Eukaryota,Eukaryota,Eukaryota,Eukaryota	465	Ank
Eukaryota-Eukaryota	Ank_4	10324:2	10324:1	17299:2	17299:21	LEO,MAM,csab,nle	Eukaryota,Eukaryota,Eukaryota,Eukaryota	CAP,FUD,cfa,ngi,rno	Eukaryota,Eukaryota,Eukaryota,Eukaryota,Eukaryota	465	Ank
Eukaryota-Eukaryota	Ank_4	10324:2	10324:1	17566:1	17566:0	ERE,NEL,OCD,PAP,PEM,fca	Eukaryota,Eukaryota,Eukaryota,Eukaryota,Eukaryota,Eukaryota	CAP,CHA,DAN,ECTE,ELE,ORA,ORM,PEF,cfa,ecb,lav,lcf,lcm,ngi,pret,ptr,sasa,xla	Eukaryota,Eukaryota,Eukaryota,Eukaryota,Eukaryota,Eukaryota,Eukaryota,Eukaryota,Eukaryota,Eukaryota,Eukaryota,Eukaryota,Eukaryota,Eukaryota,Eukaryota,Eukaryota,Eukaryota,Eukaryota	465	Ank
Eukaryota-Eukaryota	Ank_4	10324:2	10324:1	21433:1	21433:0	ERE,LEO,MAM,NEL,OCD,PAP,csab,fca	Eukaryota,Eukaryota,Eukaryota,Eukaryota,Eukaryota,Eukaryota,Eukaryota,Eukaryota	DAN,FUD,MIO,cge,ocu	Eukaryota,Eukaryota,Eukaryota,Eukaryota,Eukaryota	465	Ank
Eukaryota-Eukaryota	Ank_4	10324:2	10324:1	21440:3	21440:0	ERE,OCD,PAP,fca	Eukaryota,Eukaryota,Eukaryota,Eukaryota	CHL,FUD,MIO,URP,cge,hgl,mgp,ptr,rno,sasa	Eukaryota,Eukaryota,Eukaryota,Eukaryota,Eukaryota,Eukaryota,Eukaryota,Eukaryota,Eukaryota,Eukaryota	465	Ank
Eukaryota-Eukaryota	Ank_4	10325:3	10325:0	14242:2	14242:0	COG,LEO,OCD,ORM,PEF,lcf,nfu,pret	Eukaryota,Eukaryota,Eukaryota,Eukaryota,Eukaryota,Eukaryota,Eukaryota,Eukaryota	CHA,DAN,ECTE,MIO,lav,oaa	Eukaryota,Eukaryota,Eukaryota,Eukaryota,Eukaryota,Eukaryota	465	Ank
Eukaryota-Eukaryota	Ank_4	10325:3	10325:1	10333:4	10333:1	COG,LEO,OCD,PEF,lcf,nfu	Eukaryota,Eukaryota,Eukaryota,Eukaryota,Eukaryota,Eukaryota	COC,MAM,cfa,hgl,ngi,nle,ola,ptr	Eukaryota,Eukaryota,Eukaryota,Eukaryota,Eukaryota,Eukaryota,Eukaryota,Eukaryota	465	Ank
Eukaryota-Eukaryota	Ank_4	10325:3	10325:1	10337:3	10337:1	COG,LEO,OCD,nfu	Eukaryota,Eukaryota,Eukaryota,Eukaryota	ASM,MARM,PAP,SOA,aju,fca,ola,ptg	Eukaryota,Eukaryota,Eukaryota,Eukaryota,Eukaryota,Eukaryota,Eukaryota,Eukaryota	465	Ank
Eukaryota-Eukaryota	Ank_4	10325:3	10325:1	14242:2	14242:0	COG,LEO,OCD,PEF,lcf,nfu,pret	Eukaryota,Eukaryota,Eukaryota,Eukaryota,Eukaryota,Eukaryota,Eukaryota	COC,FUD,ICT,MAM,MARM,ORA,PAP,PEM,SOA,URP,aju,cfa,cge,csab,fca,hgl,ngi,nle,ocu,ptg,ssc	Eukaryota,Eukaryota,Eukaryota,Eukaryota,Eukaryota,Eukaryota,Eukaryota,Eukaryota,Eukaryota,Eukaryota,Eukaryota,Eukaryota,Eukaryota,Eukaryota,Eukaryota,Eukaryota,Eukaryota,Eukaryota,Eukaryota,Eukaryota,Eukaryota	465	Ank
Eukaryota-Eukaryota	Ank_4	10325:3	10325:1	21433:1	21433:0	COG,LEO,OCD,lcf,nfu,pret	Eukaryota,Eukaryota,Eukaryota,Eukaryota,Eukaryota,Eukaryota	FUD,PEM,cge,ocu	Eukaryota,Eukaryota,Eukaryota,Eukaryota	465	Ank
Eukaryota-Eukaryota	Ank_4	10325:3	10325:1	21440:3	21440:0	COG,OCD,PEF,lcf,pret	Eukaryota,Eukaryota,Eukaryota,Eukaryota,Eukaryota	CHL,FUD,MAM,PEM,URP,cge,csab,hgl,mgp,nle,ptr,rno,sasa	Eukaryota,Eukaryota,Eukaryota,Eukaryota,Eukaryota,Eukaryota,Eukaryota,Eukaryota,Eukaryota,Eukaryota,Eukaryota,Eukaryota,Eukaryota	465	Ank
Eukaryota-Eukaryota	Ank_4	10325:3	10325:1	21441:3	21441:1	COG,PEF,lcf,nfu	Eukaryota,Eukaryota,Eukaryota,Eukaryota	PAP,aju,bta,fca,ngi,oas,ptg	Eukaryota,Eukaryota,Eukaryota,Eukaryota,Eukaryota,Eukaryota,Eukaryota	465	Ank
Eukaryota-Eukaryota	Ank_4	10326:4	10326:1	12166:2	12166:1	COG,LEO,lcf,lcm	Eukaryota,Eukaryota,Eukaryota,Eukaryota	DAN,lav,nfu,ssc	Eukaryota,Eukaryota,Eukaryota,Eukaryota	465	Ank
Eukaryota-Eukaryota	Ank_4	10326:4	10326:1	14242:2	14242:0	COG,LEO,lcf,lcm	Eukaryota,Eukaryota,Eukaryota,Eukaryota	CHA,COC,DAN,ECTE,ICT,MAM,MARM,MIO,NEL,ORA,PAP,PEM,SOA,URP,aju,cfa,csab,fca,hgl,lav,ngi,nle,ocu,ptg,ssc	Eukaryota,Eukaryota,Eukaryota,Eukaryota,Eukaryota,Eukaryota,Eukaryota,Eukaryota,Eukaryota,Eukaryota,Eukaryota,Eukaryota,Eukaryota,Eukaryota,Eukaryota,Eukaryota,Eukaryota,Eukaryota,Eukaryota,Eukaryota,Eukaryota,Eukaryota,Eukaryota,Eukaryota,Eukaryota	465	Ank
Eukaryota-Eukaryota	Ank_4	10326:4	10326:1	21415:3	21415:0	COG,LEO,lcf,lcm	Eukaryota,Eukaryota,Eukaryota,Eukaryota	CHA,MAM,PAP,fca,lav	Eukaryota,Eukaryota,Eukaryota,Eukaryota,Eukaryota	465	Ank
Eukaryota-Eukaryota	Ank_4	10326:4	10326:1	21433:1	21433:0	COG,LEO,lcf,lcm	Eukaryota,Eukaryota,Eukaryota,Eukaryota	DAN,MIO,PEM,ocu	Eukaryota,Eukaryota,Eukaryota,Eukaryota	465	Ank
Eukaryota-Eukaryota	Ank_4	10329:4	10329:2	14242:2	14242:0	ASM,CAA,COG,LEO,spu	Eukaryota,Eukaryota,Eukaryota,Eukaryota,Eukaryota	CHA,COC,ECTE,ICT,MAM,MARM,MIO,ORA,PAP,PEM,SOA,URP,aju,cfa,cge,csab,fca,hgl,lav,ngi,nle,oaa,ocu,ptg,ssc	Eukaryota,Eukaryota,Eukaryota,Eukaryota,Eukaryota,Eukaryota,Eukaryota,Eukaryota,Eukaryota,Eukaryota,Eukaryota,Eukaryota,Eukaryota,Eukaryota,Eukaryota,Eukaryota,Eukaryota,Eukaryota,Eukaryota,Eukaryota,Eukaryota,Eukaryota,Eukaryota,Eukaryota,Eukaryota	465	Ank
Eukaryota-Eukaryota	Ank_4	10329:4	10329:2	21415:3	21415:0	ASM,CAA,COG,LEO,spu	Eukaryota,Eukaryota,Eukaryota,Eukaryota,Eukaryota	CHA,MAM,PAP,fca,lav	Eukaryota,Eukaryota,Eukaryota,Eukaryota,Eukaryota	465	Ank
Eukaryota-Eukaryota	Ank_4	10329:4	10329:2	21433:1	21433:0	ASM,CAA,COG,LEO	Eukaryota,Eukaryota,Eukaryota,Eukaryota	MIO,PEM,cge,mmu,ocu	Eukaryota,Eukaryota,Eukaryota,Eukaryota,Eukaryota	465	Ank
Eukaryota-Eukaryota	Ank_4	10331:5	10331:1	10333:4	10333:1	FUD,ORM,PEM,cge,fca	Eukaryota,Eukaryota,Eukaryota,Eukaryota,Eukaryota	COC,MAM,cfa,ngi,nle,oaa,ola,ptr	Eukaryota,Eukaryota,Eukaryota,Eukaryota,Eukaryota,Eukaryota,Eukaryota,Eukaryota	465	Ank
Eukaryota-Eukaryota	Ank_4	10331:5	10331:1	10337:3	10337:1	FUD,PEM,cge,hgl	Eukaryota,Eukaryota,Eukaryota,Eukaryota	MARM,PAP,SOA,ola,ptg	Eukaryota,Eukaryota,Eukaryota,Eukaryota,Eukaryota	465	Ank
Eukaryota-Eukaryota	Ank_4	10331:5	10331:1	17566:1	17566:0	FUD,PEM,cge,fca,hgl	Eukaryota,Eukaryota,Eukaryota,Eukaryota,Eukaryota	CAP,CHA,DAN,DIO,ELE,MAM,ORA,cfa,csab,ecb,lav,lcf,ngi,nle,ptr,sasa,xla	Eukaryota,Eukaryota,Eukaryota,Eukaryota,Eukaryota,Eukaryota,Eukaryota,Eukaryota,Eukaryota,Eukaryota,Eukaryota,Eukaryota,Eukaryota,Eukaryota,Eukaryota,Eukaryota,Eukaryota	465	Ank
Eukaryota-Eukaryota	Ank_4	10331:5	10331:1	21415:3	21415:0	FUD,ORM,PEM,cge,hgl,lcm	Eukaryota,Eukaryota,Eukaryota,Eukaryota,Eukaryota,Eukaryota	CHA,MAM,PAP,lav	Eukaryota,Eukaryota,Eukaryota,Eukaryota	465	Ank
Eukaryota-Eukaryota	Ank_4	10333:4	10333:1	10335:3	10335:1	MAM,cfa,hgl,nle,oaa,ptr	Eukaryota,Eukaryota,Eukaryota,Eukaryota,Eukaryota,Eukaryota	LEO,ORA,ORM,ccar,nfu	Eukaryota,Eukaryota,Eukaryota,Eukaryota,Eukaryota	465	Ank
Eukaryota-Eukaryota	Ank_4	10333:4	10333:1	10337:3	10337:1	MAM,cfa,hgl,ngi,nle,oaa,ptr	Eukaryota,Eukaryota,Eukaryota,Eukaryota,Eukaryota,Eukaryota,Eukaryota	MARM,ORM,PAP,SOA,aju,fca	Eukaryota,Eukaryota,Eukaryota,Eukaryota,Eukaryota,Eukaryota	465	Ank
Eukaryota-Eukaryota	Ank_4	10333:4	10333:1	12166:2	12166:1	COC,MAM,cfa,ngi,nle,oaa,ola,ptr	Eukaryota,Eukaryota,Eukaryota,Eukaryota,Eukaryota,Eukaryota,Eukaryota,Eukaryota	DAN,ccar,lav,nfu,ssc	Eukaryota,Eukaryota,Eukaryota,Eukaryota,Eukaryota	465	Ank
Eukaryota-Eukaryota	Ank_4	10333:4	10333:1	14214:4	14214:1	COC,cfa,hgl,ngi,ptr	Eukaryota,Eukaryota,Eukaryota,Eukaryota,Eukaryota	FUD,ORM,lcf,sasa	Eukaryota,Eukaryota,Eukaryota,Eukaryota	465	Ank
Eukaryota-Eukaryota	Ank_4	10333:4	10333:1	21415:3	21415:0	COC,cfa,hgl,nle,oaa,ola,ptr	Eukaryota,Eukaryota,Eukaryota,Eukaryota,Eukaryota,Eukaryota,Eukaryota	CHA,PAP,fca,lav	Eukaryota,Eukaryota,Eukaryota,Eukaryota	465	Ank
Eukaryota-Eukaryota	Ank_4	10333:4	10333:1	21433:1	21433:0	COC,MAM,cfa,hgl,ngi,oaa,ola,ptr	Eukaryota,Eukaryota,Eukaryota,Eukaryota,Eukaryota,Eukaryota,Eukaryota,Eukaryota	DAN,FUD,MIO,PEM,cge,ocu	Eukaryota,Eukaryota,Eukaryota,Eukaryota,Eukaryota,Eukaryota	465	Ank
Eukaryota-Eukaryota	Ank_4	10334:2	10334:0	10335:3	10335:1	FUD,ICT,MAM,MARM,MIO,OCD,URP,cge,csab,hgl,nle,rno	Eukaryota,Eukaryota,Eukaryota,Eukaryota,Eukaryota,Eukaryota,Eukaryota,Eukaryota,Eukaryota,Eukaryota,Eukaryota,Eukaryota	ASM,LEO,ORM,ccar,nfu	Eukaryota,Eukaryota,Eukaryota,Eukaryota,Eukaryota	465	Ank
Eukaryota-Eukaryota	Ank_4	10334:2	10334:0	10337:3	10337:1	FUD,ICT,MAM,MIO,OCD,ORA,PEM,URP,cge,csab,hgl,ngi,nle,rno	Eukaryota,Eukaryota,Eukaryota,Eukaryota,Eukaryota,Eukaryota,Eukaryota,Eukaryota,Eukaryota,Eukaryota,Eukaryota,Eukaryota,Eukaryota,Eukaryota	ASM,ORM,SOA,ola,pret	Eukaryota,Eukaryota,Eukaryota,Eukaryota,Eukaryota	465	Ank
Eukaryota-Eukaryota	Ank_4	10334:2	10334:0	14214:4	14214:1	ICT,MARM,OCD,ORA,PEM,URP,cge,hgl,ngi,rno	Eukaryota,Eukaryota,Eukaryota,Eukaryota,Eukaryota,Eukaryota,Eukaryota,Eukaryota,Eukaryota,Eukaryota	ORM,lcf,ola,sasa	Eukaryota,Eukaryota,Eukaryota,Eukaryota	465	Ank
Eukaryota-Eukaryota	Ank_4	10334:2	10334:0	15503:2	15503:0	ICT,ORA,cge,csab	Eukaryota,Eukaryota,Eukaryota,Eukaryota	gga,lcm,mgp,xla	Eukaryota,Eukaryota,Eukaryota,Eukaryota	465	Ank
Eukaryota-Eukaryota	Ank_4	10334:2	10334:0	17593:2	17593:0	ICT,MIO,OCD,URP	Eukaryota,Eukaryota,Eukaryota,Eukaryota	COC,LEO,SOA,mgp	Eukaryota,Eukaryota,Eukaryota,Eukaryota	465	Ank
Eukaryota-Eukaryota	Ank_4	10334:2	10334:0	20032:7	20032:8	ICT,MARM,ORA,URP,ngi	Eukaryota,Eukaryota,Eukaryota,Eukaryota,Eukaryota	CAA,PEF,ccar,lcm,ncc,pret	Eukaryota,Eukaryota,Eukaryota,Eukaryota,Eukaryota,Eukaryota	465	Ank
Eukaryota-Eukaryota	Ank_4	10334:2	10334:0	21440:3	21440:0	ICT,MARM,OCD,ORA,ngi	Eukaryota,Eukaryota,Eukaryota,Eukaryota,Eukaryota	LEO,mgp,nfu,sasa	Eukaryota,Eukaryota,Eukaryota,Eukaryota	465	Ank
Eukaryota-Eukaryota	Ank_4	10334:2	10334:1	10337:3	10337:1	FUD,ICT,MAM,MIO,OCD,ORA,PEM,URP,cge,csab,hgl,ngi,nle,rno	Eukaryota,Eukaryota,Eukaryota,Eukaryota,Eukaryota,Eukaryota,Eukaryota,Eukaryota,Eukaryota,Eukaryota,Eukaryota,Eukaryota,Eukaryota,Eukaryota	PAP,aju,fca,ptg	Eukaryota,Eukaryota,Eukaryota,Eukaryota	465	Ank
Eukaryota-Eukaryota	Ank_4	10334:2	10334:1	15503:2	15503:0	ICT,ORA,cge,csab	Eukaryota,Eukaryota,Eukaryota,Eukaryota	CAP,ECTE,aju,fca,ocu,ssc	Eukaryota,Eukaryota,Eukaryota,Eukaryota,Eukaryota,Eukaryota	465	Ank
Eukaryota-Eukaryota	Ank_4	10334:2	10334:1	17593:2	17593:0	ICT,MIO,OCD,URP	Eukaryota,Eukaryota,Eukaryota,Eukaryota	CAP,CHA,CHL,DAN,DIO,ECTE,PAP,aju,cfa,fca,oas,ocu,ptg,ptr,ssc	Eukaryota,Eukaryota,Eukaryota,Eukaryota,Eukaryota,Eukaryota,Eukaryota,Eukaryota,Eukaryota,Eukaryota,Eukaryota,Eukaryota,Eukaryota,Eukaryota,Eukaryota	465	Ank
Eukaryota-Eukaryota	Ank_4	10334:2	10334:1	20032:7	20032:8	ICT,MARM,ORA,URP,ngi	Eukaryota,Eukaryota,Eukaryota,Eukaryota,Eukaryota	CHA,DAN,PAP,cfa,fca,oas,ocu,ptr,ssc	Eukaryota,Eukaryota,Eukaryota,Eukaryota,Eukaryota,Eukaryota,Eukaryota,Eukaryota,Eukaryota	465	Ank
Eukaryota-Eukaryota	Ank_4	10335:3	10335:1	10337:3	10337:1	LEO,ORA,ccar,nfu	Eukaryota,Eukaryota,Eukaryota,Eukaryota	MARM,PAP,SOA,aju,fca,ptg	Eukaryota,Eukaryota,Eukaryota,Eukaryota,Eukaryota,Eukaryota	465	Ank
Eukaryota-Eukaryota	Ank_4	10335:3	10335:1	14242:2	14242:0	ASM,LEO,ORM,ccar,nfu	Eukaryota,Eukaryota,Eukaryota,Eukaryota,Eukaryota	CHA,ECTE,FUD,ICT,MAM,MARM,MIO,PAP,SOA,URP,aju,cfa,cge,csab,fca,hgl,lav,nle,oaa,ocu,ptg	Eukaryota,Eukaryota,Eukaryota,Eukaryota,Eukaryota,Eukaryota,Eukaryota,Eukaryota,Eukaryota,Eukaryota,Eukaryota,Eukaryota,Eukaryota,Eukaryota,Eukaryota,Eukaryota,Eukaryota,Eukaryota,Eukaryota,Eukaryota,Eukaryota	465	Ank
Eukaryota-Eukaryota	Ank_4	10335:3	10335:1	15503:2	15503:0	ASM,LEO,ORA,ccar,nfu	Eukaryota,Eukaryota,Eukaryota,Eukaryota,Eukaryota	CAP,ECTE,ELE,ERE,FUD,aju,bta,ecb,fca,gga,hgl,lcm,mgp,ocu,rno,xla	Eukaryota,Eukaryota,Eukaryota,Eukaryota,Eukaryota,Eukaryota,Eukaryota,Eukaryota,Eukaryota,Eukaryota,Eukaryota,Eukaryota,Eukaryota,Eukaryota,Eukaryota,Eukaryota	465	Ank
Eukaryota-Eukaryota	Ank_4	10335:3	10335:1	21415:3	21415:0	ASM,LEO,ORA,ORM,ccar,nfu	Eukaryota,Eukaryota,Eukaryota,Eukaryota,Eukaryota,Eukaryota	CHA,MAM,PAP,fca,lav	Eukaryota,Eukaryota,Eukaryota,Eukaryota,Eukaryota	465	Ank
Eukaryota-Eukaryota	Ank_4	10335:3	10335:1	21433:1	21433:0	ASM,LEO,ORA,ORM,ccar,nfu	Eukaryota,Eukaryota,Eukaryota,Eukaryota,Eukaryota,Eukaryota	FUD,MIO,cge,mmu,ocu	Eukaryota,Eukaryota,Eukaryota,Eukaryota,Eukaryota	465	Ank
Eukaryota-Eukaryota	Ank_4	10337:3	10337:1	12166:2	12166:1	ASM,MARM,ORM,PAP,SOA,aju,fca,ola,ptg	Eukaryota,Eukaryota,Eukaryota,Eukaryota,Eukaryota,Eukaryota,Eukaryota,Eukaryota,Eukaryota	DAN,ccar,lav,nfu,ssc	Eukaryota,Eukaryota,Eukaryota,Eukaryota,Eukaryota	465	Ank
Eukaryota-Eukaryota	Ank_4	10337:3	10337:1	14242:2	14242:0	ASM,ORM,ola,pret	Eukaryota,Eukaryota,Eukaryota,Eukaryota	CHA,DAN,FUD,ICT,MAM,MIO,ORA,PEM,URP,cfa,cge,csab,hgl,lav,ngi,nle,oaa,ocu,ssc	Eukaryota,Eukaryota,Eukaryota,Eukaryota,Eukaryota,Eukaryota,Eukaryota,Eukaryota,Eukaryota,Eukaryota,Eukaryota,Eukaryota,Eukaryota,Eukaryota,Eukaryota,Eukaryota,Eukaryota,Eukaryota,Eukaryota	465	Ank
Eukaryota-Eukaryota	Ank_4	10337:3	10337:1	17566:1	17566:0	PAP,SOA,aju,fca,ptg	Eukaryota,Eukaryota,Eukaryota,Eukaryota,Eukaryota	CAP,CHA,DAN,DIO,ELE,LEO,MAM,ORA,ccar,cfa,csab,ecb,lav,ngi,nle,ptr,xla	Eukaryota,Eukaryota,Eukaryota,Eukaryota,Eukaryota,Eukaryota,Eukaryota,Eukaryota,Eukaryota,Eukaryota,Eukaryota,Eukaryota,Eukaryota,Eukaryota,Eukaryota,Eukaryota,Eukaryota	465	Ank
Eukaryota-Eukaryota	Ank_4	10337:3	10337:1	21433:1	21433:0	ASM,MARM,ORM,PAP,SOA,aju,fca,ola,pret,ptg	Eukaryota,Eukaryota,Eukaryota,Eukaryota,Eukaryota,Eukaryota,Eukaryota,Eukaryota,Eukaryota,Eukaryota	DAN,FUD,MIO,PEM,cge,ocu	Eukaryota,Eukaryota,Eukaryota,Eukaryota,Eukaryota,Eukaryota	465	Ank
Eukaryota-Eukaryota	Ank_4	10337:3	10337:1	21440:3	21440:0	ASM,MARM,ORM,PAP,SOA,aju,fca,pret,ptg	Eukaryota,Eukaryota,Eukaryota,Eukaryota,Eukaryota,Eukaryota,Eukaryota,Eukaryota,Eukaryota	CHL,FUD,LEO,MAM,MIO,PEM,URP,cge,csab,hgl,mgp,nfu,nle,ptr,rno	Eukaryota,Eukaryota,Eukaryota,Eukaryota,Eukaryota,Eukaryota,Eukaryota,Eukaryota,Eukaryota,Eukaryota,Eukaryota,Eukaryota,Eukaryota,Eukaryota,Eukaryota	465	Ank
Eukaryota-Eukaryota	Ank_4	10520:3	10520:2	17535:11	17535:1	ath,gmx,nto,rcu,sly,smo,sot,vvi	Eukaryota,Eukaryota,Eukaryota,Eukaryota,Eukaryota,Eukaryota,Eukaryota,Eukaryota	DAN,ELE,MIO,ORA,PEM,URP,bta,cfa,ecb,lav,ngi,nle,ocu,pret,rno,ssc	Eukaryota,Eukaryota,Eukaryota,Eukaryota,Eukaryota,Eukaryota,Eukaryota,Eukaryota,Eukaryota,Eukaryota,Eukaryota,Eukaryota,Eukaryota,Eukaryota,Eukaryota,Eukaryota	465	Ank
Eukaryota-Eukaryota	Ank_4	12166:2	12166:1	21415:3	21415:0	DAN,ccar,nfu,ssc	Eukaryota,Eukaryota,Eukaryota,Eukaryota	CHA,MAM,PAP,fca	Eukaryota,Eukaryota,Eukaryota,Eukaryota	465	Ank
Eukaryota-Eukaryota	Ank_4	12489:10	12489:6	20032:7	20032:8	cre,nto,sly,sot	Eukaryota,Eukaryota,Eukaryota,Eukaryota	lcm,nle,oas,spu	Eukaryota,Eukaryota,Eukaryota,Eukaryota	465	Ank
Eukaryota-Eukaryota	Ank_4	14214:4	14214:1	14242:2	14242:0	ORM,lcf,ola,sasa	Eukaryota,Eukaryota,Eukaryota,Eukaryota	COC,ICT,MARM,ORA,PEM,URP,cfa,cge,hgl,lav,ngi,ocu	Eukaryota,Eukaryota,Eukaryota,Eukaryota,Eukaryota,Eukaryota,Eukaryota,Eukaryota,Eukaryota,Eukaryota,Eukaryota,Eukaryota	465	Ank
Eukaryota-Eukaryota	Ank_4	14214:4	14214:5	14242:2	14242:0	ORM,lcf,ola,sasa	Eukaryota,Eukaryota,Eukaryota,Eukaryota	CHA,DAN,ECTE,MAM,MIO,PAP,SOA,aju,csab,fca,ptg,ssc	Eukaryota,Eukaryota,Eukaryota,Eukaryota,Eukaryota,Eukaryota,Eukaryota,Eukaryota,Eukaryota,Eukaryota,Eukaryota,Eukaryota	465	Ank
Eukaryota-Eukaryota	Ank_4	14214:4	14214:5	21415:3	21415:0	FUD,ORM,lcf,ola,sasa	Eukaryota,Eukaryota,Eukaryota,Eukaryota,Eukaryota	CHA,MAM,PAP,fca	Eukaryota,Eukaryota,Eukaryota,Eukaryota	465	Ank
Eukaryota-Eukaryota	Ank_4	14242:2	14242:0	15503:2	15503:0	COC,ICT,ORA,cge,csab	Eukaryota,Eukaryota,Eukaryota,Eukaryota,Eukaryota	CAP,ELE,ERE,bta,ecb,gga,lcm,mgp,rno,xla	Eukaryota,Eukaryota,Eukaryota,Eukaryota,Eukaryota,Eukaryota,Eukaryota,Eukaryota,Eukaryota,Eukaryota	465	Ank
Eukaryota-Eukaryota	Ank_4	14242:2	14242:0	17566:1	17566:0	COC,FUD,ICT,MIO,NEL,PAP,PEM,SOA,URP,aju,cge,fca,hgl,ptg,ssc	Eukaryota,Eukaryota,Eukaryota,Eukaryota,Eukaryota,Eukaryota,Eukaryota,Eukaryota,Eukaryota,Eukaryota,Eukaryota,Eukaryota,Eukaryota,Eukaryota,Eukaryota	ASM,CAP,DIO,ELE,LEO,ORM,PEF,ccar,ecb,lcf,lcm,pret,ptr,sasa,xla	Eukaryota,Eukaryota,Eukaryota,Eukaryota,Eukaryota,Eukaryota,Eukaryota,Eukaryota,Eukaryota,Eukaryota,Eukaryota,Eukaryota,Eukaryota,Eukaryota,Eukaryota	465	Ank
Eukaryota-Eukaryota	Ank_4	14242:2	14242:0	20032:7	20032:8	COC,ICT,MARM,ORA,URP,ngi	Eukaryota,Eukaryota,Eukaryota,Eukaryota,Eukaryota,Eukaryota	CAA,ELE,OCD,PEF,bta,ccar,ecb,lcm,oas,pret,ptr,rno,spu	Eukaryota,Eukaryota,Eukaryota,Eukaryota,Eukaryota,Eukaryota,Eukaryota,Eukaryota,Eukaryota,Eukaryota,Eukaryota,Eukaryota,Eukaryota	465	Ank
Eukaryota-Eukaryota	Ank_4	14242:2	14242:0	21440:3	21440:0	CHA,DAN,ECTE,ICT,MARM,ORA,PAP,SOA,aju,cfa,fca,lav,ngi,ocu,ptg,ssc	Eukaryota,Eukaryota,Eukaryota,Eukaryota,Eukaryota,Eukaryota,Eukaryota,Eukaryota,Eukaryota,Eukaryota,Eukaryota,Eukaryota,Eukaryota,Eukaryota,Eukaryota,Eukaryota	CHL,LEO,mgp,nfu,ptr,rno,sasa	Eukaryota,Eukaryota,Eukaryota,Eukaryota,Eukaryota,Eukaryota,Eukaryota	465	Ank
Eukaryota-Eukaryota	Ank_4	15503:2	15503:0	17566:1	17566:0	ERE,FUD,NEL,PEM,aju,bta,fca,hgl,mgp,rno,ssc	Eukaryota,Eukaryota,Eukaryota,Eukaryota,Eukaryota,Eukaryota,Eukaryota,Eukaryota,Eukaryota,Eukaryota,Eukaryota	ASM,LEO,ORA,ccar,csab,pret	Eukaryota,Eukaryota,Eukaryota,Eukaryota,Eukaryota,Eukaryota	465	Ank
Eukaryota-Eukaryota	Ank_4	15503:2	15503:0	21440:3	21440:0	CAP,ECTE,ELE,ERE,aju,bta,ecb,fca,gga,ngi,ocu,ssc,xla	Eukaryota,Eukaryota,Eukaryota,Eukaryota,Eukaryota,Eukaryota,Eukaryota,Eukaryota,Eukaryota,Eukaryota,Eukaryota,Eukaryota,Eukaryota	CHL,LEO,cge,csab,nfu	Eukaryota,Eukaryota,Eukaryota,Eukaryota,Eukaryota	465	Ank
Eukaryota-Eukaryota	Ank_4	17299:9	17299:10	21433:1	21433:0	CAP,COC,MAM,ORA,PAP,ncc,ngi,ptg,ptr	Eukaryota,Eukaryota,Eukaryota,Eukaryota,Eukaryota,Eukaryota,Eukaryota,Eukaryota,Eukaryota	MIO,PEM,cge,mmu	Eukaryota,Eukaryota,Eukaryota,Eukaryota	465	Ank
Eukaryota-Eukaryota	Ank_4	17299:9	17299:11	20032:7	20032:8	CAP,COC,ORA,ngi	Eukaryota,Eukaryota,Eukaryota,Eukaryota	bta,ccar,csab,spu	Eukaryota,Eukaryota,Eukaryota,Eukaryota	465	Ank
Eukaryota-Eukaryota	Ank_4	17535:11	17535:1	21437:3	21437:2	DAN,ELE,SOA,ccar,cfa,nle,pret,ptr	Eukaryota,Eukaryota,Eukaryota,Eukaryota,Eukaryota,Eukaryota,Eukaryota,Eukaryota	ath,ddi,rcu,smo	Eukaryota,Eukaryota,Eukaryota,Eukaryota	465	Ank
Eukaryota-Eukaryota	Ank_4	17535:11	17535:4	17566:1	17566:0	MIO,PEM,SOA,URP,aju,bta,rno,ssc	Eukaryota,Eukaryota,Eukaryota,Eukaryota,Eukaryota,Eukaryota,Eukaryota,Eukaryota	ASM,CHA,LEO,PEF,lcf,lcm,sasa,xla	Eukaryota,Eukaryota,Eukaryota,Eukaryota,Eukaryota,Eukaryota,Eukaryota,Eukaryota	465	Ank
Eukaryota-Eukaryota	Ank_4	17535:11	17535:4	20032:7	20032:8	MARM,ORA,URP,ngi	Eukaryota,Eukaryota,Eukaryota,Eukaryota	CAA,CHA,PAP,PEF,fca,lcm,ncc,oas,osa,rcu,spu	Eukaryota,Eukaryota,Eukaryota,Eukaryota,Eukaryota,Eukaryota,Eukaryota,Eukaryota,Eukaryota,Eukaryota,Eukaryota	465	Ank
Eukaryota-Eukaryota	Ank_4	17535:11	17535:4	21440:3	21440:0	DAN,ELE,MARM,ORA,SOA,aju,bta,cfa,ecb,lav,ngi,ocu,pret,ssc	Eukaryota,Eukaryota,Eukaryota,Eukaryota,Eukaryota,Eukaryota,Eukaryota,Eukaryota,Eukaryota,Eukaryota,Eukaryota,Eukaryota,Eukaryota,Eukaryota	LEO,cge,hgl,mgp,nfu,sasa	Eukaryota,Eukaryota,Eukaryota,Eukaryota,Eukaryota,Eukaryota	465	Ank
Eukaryota-Eukaryota	Ank_4	17566:1	17566:0	01165:3	01165:1	CAP,DAN,ECTE,ELE,ORA,cfa,csab,ecb,lcm,nle	Eukaryota,Eukaryota,Eukaryota,Eukaryota,Eukaryota,Eukaryota,Eukaryota,Eukaryota,Eukaryota,Eukaryota	ERE,SOA,URP,cge	Eukaryota,Eukaryota,Eukaryota,Eukaryota	465	Ank
Eukaryota-Eukaryota	Ank_4	17566:1	17566:0	06867:16	06867:0	CAP,DIO,ccar,xla	Eukaryota,Eukaryota,Eukaryota,Eukaryota	CHL,MIO,PAP,PEM,fca,rno,ssc	Eukaryota,Eukaryota,Eukaryota,Eukaryota,Eukaryota,Eukaryota,Eukaryota	465	Ank
Eukaryota-Eukaryota	Ank_4	17566:1	17566:0	21433:1	21433:0	ASM,CAP,CHA,DIO,ECTE,ELE,LEO,MAM,ORA,ORM,ccar,cfa,csab,ecb,lav,lcf,lcm,ngi,pret,ptr,xla	Eukaryota,Eukaryota,Eukaryota,Eukaryota,Eukaryota,Eukaryota,Eukaryota,Eukaryota,Eukaryota,Eukaryota,Eukaryota,Eukaryota,Eukaryota,Eukaryota,Eukaryota,Eukaryota,Eukaryota,Eukaryota,Eukaryota,Eukaryota,Eukaryota	FUD,MIO,PEM,cge	Eukaryota,Eukaryota,Eukaryota,Eukaryota	465	Ank
Eukaryota-Eukaryota	Ank_4	17566:1	17566:0	21440:3	21440:0	ASM,CAP,CHA,DAN,DIO,ECTE,ELE,ORA,ORM,PEF,cfa,ecb,lav,lcf,ngi,pret,xla	Eukaryota,Eukaryota,Eukaryota,Eukaryota,Eukaryota,Eukaryota,Eukaryota,Eukaryota,Eukaryota,Eukaryota,Eukaryota,Eukaryota,Eukaryota,Eukaryota,Eukaryota,Eukaryota,Eukaryota	CHL,FUD,MIO,NEL,PEM,URP,cge,hgl,mgp,rno	Eukaryota,Eukaryota,Eukaryota,Eukaryota,Eukaryota,Eukaryota,Eukaryota,Eukaryota,Eukaryota,Eukaryota	465	Ank
Eukaryota-Eukaryota	Ank_4	17566:1	17566:0	21441:3	21441:1	ORM,PEF,ccar,lcf	Eukaryota,Eukaryota,Eukaryota,Eukaryota	PAP,aju,bta,fca,oas,ptg	Eukaryota,Eukaryota,Eukaryota,Eukaryota,Eukaryota,Eukaryota	465	Ank
Eukaryota-Eukaryota	Ank_4	17593:2	17593:0	20129:13	20129:11	COC,ERE,FUD,SOA	Eukaryota,Eukaryota,Eukaryota,Eukaryota	ICT,MIO,OCD,URP,lcm	Eukaryota,Eukaryota,Eukaryota,Eukaryota,Eukaryota	465	Ank
Eukaryota-Eukaryota	Ank_4	19626:2	19626:1	21415:3	21415:0	CAA,nfu,ola,pret	Eukaryota,Eukaryota,Eukaryota,Eukaryota	CHA,MAM,PAP,fca,lav	Eukaryota,Eukaryota,Eukaryota,Eukaryota,Eukaryota	465	Ank
Eukaryota-Eukaryota	Ank_4	19626:2	19626:1	21433:1	21433:0	CAA,nfu,ola,pret	Eukaryota,Eukaryota,Eukaryota,Eukaryota	FUD,MIO,PEM,cge,mmu,ocu	Eukaryota,Eukaryota,Eukaryota,Eukaryota,Eukaryota,Eukaryota	465	Ank
Eukaryota-Eukaryota	Ank_4	21415:3	21415:0	21433:1	21433:0	CHA,MAM,PAP,fca,lav	Eukaryota,Eukaryota,Eukaryota,Eukaryota,Eukaryota	DAN,FUD,PEM,cge,ocu	Eukaryota,Eukaryota,Eukaryota,Eukaryota,Eukaryota	465	Ank
Eukaryota-Eukaryota	Ank_4	21415:3	21415:0	21440:3	21440:0	CHA,PAP,fca,lav	Eukaryota,Eukaryota,Eukaryota,Eukaryota	CHL,FUD,LEO,PEM,URP,cge,csab,hgl,mgp,nfu,nle,ptr,sasa	Eukaryota,Eukaryota,Eukaryota,Eukaryota,Eukaryota,Eukaryota,Eukaryota,Eukaryota,Eukaryota,Eukaryota,Eukaryota,Eukaryota,Eukaryota	465	Ank
Eukaryota-Eukaryota	Ank_4	21437:3	21437:0	21440:3	21440:0	ASM,ICT,MARM,aju,bta,ecb,gga,ptg,ssc	Eukaryota,Eukaryota,Eukaryota,Eukaryota,Eukaryota,Eukaryota,Eukaryota,Eukaryota,Eukaryota	FUD,LEO,NEL,nle	Eukaryota,Eukaryota,Eukaryota,Eukaryota	465	Ank
Eukaryota-Eukaryota	Ank_4	21437:3	21437:1	20032:7	20032:8	ICT,MARM,ORA,URP,ngi	Eukaryota,Eukaryota,Eukaryota,Eukaryota,Eukaryota	ELE,ccar,lcm,ncc,spu	Eukaryota,Eukaryota,Eukaryota,Eukaryota,Eukaryota	465	Ank
Eukaryota-Eukaryota	Ank_4	21440:3	21440:0	22808:18	22808:14	CHL,hgl,nfu,nle,sasa	Eukaryota,Eukaryota,Eukaryota,Eukaryota,Eukaryota	bta,dme,ecb,gga,ngi,oas,pret,xla	Eukaryota,Eukaryota,Eukaryota,Eukaryota,Eukaryota,Eukaryota,Eukaryota,Eukaryota	465	Ank
Eukaryota-Eukaryota	Ank_4	21440:3	21440:0	22808:20	22808:14	CHL,hgl,nfu,nle,sasa	Eukaryota,Eukaryota,Eukaryota,Eukaryota,Eukaryota	DAN,DIO,ECTE,ELE,ORA,PAP,aju,fca,gga,lav,ocu,pret,ptg,ssc,xla	Eukaryota,Eukaryota,Eukaryota,Eukaryota,Eukaryota,Eukaryota,Eukaryota,Eukaryota,Eukaryota,Eukaryota,Eukaryota,Eukaryota,Eukaryota,Eukaryota,Eukaryota	465	Ank
Eukaryota-Eukaryota	Ank_4	21441:3	21441:0	01165:3	01165:1	aju,bta,oas,ptg	Eukaryota,Eukaryota,Eukaryota,Eukaryota	ERE,SOA,URP,cge	Eukaryota,Eukaryota,Eukaryota,Eukaryota	465	Ank
Eukaryota-Eukaryota	Ank_5	01165:5	01165:1	01424:7	01424:6	CHA,CHL,DIO,PAP,fca,gga	Eukaryota,Eukaryota,Eukaryota,Eukaryota,Eukaryota,Eukaryota	ICT,MARM,rno,ssc	Eukaryota,Eukaryota,Eukaryota,Eukaryota	465	Ank
Eukaryota-Eukaryota	Ank_5	01165:5	01165:1	13278:4	13278:3	CHA,CHL,DIO,PAP,fca,gga	Eukaryota,Eukaryota,Eukaryota,Eukaryota,Eukaryota,Eukaryota	ICT,MARM,rno,ssc	Eukaryota,Eukaryota,Eukaryota,Eukaryota	465	Ank
Eukaryota-Eukaryota	Ank_5	01165:5	01165:1	16343:7	16343:3	CHA,CHL,MIO,gga,ngi	Eukaryota,Eukaryota,Eukaryota,Eukaryota,Eukaryota	ECTE,ELE,ICT,aju,csab,hgl,lcm,nle,oas,ptg,rno	Eukaryota,Eukaryota,Eukaryota,Eukaryota,Eukaryota,Eukaryota,Eukaryota,Eukaryota,Eukaryota,Eukaryota,Eukaryota	465	Ank
Eukaryota-Eukaryota	Ank_5	01165:5	01165:1	21435:2	21435:0	CHL,DIO,PAP,fca,ngi	Eukaryota,Eukaryota,Eukaryota,Eukaryota,Eukaryota	ECTE,ICT,MARM,ORA,bta,mgp,nle,ptg,rno	Eukaryota,Eukaryota,Eukaryota,Eukaryota,Eukaryota,Eukaryota,Eukaryota,Eukaryota,Eukaryota	465	Ank
Eukaryota-Eukaryota	Ank_5	01424:7	01424:4	12231:13	12231:12	ICT,MARM,URP,ngi	Eukaryota,Eukaryota,Eukaryota,Eukaryota	ASM,COC,LEO,cfa	Eukaryota,Eukaryota,Eukaryota,Eukaryota	465	Ank
Eukaryota-Eukaryota	Ank_5	01424:7	01424:6	01165:4	01165:1	ICT,MARM,rno,ssc	Eukaryota,Eukaryota,Eukaryota,Eukaryota	FUD,MAM,oaa,ptr	Eukaryota,Eukaryota,Eukaryota,Eukaryota	465	Ank
Eukaryota-Eukaryota	Ank_5	01424:7	01424:6	08062:3	08062:0	ICT,URP,ngi,ssc	Eukaryota,Eukaryota,Eukaryota,Eukaryota	ASM,CAA,LEO,ORM,PEF	Eukaryota,Eukaryota,Eukaryota,Eukaryota,Eukaryota	465	Ank
Eukaryota-Eukaryota	Ank_5	01424:7	01424:6	10338:5	10338:1	ICT,MARM,MIO,URP,ngi	Eukaryota,Eukaryota,Eukaryota,Eukaryota,Eukaryota	CHL,NEL,PEM,gga,ola	Eukaryota,Eukaryota,Eukaryota,Eukaryota,Eukaryota	465	Ank
Eukaryota-Eukaryota	Ank_5	01424:7	01424:6	11967:6	11967:2	ICT,MARM,MIO,URP,ngi,rno,ssc	Eukaryota,Eukaryota,Eukaryota,Eukaryota,Eukaryota,Eukaryota,Eukaryota	COG,lcf,ola,pret	Eukaryota,Eukaryota,Eukaryota,Eukaryota	465	Ank
Eukaryota-Eukaryota	Ank_5	01424:7	01424:6	16343:7	16343:3	MARM,MIO,URP,ngi,ssc	Eukaryota,Eukaryota,Eukaryota,Eukaryota,Eukaryota	ECTE,ELE,MAM,csab,fca,hgl,ptr	Eukaryota,Eukaryota,Eukaryota,Eukaryota,Eukaryota,Eukaryota,Eukaryota	465	Ank
Eukaryota-Eukaryota	Ank_5	01424:7	01424:6	17533:4	17533:0	ICT,MARM,MIO,URP,ngi,rno	Eukaryota,Eukaryota,Eukaryota,Eukaryota,Eukaryota,Eukaryota	CAP,CHL,FUD,PAP,PEM,fca,sasa,xla	Eukaryota,Eukaryota,Eukaryota,Eukaryota,Eukaryota,Eukaryota,Eukaryota,Eukaryota	465	Ank
Eukaryota-Eukaryota	Ank_5	01424:7	01424:6	20995:7	20995:5	ICT,MARM,MIO,URP,mmu,ngi,rno,ssc	Eukaryota,Eukaryota,Eukaryota,Eukaryota,Eukaryota,Eukaryota,Eukaryota,Eukaryota	COG,nfu,ola,pret,sasa	Eukaryota,Eukaryota,Eukaryota,Eukaryota,Eukaryota	465	Ank
Eukaryota-Eukaryota	Ank_5	02895:10	02895:11	10328:3	10328:2	ASM,CAA,ORM,PEF,sasa	Eukaryota,Eukaryota,Eukaryota,Eukaryota,Eukaryota	CHA,DAN,DIO,ERE,MIO,ORA,PAP,aju,bta,cfa,cge,ecb,fca,mgp,oas,ssc	Eukaryota,Eukaryota,Eukaryota,Eukaryota,Eukaryota,Eukaryota,Eukaryota,Eukaryota,Eukaryota,Eukaryota,Eukaryota,Eukaryota,Eukaryota,Eukaryota,Eukaryota,Eukaryota	465	Ank
Eukaryota-Eukaryota	Ank_5	02895:10	02895:11	13278:4	13278:3	ASM,CAA,ORM,PEF,sasa,spu	Eukaryota,Eukaryota,Eukaryota,Eukaryota,Eukaryota,Eukaryota	ICT,MARM,MIO,URP,ngi,rno,ssc	Eukaryota,Eukaryota,Eukaryota,Eukaryota,Eukaryota,Eukaryota,Eukaryota	465	Ank
Eukaryota-Eukaryota	Ank_5	02895:10	02895:11	17533:4	17533:0	ASM,CAA,ORM,PEF	Eukaryota,Eukaryota,Eukaryota,Eukaryota	CAP,FUD,PAP,PEM,fca	Eukaryota,Eukaryota,Eukaryota,Eukaryota,Eukaryota	465	Ank
Eukaryota-Eukaryota	Ank_5	02895:10	02895:7	21435:2	21435:0	ASM,CAA,ccar,sasa,spu	Eukaryota,Eukaryota,Eukaryota,Eukaryota,Eukaryota	ICT,MARM,ORA,URP	Eukaryota,Eukaryota,Eukaryota,Eukaryota	465	Ank
Eukaryota-Eukaryota	Ank_5	02895:10	02895:9	21435:2	21435:0	ASM,CAA,ccar,sasa,spu	Eukaryota,Eukaryota,Eukaryota,Eukaryota,Eukaryota	COC,MARM,cge,lav,rno	Eukaryota,Eukaryota,Eukaryota,Eukaryota,Eukaryota	465	Ank
Eukaryota-Eukaryota	Ank_5	04734:4	04734:0	08062:3	08062:0	NEL,PEM,lcf,xla	Eukaryota,Eukaryota,Eukaryota,Eukaryota	ASM,CAA,PEF,ccar	Eukaryota,Eukaryota,Eukaryota,Eukaryota	465	Ank
Eukaryota-Eukaryota	Ank_5	04734:4	04734:0	21441:1	21441:0	DIO,LEO,MIO,NEL,PEM	Eukaryota,Eukaryota,Eukaryota,Eukaryota,Eukaryota	COG,PEF,ccar,ncc	Eukaryota,Eukaryota,Eukaryota,Eukaryota	465	Ank
Eukaryota-Eukaryota	Ank_5	04734:4	04734:3	06270:6	06270:2	DIO,MIO,PEM,lcf,mmu,rno	Eukaryota,Eukaryota,Eukaryota,Eukaryota,Eukaryota,Eukaryota	SOA,aju,ccar,cge	Eukaryota,Eukaryota,Eukaryota,Eukaryota	465	Ank
Eukaryota-Eukaryota	Ank_5	04734:4	04734:3	10336:9	10336:3	DIO,MIO,NEL,PEM,lcf,mmu,rno	Eukaryota,Eukaryota,Eukaryota,Eukaryota,Eukaryota,Eukaryota,Eukaryota	SOA,csab,nle,ptr	Eukaryota,Eukaryota,Eukaryota,Eukaryota	465	Ank
Eukaryota-Eukaryota	Ank_5	04734:4	04734:3	10349:1	10349:0	MIO,NEL,PEM,lcf	Eukaryota,Eukaryota,Eukaryota,Eukaryota	aju,nle,oaa,ptg	Eukaryota,Eukaryota,Eukaryota,Eukaryota	465	Ank
Eukaryota-Eukaryota	Ank_5	04734:4	04734:3	13278:4	13278:3	DIO,LEO,NEL,PEM,lcf	Eukaryota,Eukaryota,Eukaryota,Eukaryota,Eukaryota	ICT,URP,ngi,ssc	Eukaryota,Eukaryota,Eukaryota,Eukaryota	465	Ank
Eukaryota-Eukaryota	Ank_5	04734:4	04734:3	17533:4	17533:0	DIO,LEO,MIO,NEL,lcf,rno	Eukaryota,Eukaryota,Eukaryota,Eukaryota,Eukaryota,Eukaryota	CAP,CHL,FUD,PAP,fca,sasa	Eukaryota,Eukaryota,Eukaryota,Eukaryota,Eukaryota,Eukaryota	465	Ank
Eukaryota-Eukaryota	Ank_5	04734:4	04734:3	20995:7	20995:5	DIO,MIO,PEM,lcf,mmu,rno	Eukaryota,Eukaryota,Eukaryota,Eukaryota,Eukaryota,Eukaryota	COG,ncc,nfu,ola,pret,sasa	Eukaryota,Eukaryota,Eukaryota,Eukaryota,Eukaryota,Eukaryota	465	Ank
Eukaryota-Eukaryota	Ank_5	06270:6	06270:2	11967:6	11967:2	SOA,aju,ccar,cge	Eukaryota,Eukaryota,Eukaryota,Eukaryota	COG,lcf,ola,pret	Eukaryota,Eukaryota,Eukaryota,Eukaryota	465	Ank
Eukaryota-Eukaryota	Ank_5	06622:2	06622:0	08062:3	08062:0	CAP,ECTE,ELE,ERE,ICT,OCD,ORA,PEM,SOA,URP,bta,cfa,ecb,hgl,ngi,nle,oas,pret,ptr,ssc,xla	Eukaryota,Eukaryota,Eukaryota,Eukaryota,Eukaryota,Eukaryota,Eukaryota,Eukaryota,Eukaryota,Eukaryota,Eukaryota,Eukaryota,Eukaryota,Eukaryota,Eukaryota,Eukaryota,Eukaryota,Eukaryota,Eukaryota,Eukaryota,Eukaryota	ASM,LEO,ORM,PEF	Eukaryota,Eukaryota,Eukaryota,Eukaryota	465	Ank
Eukaryota-Eukaryota	Ank_5	06622:2	06622:0	10799:11	10799:10	CAP,FUD,MARM,OCD,URP,ocu	Eukaryota,Eukaryota,Eukaryota,Eukaryota,Eukaryota,Eukaryota	ASM,DIO,LEO,aju,gga,ptg	Eukaryota,Eukaryota,Eukaryota,Eukaryota,Eukaryota,Eukaryota	465	Ank
Eukaryota-Eukaryota	Ank_5	06622:2	06622:0	16343:7	16343:3	CHL,DAN,ERE,FUD,MARM,MIO,OCD,ORA,PEM,URP,bta,cfa,cge,ecb,ngi,ocu,pret,ssc	Eukaryota,Eukaryota,Eukaryota,Eukaryota,Eukaryota,Eukaryota,Eukaryota,Eukaryota,Eukaryota,Eukaryota,Eukaryota,Eukaryota,Eukaryota,Eukaryota,Eukaryota,Eukaryota,Eukaryota,Eukaryota	aju,fca,lcm,ptg	Eukaryota,Eukaryota,Eukaryota,Eukaryota	465	Ank
Eukaryota-Eukaryota	Ank_5	06622:2	06622:0	21435:2	21435:0	CAP,CHL,DAN,ELE,FUD,MAM,OCD,PEM,SOA,cfa,csab,ecb,hgl,ngi,oas,ocu,pret,ptr,ssc,xla	Eukaryota,Eukaryota,Eukaryota,Eukaryota,Eukaryota,Eukaryota,Eukaryota,Eukaryota,Eukaryota,Eukaryota,Eukaryota,Eukaryota,Eukaryota,Eukaryota,Eukaryota,Eukaryota,Eukaryota,Eukaryota,Eukaryota,Eukaryota	PEF,gga,mgp,mmu,ptg	Eukaryota,Eukaryota,Eukaryota,Eukaryota,Eukaryota	465	Ank
Eukaryota-Eukaryota	Ank_5	06623:2	06623:0	10338:5	10338:1	DAN,ERE,ICT,MARM,MIO,PAP,SOA,ccar,cge,lcf,ngi,oas,ocu	Eukaryota,Eukaryota,Eukaryota,Eukaryota,Eukaryota,Eukaryota,Eukaryota,Eukaryota,Eukaryota,Eukaryota,Eukaryota,Eukaryota,Eukaryota	CHL,NEL,ola,ssc	Eukaryota,Eukaryota,Eukaryota,Eukaryota	465	Ank
Eukaryota-Eukaryota	Ank_5	06623:2	06623:0	10380:22	10380:10	ERE,aju,ccar,lav	Eukaryota,Eukaryota,Eukaryota,Eukaryota	CHA,ECTE,hgl,oaa	Eukaryota,Eukaryota,Eukaryota,Eukaryota	465	Ank
Eukaryota-Eukaryota	Ank_5	06623:2	06623:0	16343:7	16343:3	COC,DAN,ERE,MARM,MIO,ORM,PEM,ccar,cge,ngi,ocu	Eukaryota,Eukaryota,Eukaryota,Eukaryota,Eukaryota,Eukaryota,Eukaryota,Eukaryota,Eukaryota,Eukaryota,Eukaryota	ECTE,ELE,MAM,csab,fca,hgl,lcm,nle,ptr	Eukaryota,Eukaryota,Eukaryota,Eukaryota,Eukaryota,Eukaryota,Eukaryota,Eukaryota,Eukaryota	465	Ank
Eukaryota-Eukaryota	Ank_5	06623:2	06623:0	20032:8	20032:3	DIO,PEM,aju,ptg	Eukaryota,Eukaryota,Eukaryota,Eukaryota	ASM,CAP,ORA,URP	Eukaryota,Eukaryota,Eukaryota,Eukaryota	465	Ank
Eukaryota-Eukaryota	Ank_5	06623:2	06623:0	20995:7	20995:5	COC,DIO,ICT,MARM,MIO,ORM,PAP,PEM,SOA,ccar,cge,lav,lcf,mmu,ngi,ocu	Eukaryota,Eukaryota,Eukaryota,Eukaryota,Eukaryota,Eukaryota,Eukaryota,Eukaryota,Eukaryota,Eukaryota,Eukaryota,Eukaryota,Eukaryota,Eukaryota,Eukaryota,Eukaryota	ncc,nfu,ola,pret	Eukaryota,Eukaryota,Eukaryota,Eukaryota	465	Ank
Eukaryota-Eukaryota	Ank_5	06623:2	06623:0	21435:2	21435:0	DAN,DIO,PAP,PEM,SOA,aju,ccar,ngi,oas,ocu	Eukaryota,Eukaryota,Eukaryota,Eukaryota,Eukaryota,Eukaryota,Eukaryota,Eukaryota,Eukaryota,Eukaryota	CHA,ECTE,ORA,PEF,URP,bta,nle,oaa	Eukaryota,Eukaryota,Eukaryota,Eukaryota,Eukaryota,Eukaryota,Eukaryota,Eukaryota	465	Ank
Eukaryota-Eukaryota	Ank_5	06867:2	06867:16	08062:3	08062:0	CAP,ECTE,ICT,NEL,OCD,SOA,URP,oas	Eukaryota,Eukaryota,Eukaryota,Eukaryota,Eukaryota,Eukaryota,Eukaryota,Eukaryota	CAA,LEO,ORM,PEF	Eukaryota,Eukaryota,Eukaryota,Eukaryota	465	Ank
Eukaryota-Eukaryota	Ank_5	08062:3	08062:0	10328:3	10328:2	ASM,CAA,ORM,PEF	Eukaryota,Eukaryota,Eukaryota,Eukaryota	CHA,ERE,NEL,ORA,aju,bta,cfa,ecb,fca,mgp,oas,ssc	Eukaryota,Eukaryota,Eukaryota,Eukaryota,Eukaryota,Eukaryota,Eukaryota,Eukaryota,Eukaryota,Eukaryota,Eukaryota,Eukaryota	465	Ank
Eukaryota-Eukaryota	Ank_5	08062:3	08062:0	10338:5	10338:1	ASM,CAA,PEF,ccar	Eukaryota,Eukaryota,Eukaryota,Eukaryota	NEL,PEM,gga,ola,ssc	Eukaryota,Eukaryota,Eukaryota,Eukaryota,Eukaryota	465	Ank
Eukaryota-Eukaryota	Ank_5	08062:3	08062:0	11967:6	11967:2	CAA,ORM,PEF,ccar	Eukaryota,Eukaryota,Eukaryota,Eukaryota	COG,lcf,ola,pret	Eukaryota,Eukaryota,Eukaryota,Eukaryota	465	Ank
Eukaryota-Eukaryota	Ank_5	08062:3	08062:0	13278:4	13278:3	ASM,CAA,LEO,ORM,PEF	Eukaryota,Eukaryota,Eukaryota,Eukaryota,Eukaryota	ICT,URP,ngi,ssc	Eukaryota,Eukaryota,Eukaryota,Eukaryota	465	Ank
Eukaryota-Eukaryota	Ank_5	08062:3	08062:0	16343:7	16343:3	ASM,CAA,ORM,ccar	Eukaryota,Eukaryota,Eukaryota,Eukaryota	ECTE,ELE,ICT,SOA,aju,fca,hgl,lcm,nle,oas,ptg,ptr	Eukaryota,Eukaryota,Eukaryota,Eukaryota,Eukaryota,Eukaryota,Eukaryota,Eukaryota,Eukaryota,Eukaryota,Eukaryota,Eukaryota	465	Ank
Eukaryota-Eukaryota	Ank_5	08062:3	08062:0	17533:4	17533:0	ASM,CAA,LEO,ORM,PEF	Eukaryota,Eukaryota,Eukaryota,Eukaryota,Eukaryota	CAP,PEM,fca,sasa,xla	Eukaryota,Eukaryota,Eukaryota,Eukaryota,Eukaryota	465	Ank
Eukaryota-Eukaryota	Ank_5	08062:3	08062:0	20995:7	20995:5	ASM,CAA,ORM,PEF,ccar	Eukaryota,Eukaryota,Eukaryota,Eukaryota,Eukaryota	COG,ncc,nfu,ola,pret,sasa	Eukaryota,Eukaryota,Eukaryota,Eukaryota,Eukaryota,Eukaryota	465	Ank
Eukaryota-Eukaryota	Ank_5	08062:3	08062:2	10328:3	10328:2	ASM,CAA,ORM,PEF	Eukaryota,Eukaryota,Eukaryota,Eukaryota	DIO,MIO,PAP,cge	Eukaryota,Eukaryota,Eukaryota,Eukaryota	465	Ank
Eukaryota-Eukaryota	Ank_5	10328:3	10328:2	01165:4	01165:1	DAN,ORA,aju,bta,cfa,ecb,mgp,oas,ssc	Eukaryota,Eukaryota,Eukaryota,Eukaryota,Eukaryota,Eukaryota,Eukaryota,Eukaryota,Eukaryota	COC,MAM,lav,ptr	Eukaryota,Eukaryota,Eukaryota,Eukaryota	465	Ank
Eukaryota-Eukaryota	Ank_5	10328:3	10328:2	10336:9	10336:3	CHA,DAN,DIO,ERE,MIO,NEL,PAP,aju,bta,cfa,cge,ecb,fca,mgp,oas,ssc	Eukaryota,Eukaryota,Eukaryota,Eukaryota,Eukaryota,Eukaryota,Eukaryota,Eukaryota,Eukaryota,Eukaryota,Eukaryota,Eukaryota,Eukaryota,Eukaryota,Eukaryota,Eukaryota	SOA,csab,nle,ptr	Eukaryota,Eukaryota,Eukaryota,Eukaryota	465	Ank
Eukaryota-Eukaryota	Ank_5	10328:3	10328:2	10338:5	10338:1	CHA,DAN,ERE,MIO,ORA,PAP,bta,cfa,cge,ecb,fca,oas	Eukaryota,Eukaryota,Eukaryota,Eukaryota,Eukaryota,Eukaryota,Eukaryota,Eukaryota,Eukaryota,Eukaryota,Eukaryota,Eukaryota	CHL,COC,PEM,ola	Eukaryota,Eukaryota,Eukaryota,Eukaryota	465	Ank
Eukaryota-Eukaryota	Ank_5	10328:3	10328:2	16343:7	16343:3	CHA,DAN,ERE,MIO,NEL,ORA,bta,cfa,cge,ecb,ssc	Eukaryota,Eukaryota,Eukaryota,Eukaryota,Eukaryota,Eukaryota,Eukaryota,Eukaryota,Eukaryota,Eukaryota,Eukaryota	ECTE,ELE,ICT,MAM,SOA,csab,hgl,lav,lcm,nle,ptr	Eukaryota,Eukaryota,Eukaryota,Eukaryota,Eukaryota,Eukaryota,Eukaryota,Eukaryota,Eukaryota,Eukaryota,Eukaryota	465	Ank
Eukaryota-Eukaryota	Ank_5	10328:3	10328:2	17533:4	17533:0	DAN,DIO,ERE,MIO,NEL,ORA,aju,cfa,cge,mgp	Eukaryota,Eukaryota,Eukaryota,Eukaryota,Eukaryota,Eukaryota,Eukaryota,Eukaryota,Eukaryota,Eukaryota	CAP,CHL,PEM,sasa,xla	Eukaryota,Eukaryota,Eukaryota,Eukaryota,Eukaryota	465	Ank
Eukaryota-Eukaryota	Ank_5	10328:3	10328:2	20129:11	20129:10	PAP,cfa,fca,mgp,ssc	Eukaryota,Eukaryota,Eukaryota,Eukaryota,Eukaryota	ASM,CAA,COC,SOA,ncc,xla	Eukaryota,Eukaryota,Eukaryota,Eukaryota,Eukaryota,Eukaryota	465	Ank
Eukaryota-Eukaryota	Ank_5	10328:3	10328:2	20129:13	20129:10	PAP,cfa,fca,mgp,ssc	Eukaryota,Eukaryota,Eukaryota,Eukaryota,Eukaryota	CAP,CHL,COG,ECTE,ELE,ICT,MAM,MARM,PEM,URP,csab,lcm,nle,ptr,sasa	Eukaryota,Eukaryota,Eukaryota,Eukaryota,Eukaryota,Eukaryota,Eukaryota,Eukaryota,Eukaryota,Eukaryota,Eukaryota,Eukaryota,Eukaryota,Eukaryota,Eukaryota	465	Ank
Eukaryota-Eukaryota	Ank_5	10328:3	10328:2	20995:7	20995:5	CHA,DIO,MIO,ORA,PAP,bta,cge,ecb,fca,ssc	Eukaryota,Eukaryota,Eukaryota,Eukaryota,Eukaryota,Eukaryota,Eukaryota,Eukaryota,Eukaryota,Eukaryota	COG,ncc,ola,pret,sasa	Eukaryota,Eukaryota,Eukaryota,Eukaryota,Eukaryota	465	Ank
Eukaryota-Eukaryota	Ank_5	10328:3	10328:2	21435:2	21435:0	DAN,DIO,NEL,PAP,aju,cfa,ecb,fca,oas,ssc	Eukaryota,Eukaryota,Eukaryota,Eukaryota,Eukaryota,Eukaryota,Eukaryota,Eukaryota,Eukaryota,Eukaryota	COC,ECTE,ICT,MARM,PEF,URP,lav,nle	Eukaryota,Eukaryota,Eukaryota,Eukaryota,Eukaryota,Eukaryota,Eukaryota,Eukaryota	465	Ank
Eukaryota-Eukaryota	Ank_5	10336:9	10336:3	10338:5	10338:1	SOA,csab,nle,ptr	Eukaryota,Eukaryota,Eukaryota,Eukaryota	CHL,COC,NEL,PEM,gga,ola,ssc	Eukaryota,Eukaryota,Eukaryota,Eukaryota,Eukaryota,Eukaryota,Eukaryota	465	Ank
Eukaryota-Eukaryota	Ank_5	10336:9	10336:3	11967:6	11967:2	SOA,csab,nle,ptr	Eukaryota,Eukaryota,Eukaryota,Eukaryota	COG,lcf,ola,pret	Eukaryota,Eukaryota,Eukaryota,Eukaryota	465	Ank
Eukaryota-Eukaryota	Ank_5	10336:9	10336:3	17533:4	17533:0	SOA,csab,nle,ptr	Eukaryota,Eukaryota,Eukaryota,Eukaryota	CAP,CHL,FUD,PAP,PEM,fca,sasa,xla	Eukaryota,Eukaryota,Eukaryota,Eukaryota,Eukaryota,Eukaryota,Eukaryota,Eukaryota	465	Ank
Eukaryota-Eukaryota	Ank_5	10336:9	10336:3	21441:1	21441:0	SOA,csab,nle,ptr	Eukaryota,Eukaryota,Eukaryota,Eukaryota	COG,ORM,PEF,ccar,lcf,ncc,nfu,ola	Eukaryota,Eukaryota,Eukaryota,Eukaryota,Eukaryota,Eukaryota,Eukaryota,Eukaryota	465	Ank
Eukaryota-Eukaryota	Ank_5	10338:5	10338:1	13278:4	13278:3	CHL,NEL,PEM,gga,ola	Eukaryota,Eukaryota,Eukaryota,Eukaryota,Eukaryota	ICT,MARM,MIO,URP,ngi	Eukaryota,Eukaryota,Eukaryota,Eukaryota,Eukaryota	465	Ank
Eukaryota-Eukaryota	Ank_5	10338:5	10338:1	16343:7	16343:3	CHL,COC,NEL,PEM,gga,ola,ssc	Eukaryota,Eukaryota,Eukaryota,Eukaryota,Eukaryota,Eukaryota,Eukaryota	ECTE,ELE,ICT,MAM,SOA,csab,fca,lcm,nle,oas,ptr	Eukaryota,Eukaryota,Eukaryota,Eukaryota,Eukaryota,Eukaryota,Eukaryota,Eukaryota,Eukaryota,Eukaryota,Eukaryota	465	Ank
Eukaryota-Eukaryota	Ank_5	10338:5	10338:1	21435:2	21435:0	CHL,NEL,PEM,ssc	Eukaryota,Eukaryota,Eukaryota,Eukaryota	CHA,ECTE,ERE,ICT,MARM,ORA,PEF,URP,bta,cge,nle	Eukaryota,Eukaryota,Eukaryota,Eukaryota,Eukaryota,Eukaryota,Eukaryota,Eukaryota,Eukaryota,Eukaryota,Eukaryota	465	Ank
Eukaryota-Eukaryota	Ank_5	10338:5	10338:1	21441:1	21441:0	CHL,COC,NEL,PEM	Eukaryota,Eukaryota,Eukaryota,Eukaryota	COG,PEF,ccar,lcf,nfu	Eukaryota,Eukaryota,Eukaryota,Eukaryota,Eukaryota	465	Ank
Eukaryota-Eukaryota	Ank_5	10520:4	10520:2	11967:6	11967:2	MAM,aju,ccar,csab,ptg,ptr	Eukaryota,Eukaryota,Eukaryota,Eukaryota,Eukaryota,Eukaryota	COG,lcf,ola,pret	Eukaryota,Eukaryota,Eukaryota,Eukaryota	465	Ank
Eukaryota-Eukaryota	Ank_5	10520:4	10520:2	17299:10	17299:11	MAM,aju,ccar,csab,ptr	Eukaryota,Eukaryota,Eukaryota,Eukaryota,Eukaryota	MIO,PEM,cge,fca,rno	Eukaryota,Eukaryota,Eukaryota,Eukaryota,Eukaryota	465	Ank
Eukaryota-Eukaryota	Ank_5	10520:4	10520:2	17533:4	17533:0	MAM,aju,csab,ptg,ptr	Eukaryota,Eukaryota,Eukaryota,Eukaryota,Eukaryota	CAP,CHL,PAP,PEM,fca,sasa,xla	Eukaryota,Eukaryota,Eukaryota,Eukaryota,Eukaryota,Eukaryota,Eukaryota	465	Ank
Eukaryota-Eukaryota	Ank_5	10520:4	10520:2	20995:7	20995:5	MAM,ccar,csab,ptr	Eukaryota,Eukaryota,Eukaryota,Eukaryota	COG,nfu,ola,pret,sasa	Eukaryota,Eukaryota,Eukaryota,Eukaryota,Eukaryota	465	Ank
Eukaryota-Eukaryota	Ank_5	10520:4	10520:2	21435:2	21435:0	MAM,aju,ccar,csab,ptr	Eukaryota,Eukaryota,Eukaryota,Eukaryota,Eukaryota	CHA,COC,ECTE,ERE,ORA,PEF,URP,bta,cge,gga,lav,mgp,nle,rno	Eukaryota,Eukaryota,Eukaryota,Eukaryota,Eukaryota,Eukaryota,Eukaryota,Eukaryota,Eukaryota,Eukaryota,Eukaryota,Eukaryota,Eukaryota,Eukaryota	465	Ank
Eukaryota-Eukaryota	Ank_5	10799:11	10799:10	12489:11	12489:6	aju,oas,ptg,spu	Eukaryota,Eukaryota,Eukaryota,Eukaryota	CAP,FUD,MARM,OCD,URP	Eukaryota,Eukaryota,Eukaryota,Eukaryota,Eukaryota	465	Ank
Eukaryota-Eukaryota	Ank_5	11967:6	11967:2	13278:4	13278:3	COG,lcf,ola,pret	Eukaryota,Eukaryota,Eukaryota,Eukaryota	ICT,MARM,MIO,URP,ngi,rno,ssc	Eukaryota,Eukaryota,Eukaryota,Eukaryota,Eukaryota,Eukaryota,Eukaryota	465	Ank
Eukaryota-Eukaryota	Ank_5	12231:13	12231:12	12489:11	12489:6	aju,nle,oas,ptg	Eukaryota,Eukaryota,Eukaryota,Eukaryota	CHA,ICT,MARM,SOA,URP,gga,mgp,ngi	Eukaryota,Eukaryota,Eukaryota,Eukaryota,Eukaryota,Eukaryota,Eukaryota,Eukaryota	465	Ank
Eukaryota-Eukaryota	Ank_5	12231:13	12231:12	20032:8	20032:3	DIO,ECTE,PEM,aju,ecb,ptg	Eukaryota,Eukaryota,Eukaryota,Eukaryota,Eukaryota,Eukaryota	ICT,MARM,URP,ngi	Eukaryota,Eukaryota,Eukaryota,Eukaryota	465	Ank
Eukaryota-Eukaryota	Ank_5	12231:13	12231:12	20129:13	20129:10	LEO,PAP,cfa,fca,hgl,rno	Eukaryota,Eukaryota,Eukaryota,Eukaryota,Eukaryota,Eukaryota	CHA,ICT,MARM,URP,lcm,ngi,sasa	Eukaryota,Eukaryota,Eukaryota,Eukaryota,Eukaryota,Eukaryota,Eukaryota	465	Ank
Eukaryota-Eukaryota	Ank_5	12231:13	12231:12	21435:2	21435:0	ASM,CAA,CHL,DAN,DIO,ELE,FUD,MAM,OCD,PAP,PEM,aju,cfa,csab,ecb,fca,hgl,oas,ocu,ptr	Eukaryota,Eukaryota,Eukaryota,Eukaryota,Eukaryota,Eukaryota,Eukaryota,Eukaryota,Eukaryota,Eukaryota,Eukaryota,Eukaryota,Eukaryota,Eukaryota,Eukaryota,Eukaryota,Eukaryota,Eukaryota,Eukaryota,Eukaryota	CHA,ICT,MARM,URP,gga,mgp	Eukaryota,Eukaryota,Eukaryota,Eukaryota,Eukaryota,Eukaryota	465	Ank
Eukaryota-Eukaryota	Ank_5	12231:13	12231:12	22808:19	22808:14	ASM,CHL,OCD,hgl	Eukaryota,Eukaryota,Eukaryota,Eukaryota	CHA,ICT,MARM,URP,xla	Eukaryota,Eukaryota,Eukaryota,Eukaryota,Eukaryota	465	Ank
Eukaryota-Eukaryota	Ank_5	12489:11	12489:6	16343:7	16343:3	ASM,CAA,CHA,CHL,ERE,FUD,MARM,MIO,NEL,OCD,ORA,PEM,URP,bta,ccar,cfa,ecb,gga,nfu,ngi,pret,ssc	Eukaryota,Eukaryota,Eukaryota,Eukaryota,Eukaryota,Eukaryota,Eukaryota,Eukaryota,Eukaryota,Eukaryota,Eukaryota,Eukaryota,Eukaryota,Eukaryota,Eukaryota,Eukaryota,Eukaryota,Eukaryota,Eukaryota,Eukaryota,Eukaryota,Eukaryota	aju,lcm,nle,oas,ptg	Eukaryota,Eukaryota,Eukaryota,Eukaryota,Eukaryota	465	Ank
Eukaryota-Eukaryota	Ank_5	13278:4	13278:3	01165:4	01165:1	ICT,MARM,rno,ssc	Eukaryota,Eukaryota,Eukaryota,Eukaryota	FUD,MAM,oaa,ptr	Eukaryota,Eukaryota,Eukaryota,Eukaryota	465	Ank
Eukaryota-Eukaryota	Ank_5	13278:4	13278:3	16343:7	16343:3	MARM,MIO,URP,ngi,ssc	Eukaryota,Eukaryota,Eukaryota,Eukaryota,Eukaryota	ECTE,ELE,MAM,csab,fca,hgl,ptr	Eukaryota,Eukaryota,Eukaryota,Eukaryota,Eukaryota,Eukaryota,Eukaryota	465	Ank
Eukaryota-Eukaryota	Ank_5	13278:4	13278:3	17533:4	17533:0	ICT,MARM,MIO,URP,ngi,rno	Eukaryota,Eukaryota,Eukaryota,Eukaryota,Eukaryota,Eukaryota	CAP,CHL,FUD,PAP,PEM,fca,sasa,xla	Eukaryota,Eukaryota,Eukaryota,Eukaryota,Eukaryota,Eukaryota,Eukaryota,Eukaryota	465	Ank
Eukaryota-Eukaryota	Ank_5	13278:4	13278:3	20995:7	20995:5	ICT,MARM,MIO,URP,mmu,ngi,rno,ssc	Eukaryota,Eukaryota,Eukaryota,Eukaryota,Eukaryota,Eukaryota,Eukaryota,Eukaryota	COG,nfu,ola,pret,sasa	Eukaryota,Eukaryota,Eukaryota,Eukaryota,Eukaryota	465	Ank
Eukaryota-Eukaryota	Ank_5	14214:5	14214:0	20995:7	20995:5	ASM,CAA,CHA,MAM,MIO,PAP,SOA,bta,ccar,csab,fca,ssc	Eukaryota,Eukaryota,Eukaryota,Eukaryota,Eukaryota,Eukaryota,Eukaryota,Eukaryota,Eukaryota,Eukaryota,Eukaryota,Eukaryota	COG,ncc,nfu,pret	Eukaryota,Eukaryota,Eukaryota,Eukaryota	465	Ank
Eukaryota-Eukaryota	Ank_5	14214:5	14214:0	21441:1	21441:0	ASM,CHA,ECTE,ERE,LEO,MAM,MIO,SOA,csab	Eukaryota,Eukaryota,Eukaryota,Eukaryota,Eukaryota,Eukaryota,Eukaryota,Eukaryota,Eukaryota	COG,PEF,ncc,nfu	Eukaryota,Eukaryota,Eukaryota,Eukaryota	465	Ank
Eukaryota-Eukaryota	Ank_5	14214:5	14214:1	21435:2	21435:0	ASM,CAA,DAN,MAM,PAP,SOA,aju,ccar,csab,fca,oas,ssc	Eukaryota,Eukaryota,Eukaryota,Eukaryota,Eukaryota,Eukaryota,Eukaryota,Eukaryota,Eukaryota,Eukaryota,Eukaryota,Eukaryota	COC,ICT,MARM,ORA,URP,cge,lav,rno	Eukaryota,Eukaryota,Eukaryota,Eukaryota,Eukaryota,Eukaryota,Eukaryota,Eukaryota	465	Ank
Eukaryota-Eukaryota	Ank_5	16343:7	16343:3	21435:2	21435:0	ELE,MAM,SOA,aju,csab,fca,hgl,oas,ptr	Eukaryota,Eukaryota,Eukaryota,Eukaryota,Eukaryota,Eukaryota,Eukaryota,Eukaryota,Eukaryota	CHA,COC,ERE,MARM,ORA,URP,bta,cge,gga,oaa	Eukaryota,Eukaryota,Eukaryota,Eukaryota,Eukaryota,Eukaryota,Eukaryota,Eukaryota,Eukaryota,Eukaryota	465	Ank
Eukaryota-Eukaryota	Ank_5	16343:7	16343:3	21441:1	21441:0	ECTE,ELE,ICT,MAM,SOA,csab,lav,lcm,nle,ptr	Eukaryota,Eukaryota,Eukaryota,Eukaryota,Eukaryota,Eukaryota,Eukaryota,Eukaryota,Eukaryota,Eukaryota	ORM,ccar,nfu,ola	Eukaryota,Eukaryota,Eukaryota,Eukaryota	465	Ank
Eukaryota-Eukaryota	Ank_5	17299:21	17299:15	17533:4	17533:0	LEO,MARM,csab,nle	Eukaryota,Eukaryota,Eukaryota,Eukaryota	CHL,PAP,PEM,sasa,xla	Eukaryota,Eukaryota,Eukaryota,Eukaryota,Eukaryota	465	Ank
Eukaryota-Eukaryota	Ank_5	17533:4	17533:0	10349:1	10349:0	CAP,PEM,fca,sasa	Eukaryota,Eukaryota,Eukaryota,Eukaryota	aju,nle,oaa,ptg	Eukaryota,Eukaryota,Eukaryota,Eukaryota	465	Ank
Eukaryota-Eukaryota	Ank_5	17533:4	17533:0	20995:7	20995:5	CAP,CHL,FUD,PAP,PEM,fca,xla	Eukaryota,Eukaryota,Eukaryota,Eukaryota,Eukaryota,Eukaryota,Eukaryota	COG,ncc,nfu,ola,pret	Eukaryota,Eukaryota,Eukaryota,Eukaryota,Eukaryota	465	Ank
Eukaryota-Eukaryota	Ank_5	17533:4	17533:0	21412:8	21412:4	CAP,CHL,FUD,PAP,PEM,fca	Eukaryota,Eukaryota,Eukaryota,Eukaryota,Eukaryota,Eukaryota	COG,ORM,PEF,nfu,ola	Eukaryota,Eukaryota,Eukaryota,Eukaryota,Eukaryota	465	Ank
Eukaryota-Eukaryota	Ank_5	17533:4	17533:0	21435:2	21435:0	CAP,CHL,FUD,PAP,PEM,fca,sasa,xla	Eukaryota,Eukaryota,Eukaryota,Eukaryota,Eukaryota,Eukaryota,Eukaryota,Eukaryota	COC,ECTE,ERE,ICT,MARM,ORA,PEF,URP,cge,gga,lav,mgp,nle,oaa,ptg,rno	Eukaryota,Eukaryota,Eukaryota,Eukaryota,Eukaryota,Eukaryota,Eukaryota,Eukaryota,Eukaryota,Eukaryota,Eukaryota,Eukaryota,Eukaryota,Eukaryota,Eukaryota,Eukaryota	465	Ank
Eukaryota-Eukaryota	Ank_5	17533:4	17533:0	21441:1	21441:0	CAP,CHL,FUD,PEM	Eukaryota,Eukaryota,Eukaryota,Eukaryota	COG,ORM,PEF,lcf,ncc,nfu,ola	Eukaryota,Eukaryota,Eukaryota,Eukaryota,Eukaryota,Eukaryota,Eukaryota	465	Ank
Eukaryota-Eukaryota	Ank_5	20995:7	20995:5	21435:2	21435:0	COG,nfu,pret,sasa	Eukaryota,Eukaryota,Eukaryota,Eukaryota	CHA,COC,ICT,MARM,ORA,PEF,URP,bta,cge,lav,mmu,rno	Eukaryota,Eukaryota,Eukaryota,Eukaryota,Eukaryota,Eukaryota,Eukaryota,Eukaryota,Eukaryota,Eukaryota,Eukaryota,Eukaryota	465	Ank
Eukaryota-Eukaryota	Ank_5	20995:7	20995:5	21871:3	21871:0	COG,ncc,nfu,ola,pret,sasa	Eukaryota,Eukaryota,Eukaryota,Eukaryota,Eukaryota,Eukaryota	CAA,ccar,hgl,lcf,ssc	Eukaryota,Eukaryota,Eukaryota,Eukaryota,Eukaryota	465	Ank
Eukaryota-Eukaryota	Ank_5	21412:8	21412:4	21871:3	21871:0	COG,ORM,PEF,nfu,ola	Eukaryota,Eukaryota,Eukaryota,Eukaryota,Eukaryota	CAA,ccar,hgl,lcm,ssc	Eukaryota,Eukaryota,Eukaryota,Eukaryota,Eukaryota	465	Ank
Eukaryota-Eukaryota	Ank_5	21435:2	21435:0	20129:13	20129:10	gga,mgp,mmu,rno	Eukaryota,Eukaryota,Eukaryota,Eukaryota	CAP,CHL,COG,DAN,DIO,ELE,MAM,OCD,PEM,csab,ecb,ngi,oas,ocu,ptr,sasa	Eukaryota,Eukaryota,Eukaryota,Eukaryota,Eukaryota,Eukaryota,Eukaryota,Eukaryota,Eukaryota,Eukaryota,Eukaryota,Eukaryota,Eukaryota,Eukaryota,Eukaryota,Eukaryota	465	Ank
Eukaryota-Eukaryota	ANAPC4_WD40	02084:7	02084:5	14554:3	14554:1	ASM,CAP,ICT,MARM,PAP,PEM,URP,bta,cge,fca,oas,ptg,ssc	Eukaryota,Eukaryota,Eukaryota,Eukaryota,Eukaryota,Eukaryota,Eukaryota,Eukaryota,Eukaryota,Eukaryota,Eukaryota,Eukaryota,Eukaryota	MAM,MIO,cfa,csab,oaa,ocu,ptr,rno,xla	Eukaryota,Eukaryota,Eukaryota,Eukaryota,Eukaryota,Eukaryota,Eukaryota,Eukaryota,Eukaryota	186	Beta_propeller
Eukaryota-Eukaryota	ANAPC4_WD40	02084:7	02084:5	14556:3	14556:1	ASM,PEM,bta,cge,oas,ssc	Eukaryota,Eukaryota,Eukaryota,Eukaryota,Eukaryota,Eukaryota	CAA,CHA,CHL,COG,DAN,DIO,ECTE,ERE,FUD,LEO,MAM,MIO,OCD,ORA,ORM,PEF,SOA,cfa,csab,gga,hgl,lav,lcf,lcm,nfu,nle,oaa,ola,ptr,xla	Eukaryota,Eukaryota,Eukaryota,Eukaryota,Eukaryota,Eukaryota,Eukaryota,Eukaryota,Eukaryota,Eukaryota,Eukaryota,Eukaryota,Eukaryota,Eukaryota,Eukaryota,Eukaryota,Eukaryota,Eukaryota,Eukaryota,Eukaryota,Eukaryota,Eukaryota,Eukaryota,Eukaryota,Eukaryota,Eukaryota,Eukaryota,Eukaryota,Eukaryota,Eukaryota	186	Beta_propeller
Eukaryota-Eukaryota	ANAPC4_WD40	02084:7	02084:5	14818:2	14818:0	CAP,ICT,MARM,PAP,PEM,URP,aju,bta,cge,fca,ngi,oas,ptg,ssc	Eukaryota,Eukaryota,Eukaryota,Eukaryota,Eukaryota,Eukaryota,Eukaryota,Eukaryota,Eukaryota,Eukaryota,Eukaryota,Eukaryota,Eukaryota,Eukaryota	CHA,COG,DAN,FUD,LEO,ORM,PEF,gga,lcf,mgp,nfu,pret,xla	Eukaryota,Eukaryota,Eukaryota,Eukaryota,Eukaryota,Eukaryota,Eukaryota,Eukaryota,Eukaryota,Eukaryota,Eukaryota,Eukaryota,Eukaryota	186	Beta_propeller
Eukaryota-Eukaryota	ANAPC4_WD40	02084:7	02084:5	16547:3	16547:0	CAP,MARM,PAP,PEM,URP,aju,bta,cge,fca,mmu,ngi,oas,ptg,ssc	Eukaryota,Eukaryota,Eukaryota,Eukaryota,Eukaryota,Eukaryota,Eukaryota,Eukaryota,Eukaryota,Eukaryota,Eukaryota,Eukaryota,Eukaryota,Eukaryota	CAA,LEO,ORM,ccar,ola,pret	Eukaryota,Eukaryota,Eukaryota,Eukaryota,Eukaryota,Eukaryota	186	Beta_propeller
Eukaryota-Eukaryota	ANAPC4_WD40	02084:7	02084:5	21762:1	21762:0	ICT,MARM,PAP,PEM,URP,cge,fca,ptg,ssc	Eukaryota,Eukaryota,Eukaryota,Eukaryota,Eukaryota,Eukaryota,Eukaryota,Eukaryota,Eukaryota	CHA,CHL,DIO,ECTE,ELE,ERE,FUD,MAM,MIO,OCD,SOA,cfa,csab,ecb,hgl,nle,ocu,ptr	Eukaryota,Eukaryota,Eukaryota,Eukaryota,Eukaryota,Eukaryota,Eukaryota,Eukaryota,Eukaryota,Eukaryota,Eukaryota,Eukaryota,Eukaryota,Eukaryota,Eukaryota,Eukaryota,Eukaryota,Eukaryota	186	Beta_propeller
Eukaryota-Eukaryota	ANAPC4_WD40	03246:1	03246:0	05236:3	05236:2	ASM,LEO,ORM,cal,ddi,pfa,sasa	Eukaryota,Eukaryota,Eukaryota,Eukaryota,Eukaryota,Eukaryota,Eukaryota	CAP,CHA,CHL,COC,DAN,DIO,ECTE,ELE,ERE,FUD,ICT,MAM,MARM,NEL,OCD,ORA,PAP,PEM,SOA,URP,aju,ath,bta,cfa,cge,cre,csab,ecb,fca,gga,hgl,lav,lcm,mgp,ngi,nle,oas,ocu,ptg,ptr,rno,ssc	Eukaryota,Eukaryota,Eukaryota,Eukaryota,Eukaryota,Eukaryota,Eukaryota,Eukaryota,Eukaryota,Eukaryota,Eukaryota,Eukaryota,Eukaryota,Eukaryota,Eukaryota,Eukaryota,Eukaryota,Eukaryota,Eukaryota,Eukaryota,Eukaryota,Eukaryota,Eukaryota,Eukaryota,Eukaryota,Eukaryota,Eukaryota,Eukaryota,Eukaryota,Eukaryota,Eukaryota,Eukaryota,Eukaryota,Eukaryota,Eukaryota,Eukaryota,Eukaryota,Eukaryota,Eukaryota,Eukaryota…	186	Beta_propeller
Eukaryota-Eukaryota	ANAPC4_WD40	03246:1	03246:0	05757:4	05757:0	ASM,LEO,ORM,sasa	Eukaryota,Eukaryota,Eukaryota,Eukaryota	osa,phu,sly,sot,vvi	Eukaryota,Eukaryota,Eukaryota,Eukaryota,Eukaryota	186	Beta_propeller
Eukaryota-Eukaryota	ANAPC4_WD40	03246:1	03246:0	10751:3	10751:4	ASM,LEO,ORM,sasa	Eukaryota,Eukaryota,Eukaryota,Eukaryota	ncr,sce,smo,spo	Eukaryota,Eukaryota,Eukaryota,Eukaryota	186	Beta_propeller
Eukaryota-Eukaryota	ANAPC4_WD40	03246:1	03246:0	12602:2	12602:0	ASM,LEO,ORM,ddi,sasa	Eukaryota,Eukaryota,Eukaryota,Eukaryota,Eukaryota	SOA,ath,nto,osa,rcu,smo,vvi,zma	Eukaryota,Eukaryota,Eukaryota,Eukaryota,Eukaryota,Eukaryota,Eukaryota,Eukaryota	186	Beta_propeller
Eukaryota-Eukaryota	ANAPC4_WD40	03246:1	03246:0	14320:2	14320:0	ASM,LEO,ORM,sasa	Eukaryota,Eukaryota,Eukaryota,Eukaryota	ame,dme,osa,phu,spu	Eukaryota,Eukaryota,Eukaryota,Eukaryota,Eukaryota	186	Beta_propeller
Eukaryota-Eukaryota	ANAPC4_WD40	03246:1	03246:0	14554:3	14554:1	ASM,LEO,ORM,sasa	Eukaryota,Eukaryota,Eukaryota,Eukaryota	MAM,MIO,aga,aju,ath,cfa,csab,dme,gmx,ngi,nto,oaa,ocu,osa,ptr,rcu,rno,sce,sly,smo,sot,vvi,zma	Eukaryota,Eukaryota,Eukaryota,Eukaryota,Eukaryota,Eukaryota,Eukaryota,Eukaryota,Eukaryota,Eukaryota,Eukaryota,Eukaryota,Eukaryota,Eukaryota,Eukaryota,Eukaryota,Eukaryota,Eukaryota,Eukaryota,Eukaryota,Eukaryota,Eukaryota,Eukaryota	186	Beta_propeller
Eukaryota-Eukaryota	ANAPC4_WD40	05236:3	05236:2	05757:4	05757:0	CAP,CHA,CHL,COC,DAN,DIO,ECTE,ELE,ERE,FUD,ICT,MAM,MARM,NEL,OCD,ORA,PAP,PEM,SOA,URP,aju,bta,cfa,cge,cre,csab,ecb,fca,gga,hgl,lav,lcm,mgp,mmu,ngi,nle,oas,ocu,ptg,ptr,rno,ssc	Eukaryota,Eukaryota,Eukaryota,Eukaryota,Eukaryota,Eukaryota,Eukaryota,Eukaryota,Eukaryota,Eukaryota,Eukaryota,Eukaryota,Eukaryota,Eukaryota,Eukaryota,Eukaryota,Eukaryota,Eukaryota,Eukaryota,Eukaryota,Eukaryota,Eukaryota,Eukaryota,Eukaryota,Eukaryota,Eukaryota,Eukaryota,Eukaryota,Eukaryota,Eukaryota,Eukaryota,Eukaryota,Eukaryota,Eukaryota,Eukaryota,Eukaryota,Eukaryota,Eukaryota,Eukaryota,Eukaryota…	ddi,osa,phu,sly,sot,vvi	Eukaryota,Eukaryota,Eukaryota,Eukaryota,Eukaryota,Eukaryota	186	Beta_propeller
Eukaryota-Eukaryota	ANAPC4_WD40	05236:3	05236:2	10751:3	10751:4	CAP,CHA,CHL,COC,DAN,DIO,ECTE,ELE,ERE,FUD,ICT,MAM,MARM,OCD,ORA,PAP,PEM,SOA,URP,aju,bta,cfa,cge,csab,ecb,fca,gga,hgl,lav,lcm,mgp,mmu,ngi,nle,oas,ptg,ptr,rno,ssc	Eukaryota,Eukaryota,Eukaryota,Eukaryota,Eukaryota,Eukaryota,Eukaryota,Eukaryota,Eukaryota,Eukaryota,Eukaryota,Eukaryota,Eukaryota,Eukaryota,Eukaryota,Eukaryota,Eukaryota,Eukaryota,Eukaryota,Eukaryota,Eukaryota,Eukaryota,Eukaryota,Eukaryota,Eukaryota,Eukaryota,Eukaryota,Eukaryota,Eukaryota,Eukaryota,Eukaryota,Eukaryota,Eukaryota,Eukaryota,Eukaryota,Eukaryota,Eukaryota,Eukaryota,Eukaryota	ddi,ncr,sce,smo,spo	Eukaryota,Eukaryota,Eukaryota,Eukaryota,Eukaryota	186	Beta_propeller
Eukaryota-Eukaryota	ANAPC4_WD40	05236:3	05236:2	11274:14	11274:4	DIO,NEL,OCD,ORA,PAP,aju,cfa,ptg	Eukaryota,Eukaryota,Eukaryota,Eukaryota,Eukaryota,Eukaryota,Eukaryota,Eukaryota	COG,LEO,PEF,nfu,ola,sasa	Eukaryota,Eukaryota,Eukaryota,Eukaryota,Eukaryota,Eukaryota	186	Beta_propeller
Eukaryota-Eukaryota	ANAPC4_WD40	05236:3	05236:2	11274:9	11274:4	DIO,NEL,OCD,ORA,PAP,aju,cfa,ptg	Eukaryota,Eukaryota,Eukaryota,Eukaryota,Eukaryota,Eukaryota,Eukaryota,Eukaryota	MIO,USM,dme,nto,rcu,sly,smo,sot	Eukaryota,Eukaryota,Eukaryota,Eukaryota,Eukaryota,Eukaryota,Eukaryota,Eukaryota	186	Beta_propeller
Eukaryota-Eukaryota	ANAPC4_WD40	05236:3	05236:2	12602:2	12602:0	CAP,CHA,CHL,COC,DAN,DIO,ECTE,ELE,ERE,FUD,ICT,MAM,MARM,NEL,OCD,ORA,PAP,PEM,URP,aju,bta,cfa,cge,cre,csab,ecb,fca,gga,hgl,lav,lcm,mgp,ngi,nle,oas,ocu,ptg,ptr,rno,ssc	Eukaryota,Eukaryota,Eukaryota,Eukaryota,Eukaryota,Eukaryota,Eukaryota,Eukaryota,Eukaryota,Eukaryota,Eukaryota,Eukaryota,Eukaryota,Eukaryota,Eukaryota,Eukaryota,Eukaryota,Eukaryota,Eukaryota,Eukaryota,Eukaryota,Eukaryota,Eukaryota,Eukaryota,Eukaryota,Eukaryota,Eukaryota,Eukaryota,Eukaryota,Eukaryota,Eukaryota,Eukaryota,Eukaryota,Eukaryota,Eukaryota,Eukaryota,Eukaryota,Eukaryota,Eukaryota,Eukaryota	nto,osa,rcu,smo,vvi,zma	Eukaryota,Eukaryota,Eukaryota,Eukaryota,Eukaryota,Eukaryota	186	Beta_propeller
Eukaryota-Eukaryota	ANAPC4_WD40	05236:3	05236:2	13887:3	13887:0	NEL,PAP,fca,hgl,nle	Eukaryota,Eukaryota,Eukaryota,Eukaryota,Eukaryota	ASM,CAA,COG,PEF,ccar,pret	Eukaryota,Eukaryota,Eukaryota,Eukaryota,Eukaryota,Eukaryota	186	Beta_propeller
Eukaryota-Eukaryota	ANAPC4_WD40	05236:3	05236:2	14320:2	14320:0	CHA,ELE,ICT,MAM,MARM,NEL,ath,cge,gga,mgp,ngi,ptr	Eukaryota,Eukaryota,Eukaryota,Eukaryota,Eukaryota,Eukaryota,Eukaryota,Eukaryota,Eukaryota,Eukaryota,Eukaryota,Eukaryota	ame,dme,osa,phu,spu	Eukaryota,Eukaryota,Eukaryota,Eukaryota,Eukaryota	186	Beta_propeller
Eukaryota-Eukaryota	ANAPC4_WD40	05236:3	05236:2	14554:3	14554:1	CAP,CHA,CHL,COC,DAN,DIO,ECTE,ELE,ERE,FUD,ICT,MARM,OCD,ORA,PAP,PEM,SOA,URP,bta,cge,cre,ecb,fca,gga,hgl,lav,lcm,mgp,nle,oas,ptg,ssc	Eukaryota,Eukaryota,Eukaryota,Eukaryota,Eukaryota,Eukaryota,Eukaryota,Eukaryota,Eukaryota,Eukaryota,Eukaryota,Eukaryota,Eukaryota,Eukaryota,Eukaryota,Eukaryota,Eukaryota,Eukaryota,Eukaryota,Eukaryota,Eukaryota,Eukaryota,Eukaryota,Eukaryota,Eukaryota,Eukaryota,Eukaryota,Eukaryota,Eukaryota,Eukaryota,Eukaryota,Eukaryota	MIO,aga,ddi,dme,nto,osa,rcu,sce,sly,smo,sot,vvi,zma	Eukaryota,Eukaryota,Eukaryota,Eukaryota,Eukaryota,Eukaryota,Eukaryota,Eukaryota,Eukaryota,Eukaryota,Eukaryota,Eukaryota,Eukaryota	186	Beta_propeller
Eukaryota-Eukaryota	ANAPC4_WD40	05236:3	05236:2	14556:3	14556:1	COC,NEL,PEM,ath,bta,cge,cre,ecb,mgp,oas,ocu,rno,ssc	Eukaryota,Eukaryota,Eukaryota,Eukaryota,Eukaryota,Eukaryota,Eukaryota,Eukaryota,Eukaryota,Eukaryota,Eukaryota,Eukaryota,Eukaryota	CAA,COG,LEO,MIO,ORM,PEF,aga,lcf,nfu,ola	Eukaryota,Eukaryota,Eukaryota,Eukaryota,Eukaryota,Eukaryota,Eukaryota,Eukaryota,Eukaryota,Eukaryota	186	Beta_propeller
Eukaryota-Eukaryota	ANAPC4_WD40	05236:3	05236:2	14818:2	14818:0	CAP,CHL,COC,DIO,ECTE,ELE,ERE,ICT,MAM,MARM,NEL,OCD,ORA,PAP,PEM,SOA,URP,aju,bta,cfa,cge,cre,csab,ecb,fca,hgl,lav,lcm,ngi,nle,oas,ocu,ptg,ptr,rno,ssc	Eukaryota,Eukaryota,Eukaryota,Eukaryota,Eukaryota,Eukaryota,Eukaryota,Eukaryota,Eukaryota,Eukaryota,Eukaryota,Eukaryota,Eukaryota,Eukaryota,Eukaryota,Eukaryota,Eukaryota,Eukaryota,Eukaryota,Eukaryota,Eukaryota,Eukaryota,Eukaryota,Eukaryota,Eukaryota,Eukaryota,Eukaryota,Eukaryota,Eukaryota,Eukaryota,Eukaryota,Eukaryota,Eukaryota,Eukaryota,Eukaryota,Eukaryota	COG,LEO,ORM,PEF,USM,lcf,nfu,osa,pret,sot	Eukaryota,Eukaryota,Eukaryota,Eukaryota,Eukaryota,Eukaryota,Eukaryota,Eukaryota,Eukaryota,Eukaryota	186	Beta_propeller
Eukaryota-Eukaryota	ANAPC4_WD40	05236:3	05236:2	14830:3	14830:0	CAP,CHA,CHL,COC,DAN,ECTE,ELE,ERE,FUD,ICT,MAM,MARM,NEL,OCD,ORA,PAP,PEM,SOA,URP,aju,ath,bta,cfa,cge,csab,ecb,fca,gga,hgl,lav,lcm,mgp,ngi,nle,oas,ocu,ptg,ptr,rno,ssc	Eukaryota,Eukaryota,Eukaryota,Eukaryota,Eukaryota,Eukaryota,Eukaryota,Eukaryota,Eukaryota,Eukaryota,Eukaryota,Eukaryota,Eukaryota,Eukaryota,Eukaryota,Eukaryota,Eukaryota,Eukaryota,Eukaryota,Eukaryota,Eukaryota,Eukaryota,Eukaryota,Eukaryota,Eukaryota,Eukaryota,Eukaryota,Eukaryota,Eukaryota,Eukaryota,Eukaryota,Eukaryota,Eukaryota,Eukaryota,Eukaryota,Eukaryota,Eukaryota,Eukaryota,Eukaryota,Eukaryota	ASM,ORM,ame,ola	Eukaryota,Eukaryota,Eukaryota,Eukaryota	186	Beta_propeller
Eukaryota-Eukaryota	ANAPC4_WD40	05236:3	05236:2	16547:3	16547:0	CAP,CHA,CHL,COC,DAN,DIO,ECTE,ELE,FUD,MAM,MARM,OCD,PAP,PEM,SOA,URP,aju,ath,bta,cfa,cge,csab,ecb,fca,gga,hgl,lav,lcm,mgp,mmu,ngi,nle,oas,ocu,ptg,ptr,rno,ssc	Eukaryota,Eukaryota,Eukaryota,Eukaryota,Eukaryota,Eukaryota,Eukaryota,Eukaryota,Eukaryota,Eukaryota,Eukaryota,Eukaryota,Eukaryota,Eukaryota,Eukaryota,Eukaryota,Eukaryota,Eukaryota,Eukaryota,Eukaryota,Eukaryota,Eukaryota,Eukaryota,Eukaryota,Eukaryota,Eukaryota,Eukaryota,Eukaryota,Eukaryota,Eukaryota,Eukaryota,Eukaryota,Eukaryota,Eukaryota,Eukaryota,Eukaryota,Eukaryota,Eukaryota	ASM,CAA,LEO,ORM,ccar,ola,pret	Eukaryota,Eukaryota,Eukaryota,Eukaryota,Eukaryota,Eukaryota,Eukaryota	186	Beta_propeller
Eukaryota-Eukaryota	ANAPC4_WD40	05236:3	05236:2	19671:2	19671:1	CAP,CHA,CHL,COC,DAN,DIO,ECTE,ELE,ERE,FUD,ICT,MAM,MARM,NEL,OCD,ORA,PAP,PEM,SOA,URP,aju,bta,cfa,cre,csab,ecb,fca,gga,hgl,lav,lcm,mgp,nle,oas,ocu,ptg,ptr,rno,ssc	Eukaryota,Eukaryota,Eukaryota,Eukaryota,Eukaryota,Eukaryota,Eukaryota,Eukaryota,Eukaryota,Eukaryota,Eukaryota,Eukaryota,Eukaryota,Eukaryota,Eukaryota,Eukaryota,Eukaryota,Eukaryota,Eukaryota,Eukaryota,Eukaryota,Eukaryota,Eukaryota,Eukaryota,Eukaryota,Eukaryota,Eukaryota,Eukaryota,Eukaryota,Eukaryota,Eukaryota,Eukaryota,Eukaryota,Eukaryota,Eukaryota,Eukaryota,Eukaryota,Eukaryota,Eukaryota	CAA,LEO,ccar,dme	Eukaryota,Eukaryota,Eukaryota,Eukaryota	186	Beta_propeller
Eukaryota-Eukaryota	ANAPC4_WD40	05757:4	05757:0	11274:14	11274:4	ddi,osa,phu,vvi	Eukaryota,Eukaryota,Eukaryota,Eukaryota	CAP,COG,LEO,PEF,lav,nfu,ola,rno,sasa	Eukaryota,Eukaryota,Eukaryota,Eukaryota,Eukaryota,Eukaryota,Eukaryota,Eukaryota,Eukaryota	186	Beta_propeller
Eukaryota-Eukaryota	ANAPC4_WD40	05757:4	05757:0	11274:9	11274:4	ddi,osa,phu,vvi	Eukaryota,Eukaryota,Eukaryota,Eukaryota	CHA,COC,DAN,ECTE,FUD,ICT,MARM,MIO,PEM,SOA,URP,USM,bta,cge,csab,dme,hgl,ngi,nle,oas,ocu,ptr,rcu	Eukaryota,Eukaryota,Eukaryota,Eukaryota,Eukaryota,Eukaryota,Eukaryota,Eukaryota,Eukaryota,Eukaryota,Eukaryota,Eukaryota,Eukaryota,Eukaryota,Eukaryota,Eukaryota,Eukaryota,Eukaryota,Eukaryota,Eukaryota,Eukaryota,Eukaryota,Eukaryota	186	Beta_propeller
Eukaryota-Eukaryota	ANAPC4_WD40	05757:4	05757:0	14546:6	14546:1	ddi,osa,phu,sly,sot	Eukaryota,Eukaryota,Eukaryota,Eukaryota,Eukaryota	ASM,CAA,ORM,ccar,lcf,nfu,ola,pret,sasa	Eukaryota,Eukaryota,Eukaryota,Eukaryota,Eukaryota,Eukaryota,Eukaryota,Eukaryota,Eukaryota	186	Beta_propeller
Eukaryota-Eukaryota	ANAPC4_WD40	05757:4	05757:0	14556:3	14556:1	ddi,osa,phu,sly,sot,vvi	Eukaryota,Eukaryota,Eukaryota,Eukaryota,Eukaryota,Eukaryota	CAA,CAP,CHA,CHL,COG,DAN,DIO,ECTE,ERE,FUD,ICT,LEO,MAM,MARM,MIO,OCD,ORA,ORM,PAP,PEF,SOA,URP,aga,aju,cfa,csab,fca,gga,hgl,lav,lcf,lcm,nfu,ngi,nle,oaa,ola,ptg,ptr	Eukaryota,Eukaryota,Eukaryota,Eukaryota,Eukaryota,Eukaryota,Eukaryota,Eukaryota,Eukaryota,Eukaryota,Eukaryota,Eukaryota,Eukaryota,Eukaryota,Eukaryota,Eukaryota,Eukaryota,Eukaryota,Eukaryota,Eukaryota,Eukaryota,Eukaryota,Eukaryota,Eukaryota,Eukaryota,Eukaryota,Eukaryota,Eukaryota,Eukaryota,Eukaryota,Eukaryota,Eukaryota,Eukaryota,Eukaryota,Eukaryota,Eukaryota,Eukaryota,Eukaryota,Eukaryota	186	Beta_propeller
Eukaryota-Eukaryota	ANAPC4_WD40	05757:4	05757:0	14818:2	14818:0	ddi,phu,sly,vvi	Eukaryota,Eukaryota,Eukaryota,Eukaryota	CHA,COG,DAN,FUD,LEO,ORM,PEF,USM,gga,lcf,mgp,nfu,pret	Eukaryota,Eukaryota,Eukaryota,Eukaryota,Eukaryota,Eukaryota,Eukaryota,Eukaryota,Eukaryota,Eukaryota,Eukaryota,Eukaryota,Eukaryota	186	Beta_propeller
Eukaryota-Eukaryota	ANAPC4_WD40	05757:4	05757:0	14830:3	14830:0	ddi,osa,sly,sot,vvi	Eukaryota,Eukaryota,Eukaryota,Eukaryota,Eukaryota	ASM,ORM,ame,ola	Eukaryota,Eukaryota,Eukaryota,Eukaryota	186	Beta_propeller
Eukaryota-Eukaryota	ANAPC4_WD40	05757:4	05757:0	16547:3	16547:0	osa,sly,sot,vvi	Eukaryota,Eukaryota,Eukaryota,Eukaryota	ASM,CAA,LEO,ORM,ccar,ola,pret	Eukaryota,Eukaryota,Eukaryota,Eukaryota,Eukaryota,Eukaryota,Eukaryota	186	Beta_propeller
Eukaryota-Eukaryota	ANAPC4_WD40	10751:3	10751:0	12880:6	12880:0	ddi,ncr,sce,smo	Eukaryota,Eukaryota,Eukaryota,Eukaryota	osa,phu,spu,zma	Eukaryota,Eukaryota,Eukaryota,Eukaryota	186	Beta_propeller
Eukaryota-Eukaryota	ANAPC4_WD40	10751:3	10751:4	12880:7	12880:0	ddi,ncr,sce,smo	Eukaryota,Eukaryota,Eukaryota,Eukaryota	MAM,aju,mgp,ptg	Eukaryota,Eukaryota,Eukaryota,Eukaryota	186	Beta_propeller
Eukaryota-Eukaryota	ANAPC4_WD40	10751:3	10751:4	12880:9	12880:0	ddi,ncr,sce,smo	Eukaryota,Eukaryota,Eukaryota,Eukaryota	ASM,CAA,CAP,CHA,CHL,COC,COG,DAN,ECTE,ELE,FUD,LEO,MIO,OCD,ORA,ORM,PAP,PEF,PEM,SOA,URP,bta,ccar,cfa,csab,ecb,fca,gga,lav,lcf,lcm,ngi,nle,oas,ola,pret,ptr,rno,sasa,ssc,xla	Eukaryota,Eukaryota,Eukaryota,Eukaryota,Eukaryota,Eukaryota,Eukaryota,Eukaryota,Eukaryota,Eukaryota,Eukaryota,Eukaryota,Eukaryota,Eukaryota,Eukaryota,Eukaryota,Eukaryota,Eukaryota,Eukaryota,Eukaryota,Eukaryota,Eukaryota,Eukaryota,Eukaryota,Eukaryota,Eukaryota,Eukaryota,Eukaryota,Eukaryota,Eukaryota,Eukaryota,Eukaryota,Eukaryota,Eukaryota,Eukaryota,Eukaryota,Eukaryota,Eukaryota,Eukaryota,Eukaryota…	186	Beta_propeller
Eukaryota-Eukaryota	ANAPC4_WD40	10751:3	10751:4	14546:6	14546:1	ddi,ncr,sce,spo	Eukaryota,Eukaryota,Eukaryota,Eukaryota	ASM,CAA,ORM,ccar,lcf,nfu,ola,pret,sasa	Eukaryota,Eukaryota,Eukaryota,Eukaryota,Eukaryota,Eukaryota,Eukaryota,Eukaryota,Eukaryota	186	Beta_propeller
Eukaryota-Eukaryota	ANAPC4_WD40	10751:3	10751:4	14556:3	14556:1	ddi,ncr,sce,smo,spo	Eukaryota,Eukaryota,Eukaryota,Eukaryota,Eukaryota	CAA,CAP,CHA,CHL,COG,DAN,DIO,ECTE,ERE,FUD,ICT,LEO,MAM,MARM,MIO,OCD,ORA,ORM,PAP,PEF,SOA,URP,aju,cfa,csab,fca,gga,hgl,lav,lcf,lcm,nfu,ngi,nle,oaa,ola,ptg,ptr,xla	Eukaryota,Eukaryota,Eukaryota,Eukaryota,Eukaryota,Eukaryota,Eukaryota,Eukaryota,Eukaryota,Eukaryota,Eukaryota,Eukaryota,Eukaryota,Eukaryota,Eukaryota,Eukaryota,Eukaryota,Eukaryota,Eukaryota,Eukaryota,Eukaryota,Eukaryota,Eukaryota,Eukaryota,Eukaryota,Eukaryota,Eukaryota,Eukaryota,Eukaryota,Eukaryota,Eukaryota,Eukaryota,Eukaryota,Eukaryota,Eukaryota,Eukaryota,Eukaryota,Eukaryota,Eukaryota	186	Beta_propeller
Eukaryota-Eukaryota	ANAPC4_WD40	11274:14	11274:4	14554:3	14554:1	CAP,LEO,PEF,lav,nfu,ola,sasa	Eukaryota,Eukaryota,Eukaryota,Eukaryota,Eukaryota,Eukaryota,Eukaryota	aju,cfa,ddi,gmx,osa,vvi,zma	Eukaryota,Eukaryota,Eukaryota,Eukaryota,Eukaryota,Eukaryota,Eukaryota	186	Beta_propeller
Eukaryota-Eukaryota	ANAPC4_WD40	12602:2	12602:0	12880:7	12880:0	ath,nto,rcu,smo	Eukaryota,Eukaryota,Eukaryota,Eukaryota	MAM,aju,mgp,ptg	Eukaryota,Eukaryota,Eukaryota,Eukaryota	186	Beta_propeller
Eukaryota-Eukaryota	ANAPC4_WD40	12602:2	12602:0	12880:9	12880:0	ath,nto,rcu,smo	Eukaryota,Eukaryota,Eukaryota,Eukaryota	ASM,CAA,CAP,CHA,CHL,COC,DAN,ECTE,ELE,FUD,LEO,MIO,OCD,ORA,ORM,PAP,PEF,PEM,URP,bta,ccar,cfa,csab,ecb,fca,gga,lav,lcf,lcm,ngi,nle,oas,ocu,ola,pret,ptr,rno,sasa,ssc,xla	Eukaryota,Eukaryota,Eukaryota,Eukaryota,Eukaryota,Eukaryota,Eukaryota,Eukaryota,Eukaryota,Eukaryota,Eukaryota,Eukaryota,Eukaryota,Eukaryota,Eukaryota,Eukaryota,Eukaryota,Eukaryota,Eukaryota,Eukaryota,Eukaryota,Eukaryota,Eukaryota,Eukaryota,Eukaryota,Eukaryota,Eukaryota,Eukaryota,Eukaryota,Eukaryota,Eukaryota,Eukaryota,Eukaryota,Eukaryota,Eukaryota,Eukaryota,Eukaryota,Eukaryota,Eukaryota,Eukaryota	186	Beta_propeller
Eukaryota-Eukaryota	ANAPC4_WD40	12602:2	12602:0	14320:2	14320:0	ath,nto,rcu,vvi	Eukaryota,Eukaryota,Eukaryota,Eukaryota	ame,dme,phu,spu	Eukaryota,Eukaryota,Eukaryota,Eukaryota	186	Beta_propeller
Eukaryota-Eukaryota	ANAPC4_WD40	12602:2	12602:0	14546:6	14546:1	ath,nto,osa,rcu,zma	Eukaryota,Eukaryota,Eukaryota,Eukaryota,Eukaryota	ASM,CAA,ORM,ccar,lcf,nfu,ola,pret,sasa	Eukaryota,Eukaryota,Eukaryota,Eukaryota,Eukaryota,Eukaryota,Eukaryota,Eukaryota,Eukaryota	186	Beta_propeller
Eukaryota-Eukaryota	ANAPC4_WD40	12602:2	12602:0	14556:3	14556:1	ath,nto,osa,rcu,smo,vvi,zma	Eukaryota,Eukaryota,Eukaryota,Eukaryota,Eukaryota,Eukaryota,Eukaryota	CAA,CAP,CHA,CHL,DAN,DIO,ECTE,ERE,FUD,ICT,LEO,MAM,MARM,MIO,OCD,ORA,ORM,PAP,PEF,URP,aga,aju,cfa,csab,fca,gga,hgl,lav,lcf,lcm,nfu,ngi,nle,oaa,ola,ptg,ptr,xla	Eukaryota,Eukaryota,Eukaryota,Eukaryota,Eukaryota,Eukaryota,Eukaryota,Eukaryota,Eukaryota,Eukaryota,Eukaryota,Eukaryota,Eukaryota,Eukaryota,Eukaryota,Eukaryota,Eukaryota,Eukaryota,Eukaryota,Eukaryota,Eukaryota,Eukaryota,Eukaryota,Eukaryota,Eukaryota,Eukaryota,Eukaryota,Eukaryota,Eukaryota,Eukaryota,Eukaryota,Eukaryota,Eukaryota,Eukaryota,Eukaryota,Eukaryota,Eukaryota,Eukaryota	186	Beta_propeller
Eukaryota-Eukaryota	ANAPC4_WD40	12602:2	12602:0	14818:2	14818:0	SOA,nto,rcu,vvi,zma	Eukaryota,Eukaryota,Eukaryota,Eukaryota,Eukaryota	CHA,DAN,FUD,LEO,ORM,PEF,gga,lcf,mgp,nfu,pret,xla	Eukaryota,Eukaryota,Eukaryota,Eukaryota,Eukaryota,Eukaryota,Eukaryota,Eukaryota,Eukaryota,Eukaryota,Eukaryota,Eukaryota	186	Beta_propeller
Eukaryota-Eukaryota	ANAPC4_WD40	12602:2	12602:0	14830:3	14830:0	SOA,ath,nto,osa,rcu,smo,vvi,zma	Eukaryota,Eukaryota,Eukaryota,Eukaryota,Eukaryota,Eukaryota,Eukaryota,Eukaryota	ASM,ORM,ame,ola	Eukaryota,Eukaryota,Eukaryota,Eukaryota	186	Beta_propeller
Eukaryota-Eukaryota	ANAPC4_WD40	12602:2	12602:0	16547:3	16547:0	SOA,ath,nto,osa,rcu,smo,vvi,zma	Eukaryota,Eukaryota,Eukaryota,Eukaryota,Eukaryota,Eukaryota,Eukaryota,Eukaryota	ASM,CAA,LEO,ORM,ccar,ola,pret	Eukaryota,Eukaryota,Eukaryota,Eukaryota,Eukaryota,Eukaryota,Eukaryota	186	Beta_propeller
Eukaryota-Eukaryota	ANAPC4_WD40	13111:2	13111:1	14830:3	14830:0	ddi,mgp,ncc,nfu	Eukaryota,Eukaryota,Eukaryota,Eukaryota	ASM,ORM,ame,ola	Eukaryota,Eukaryota,Eukaryota,Eukaryota	186	Beta_propeller
Eukaryota-Eukaryota	ANAPC4_WD40	14320:2	14320:0	14556:3	14556:1	ame,dme,osa,phu	Eukaryota,Eukaryota,Eukaryota,Eukaryota	CAA,CHA,COG,ICT,LEO,MAM,MARM,ORM,PEF,gga,lcf,nfu,ngi,oaa,ola,ptr,xla	Eukaryota,Eukaryota,Eukaryota,Eukaryota,Eukaryota,Eukaryota,Eukaryota,Eukaryota,Eukaryota,Eukaryota,Eukaryota,Eukaryota,Eukaryota,Eukaryota,Eukaryota,Eukaryota,Eukaryota	186	Beta_propeller
Eukaryota-Eukaryota	ANAPC4_WD40	14320:2	14320:0	14818:2	14818:0	ame,dme,phu,spu	Eukaryota,Eukaryota,Eukaryota,Eukaryota	CHA,COG,LEO,ORM,PEF,ath,gga,lcf,mgp,nfu,pret,sot,xla	Eukaryota,Eukaryota,Eukaryota,Eukaryota,Eukaryota,Eukaryota,Eukaryota,Eukaryota,Eukaryota,Eukaryota,Eukaryota,Eukaryota,Eukaryota	186	Beta_propeller
Eukaryota-Eukaryota	ANAPC4_WD40	14546:6	14546:1	14554:3	14554:1	ASM,CAA,ORM,ccar,lcf,nfu,ola,pret,sasa	Eukaryota,Eukaryota,Eukaryota,Eukaryota,Eukaryota,Eukaryota,Eukaryota,Eukaryota,Eukaryota	aga,ath,ddi,dme,gmx,nto,osa,rcu,sce,sly,sot,zma	Eukaryota,Eukaryota,Eukaryota,Eukaryota,Eukaryota,Eukaryota,Eukaryota,Eukaryota,Eukaryota,Eukaryota,Eukaryota,Eukaryota	186	Beta_propeller
Eukaryota-Eukaryota	ANAPC4_WD40	14546:6	14546:1	14791:2	14791:0	ASM,CAA,ORM,ccar,lcf,nfu,ola,pret,sasa,vvi	Eukaryota,Eukaryota,Eukaryota,Eukaryota,Eukaryota,Eukaryota,Eukaryota,Eukaryota,Eukaryota,Eukaryota	cre,ddi,osa,zma	Eukaryota,Eukaryota,Eukaryota,Eukaryota	186	Beta_propeller
Eukaryota-Eukaryota	ANAPC4_WD40	14546:6	14546:1	14818:2	14818:0	CAA,ccar,ola,vvi	Eukaryota,Eukaryota,Eukaryota,Eukaryota	USM,ath,osa,sot	Eukaryota,Eukaryota,Eukaryota,Eukaryota	186	Beta_propeller
Eukaryota-Eukaryota	ANAPC4_WD40	14546:6	14546:3	14554:3	14554:1	ASM,CAA,ORM,ccar,lcf,nfu,ola,pret	Eukaryota,Eukaryota,Eukaryota,Eukaryota,Eukaryota,Eukaryota,Eukaryota,Eukaryota	MAM,MIO,aju,ath,cfa,csab,gmx,ngi,nto,oaa,ocu,osa,ptr,rcu,rno,sly,smo,sot,xla,zma	Eukaryota,Eukaryota,Eukaryota,Eukaryota,Eukaryota,Eukaryota,Eukaryota,Eukaryota,Eukaryota,Eukaryota,Eukaryota,Eukaryota,Eukaryota,Eukaryota,Eukaryota,Eukaryota,Eukaryota,Eukaryota,Eukaryota,Eukaryota	186	Beta_propeller
Eukaryota-Eukaryota	ANAPC4_WD40	14554:3	14554:1	11274:9	11274:4	aju,cfa,ddi,gmx,osa,vvi,zma	Eukaryota,Eukaryota,Eukaryota,Eukaryota,Eukaryota,Eukaryota,Eukaryota	CHA,COC,DAN,ECTE,FUD,ICT,MARM,PEM,SOA,URP,USM,bta,cge,hgl,nle,oas	Eukaryota,Eukaryota,Eukaryota,Eukaryota,Eukaryota,Eukaryota,Eukaryota,Eukaryota,Eukaryota,Eukaryota,Eukaryota,Eukaryota,Eukaryota,Eukaryota,Eukaryota,Eukaryota	186	Beta_propeller
Eukaryota-Eukaryota	ANAPC4_WD40	14554:3	14554:1	12880:9	12880:0	ath,ddi,gmx,nto,oaa,rcu,sce,sly,smo,sot	Eukaryota,Eukaryota,Eukaryota,Eukaryota,Eukaryota,Eukaryota,Eukaryota,Eukaryota,Eukaryota,Eukaryota	ASM,CAA,CAP,CHA,CHL,COC,DAN,ECTE,ELE,FUD,LEO,OCD,ORA,ORM,PAP,PEF,PEM,SOA,URP,bta,ccar,ecb,fca,gga,lav,lcf,lcm,nle,oas,ola,pret,sasa,ssc	Eukaryota,Eukaryota,Eukaryota,Eukaryota,Eukaryota,Eukaryota,Eukaryota,Eukaryota,Eukaryota,Eukaryota,Eukaryota,Eukaryota,Eukaryota,Eukaryota,Eukaryota,Eukaryota,Eukaryota,Eukaryota,Eukaryota,Eukaryota,Eukaryota,Eukaryota,Eukaryota,Eukaryota,Eukaryota,Eukaryota,Eukaryota,Eukaryota,Eukaryota,Eukaryota,Eukaryota,Eukaryota,Eukaryota	186	Beta_propeller
Eukaryota-Eukaryota	ANAPC4_WD40	14554:3	14554:1	14556:3	14556:1	ath,ddi,dme,gmx,nto,ocu,osa,rcu,rno,sce,sly,smo,sot,vvi,zma	Eukaryota,Eukaryota,Eukaryota,Eukaryota,Eukaryota,Eukaryota,Eukaryota,Eukaryota,Eukaryota,Eukaryota,Eukaryota,Eukaryota,Eukaryota,Eukaryota,Eukaryota	CAA,CAP,CHA,CHL,DAN,DIO,ECTE,ERE,FUD,ICT,LEO,MARM,OCD,ORA,ORM,PAP,PEF,SOA,URP,fca,gga,hgl,lav,lcf,lcm,nfu,nle,ola,ptg	Eukaryota,Eukaryota,Eukaryota,Eukaryota,Eukaryota,Eukaryota,Eukaryota,Eukaryota,Eukaryota,Eukaryota,Eukaryota,Eukaryota,Eukaryota,Eukaryota,Eukaryota,Eukaryota,Eukaryota,Eukaryota,Eukaryota,Eukaryota,Eukaryota,Eukaryota,Eukaryota,Eukaryota,Eukaryota,Eukaryota,Eukaryota,Eukaryota,Eukaryota	186	Beta_propeller
Eukaryota-Eukaryota	ANAPC4_WD40	14554:3	14554:1	14818:2	14818:0	MAM,MIO,aga,aju,cfa,csab,ddi,dme,gmx,ngi,nto,ocu,ptr,rcu,rno,sly,vvi,zma	Eukaryota,Eukaryota,Eukaryota,Eukaryota,Eukaryota,Eukaryota,Eukaryota,Eukaryota,Eukaryota,Eukaryota,Eukaryota,Eukaryota,Eukaryota,Eukaryota,Eukaryota,Eukaryota,Eukaryota,Eukaryota	CHA,DAN,FUD,LEO,ORM,PEF,USM,gga,lcf,mgp,nfu,pret	Eukaryota,Eukaryota,Eukaryota,Eukaryota,Eukaryota,Eukaryota,Eukaryota,Eukaryota,Eukaryota,Eukaryota,Eukaryota,Eukaryota	186	Beta_propeller
Eukaryota-Eukaryota	ANAPC4_WD40	14554:3	14554:1	14830:3	14830:0	MAM,MIO,aga,aju,ath,cfa,csab,ddi,dme,gmx,ngi,nto,oaa,ocu,osa,ptr,rcu,rno,sce,sly,smo,sot,vvi,xla,zma	Eukaryota,Eukaryota,Eukaryota,Eukaryota,Eukaryota,Eukaryota,Eukaryota,Eukaryota,Eukaryota,Eukaryota,Eukaryota,Eukaryota,Eukaryota,Eukaryota,Eukaryota,Eukaryota,Eukaryota,Eukaryota,Eukaryota,Eukaryota,Eukaryota,Eukaryota,Eukaryota,Eukaryota,Eukaryota	ASM,ORM,ame,ola	Eukaryota,Eukaryota,Eukaryota,Eukaryota	186	Beta_propeller
Eukaryota-Eukaryota	ANAPC4_WD40	14554:3	14554:1	16547:3	16547:0	MAM,MIO,aju,ath,cfa,csab,gmx,ngi,nto,oaa,ocu,osa,ptr,rcu,rno,sly,smo,sot,vvi,xla,zma	Eukaryota,Eukaryota,Eukaryota,Eukaryota,Eukaryota,Eukaryota,Eukaryota,Eukaryota,Eukaryota,Eukaryota,Eukaryota,Eukaryota,Eukaryota,Eukaryota,Eukaryota,Eukaryota,Eukaryota,Eukaryota,Eukaryota,Eukaryota,Eukaryota	ASM,CAA,LEO,ORM,ccar,ola,pret	Eukaryota,Eukaryota,Eukaryota,Eukaryota,Eukaryota,Eukaryota,Eukaryota	186	Beta_propeller
Eukaryota-Eukaryota	ANAPC4_WD40	14554:3	14554:1	19671:2	19671:1	MAM,MIO,aga,aju,cfa,csab,oaa,ocu,ptr,rno,smo,xla	Eukaryota,Eukaryota,Eukaryota,Eukaryota,Eukaryota,Eukaryota,Eukaryota,Eukaryota,Eukaryota,Eukaryota,Eukaryota,Eukaryota	CAA,LEO,ccar,cge	Eukaryota,Eukaryota,Eukaryota,Eukaryota	186	Beta_propeller
Eukaryota-Eukaryota	ANAPC4_WD40	14556:3	14556:1	11274:9	11274:4	CAA,DIO,OCD,ORA,ORM,PAP,aju,cfa,ptg	Eukaryota,Eukaryota,Eukaryota,Eukaryota,Eukaryota,Eukaryota,Eukaryota,Eukaryota,Eukaryota	COC,PEM,USM,ath,bta,cge,dme,nto,oas,ocu,rcu,sly,smo,sot	Eukaryota,Eukaryota,Eukaryota,Eukaryota,Eukaryota,Eukaryota,Eukaryota,Eukaryota,Eukaryota,Eukaryota,Eukaryota,Eukaryota,Eukaryota,Eukaryota	186	Beta_propeller
Eukaryota-Eukaryota	ANAPC4_WD40	14556:3	14556:1	14791:2	14791:0	CAA,CAP,CHA,CHL,COG,DAN,DIO,ECTE,ERE,FUD,ICT,LEO,MAM,MARM,MIO,OCD,ORA,ORM,PAP,PEF,SOA,URP,aga,aju,cfa,csab,fca,gga,hgl,lav,lcf,nfu,ngi,nle,oaa,ola,ptg,ptr,xla	Eukaryota,Eukaryota,Eukaryota,Eukaryota,Eukaryota,Eukaryota,Eukaryota,Eukaryota,Eukaryota,Eukaryota,Eukaryota,Eukaryota,Eukaryota,Eukaryota,Eukaryota,Eukaryota,Eukaryota,Eukaryota,Eukaryota,Eukaryota,Eukaryota,Eukaryota,Eukaryota,Eukaryota,Eukaryota,Eukaryota,Eukaryota,Eukaryota,Eukaryota,Eukaryota,Eukaryota,Eukaryota,Eukaryota,Eukaryota,Eukaryota,Eukaryota,Eukaryota,Eukaryota,Eukaryota	cre,ddi,osa,zma	Eukaryota,Eukaryota,Eukaryota,Eukaryota	186	Beta_propeller
Eukaryota-Eukaryota	ANAPC4_WD40	14556:3	14556:1	14818:2	14818:0	CAA,CAP,CHL,DIO,ECTE,ERE,ICT,MAM,MARM,MIO,OCD,ORA,PAP,SOA,URP,aga,aju,cfa,csab,fca,hgl,lav,lcm,ngi,nle,ola,ptg,ptr	Eukaryota,Eukaryota,Eukaryota,Eukaryota,Eukaryota,Eukaryota,Eukaryota,Eukaryota,Eukaryota,Eukaryota,Eukaryota,Eukaryota,Eukaryota,Eukaryota,Eukaryota,Eukaryota,Eukaryota,Eukaryota,Eukaryota,Eukaryota,Eukaryota,Eukaryota,Eukaryota,Eukaryota,Eukaryota,Eukaryota,Eukaryota,Eukaryota	USM,ath,mgp,osa,pret,sot	Eukaryota,Eukaryota,Eukaryota,Eukaryota,Eukaryota,Eukaryota	186	Beta_propeller
Eukaryota-Eukaryota	ANAPC4_WD40	14556:3	14556:1	19674:1	19674:0	COG,OCD,PEF,aga,lcf,nfu	Eukaryota,Eukaryota,Eukaryota,Eukaryota,Eukaryota,Eukaryota	ame,cel,cre,mgp	Eukaryota,Eukaryota,Eukaryota,Eukaryota	186	Beta_propeller
Eukaryota-Eukaryota	ANAPC4_WD40	14556:3	14556:1	21762:1	21762:0	DAN,ICT,MARM,PAP,URP,fca,lav,ptg	Eukaryota,Eukaryota,Eukaryota,Eukaryota,Eukaryota,Eukaryota,Eukaryota,Eukaryota	bta,ecb,oas,ocu	Eukaryota,Eukaryota,Eukaryota,Eukaryota	186	Beta_propeller
Eukaryota-Eukaryota	ANAPC4_WD40	14818:2	14818:0	19671:2	19671:1	CHA,COG,DAN,FUD,ORM,PEF,gga,lcf,mgp,nfu,pret,xla	Eukaryota,Eukaryota,Eukaryota,Eukaryota,Eukaryota,Eukaryota,Eukaryota,Eukaryota,Eukaryota,Eukaryota,Eukaryota,Eukaryota	CAA,ccar,cge,dme,ngi	Eukaryota,Eukaryota,Eukaryota,Eukaryota,Eukaryota	186	Beta_propeller
Eukaryota-Eukaryota	ANAPC4_WD40	14818:2	14818:0	19674:1	19674:0	COG,PEF,lcf,nfu	Eukaryota,Eukaryota,Eukaryota,Eukaryota	MARM,ame,cel,cre	Eukaryota,Eukaryota,Eukaryota,Eukaryota	186	Beta_propeller
Eukaryota-Eukaryota	ANAPC4_WD40	14830:3	14830:0	19671:2	19671:1	ASM,ORM,ame,ola	Eukaryota,Eukaryota,Eukaryota,Eukaryota	LEO,cge,dme,ngi	Eukaryota,Eukaryota,Eukaryota,Eukaryota	186	Beta_propeller
Eukaryota-Eukaryota	ANAPC4_WD40	21762:1	21762:0	11274:9	11274:4	DIO,OCD,aju,cfa	Eukaryota,Eukaryota,Eukaryota,Eukaryota	COC,DAN,ICT,MARM,PEM,URP,cge	Eukaryota,Eukaryota,Eukaryota,Eukaryota,Eukaryota,Eukaryota,Eukaryota	186	Beta_propeller
Eukaryota-Eukaryota	Kelch_1	14966:3	14966:1	10449:5	10449:2	PEF,lcf,lcm,nfu,pret	Eukaryota,Eukaryota,Eukaryota,Eukaryota,Eukaryota	DAN,MARM,ORA,nle	Eukaryota,Eukaryota,Eukaryota,Eukaryota	186	Beta_propeller
Eukaryota-Eukaryota	Kelch_1	14966:3	14966:1	23330:7	23330:14	COG,ORM,lcf,lcm,nfu,ola,pret	Eukaryota,Eukaryota,Eukaryota,Eukaryota,Eukaryota,Eukaryota,Eukaryota	DAN,MARM,ORA,nle	Eukaryota,Eukaryota,Eukaryota,Eukaryota	186	Beta_propeller
Eukaryota-Eukaryota	Kelch_1	14966:3	14966:5	23330:7	23330:14	COG,ORM,lcf,lcm,ncc,nfu,ola,pret	Eukaryota,Eukaryota,Eukaryota,Eukaryota,Eukaryota,Eukaryota,Eukaryota,Eukaryota	MARM,aju,nle,ptg	Eukaryota,Eukaryota,Eukaryota,Eukaryota	186	Beta_propeller
Eukaryota-Eukaryota	Kelch_2	10317:9	10317:6	10469:4	10469:2	CAP,CHA,CHL,COC,DIO,ELE,FUD,MAM,MIO,NEL,OCD,PAP,SOA,csab,ecb,fca,hgl,lcm,nle,ptr,xla	Eukaryota,Eukaryota,Eukaryota,Eukaryota,Eukaryota,Eukaryota,Eukaryota,Eukaryota,Eukaryota,Eukaryota,Eukaryota,Eukaryota,Eukaryota,Eukaryota,Eukaryota,Eukaryota,Eukaryota,Eukaryota,Eukaryota,Eukaryota,Eukaryota	COG,ORM,lcf,ncc,nfu	Eukaryota,Eukaryota,Eukaryota,Eukaryota,Eukaryota	186	Beta_propeller
Eukaryota-Eukaryota	Kelch_3	10459:3	10459:1	23330:14	23330:7	CAP,CHA,COC,DAN,DIO,ECTE,ELE,ERE,ICT,MAM,MARM,MIO,OCD,ORA,PAP,PEM,SOA,URP,aju,cfa,cge,ecb,fca,hgl,lav,ngi,nle,ptg,ptr,rno,ssc	Eukaryota,Eukaryota,Eukaryota,Eukaryota,Eukaryota,Eukaryota,Eukaryota,Eukaryota,Eukaryota,Eukaryota,Eukaryota,Eukaryota,Eukaryota,Eukaryota,Eukaryota,Eukaryota,Eukaryota,Eukaryota,Eukaryota,Eukaryota,Eukaryota,Eukaryota,Eukaryota,Eukaryota,Eukaryota,Eukaryota,Eukaryota,Eukaryota,Eukaryota,Eukaryota,Eukaryota	COG,lcf,ncc,xla	Eukaryota,Eukaryota,Eukaryota,Eukaryota	186	Beta_propeller
Eukaryota-Eukaryota	Kelch_3	10459:3	10459:4	23330:14	23330:7	CAP,CHA,COC,DAN,DIO,ECTE,ELE,ERE,ICT,MAM,MARM,MIO,OCD,ORA,PAP,PEM,SOA,URP,aju,cfa,cge,ecb,fca,hgl,lav,ngi,nle,ptg,ptr,rno,ssc	Eukaryota,Eukaryota,Eukaryota,Eukaryota,Eukaryota,Eukaryota,Eukaryota,Eukaryota,Eukaryota,Eukaryota,Eukaryota,Eukaryota,Eukaryota,Eukaryota,Eukaryota,Eukaryota,Eukaryota,Eukaryota,Eukaryota,Eukaryota,Eukaryota,Eukaryota,Eukaryota,Eukaryota,Eukaryota,Eukaryota,Eukaryota,Eukaryota,Eukaryota,Eukaryota,Eukaryota	LEO,ORM,nfu,ola,xla	Eukaryota,Eukaryota,Eukaryota,Eukaryota,Eukaryota	186	Beta_propeller
Eukaryota-Eukaryota	Kelch_6	10459:4	10459:3	10463:4	10463:0	ASM,CAA,ORM,PEF,ola,xla	Eukaryota,Eukaryota,Eukaryota,Eukaryota,Eukaryota,Eukaryota	CAP,CHA,DIO,MIO,PAP,PEM,cge,ecb,hgl,pret,rno,sasa,ssc	Eukaryota,Eukaryota,Eukaryota,Eukaryota,Eukaryota,Eukaryota,Eukaryota,Eukaryota,Eukaryota,Eukaryota,Eukaryota,Eukaryota,Eukaryota	186	Beta_propeller
Eukaryota-Eukaryota	Kelch_6	10459:4	10459:3	10467:3	10467:0	ASM,LEO,nfu,xla	Eukaryota,Eukaryota,Eukaryota,Eukaryota	ELE,MAM,SOA,cge,csab,hgl,ptr	Eukaryota,Eukaryota,Eukaryota,Eukaryota,Eukaryota,Eukaryota,Eukaryota	186	Beta_propeller
Eukaryota-Eukaryota	Kelch_6	10459:4	10459:3	10471:2	10471:0	ASM,CAA,LEO,ORM,xla	Eukaryota,Eukaryota,Eukaryota,Eukaryota,Eukaryota	CHL,DIO,FUD,OCD,PEM,cge,hgl,pret,sasa,ssc	Eukaryota,Eukaryota,Eukaryota,Eukaryota,Eukaryota,Eukaryota,Eukaryota,Eukaryota,Eukaryota,Eukaryota	186	Beta_propeller
Eukaryota-Eukaryota	Kelch_6	10459:4	10459:3	10476:4	10476:2	ASM,CAA,LEO,xla	Eukaryota,Eukaryota,Eukaryota,Eukaryota	CAP,CHL,ERE,ICT,MIO,OCD,PAP,PEM,URP,ecb,fca,hgl,ngi,rno,ssc	Eukaryota,Eukaryota,Eukaryota,Eukaryota,Eukaryota,Eukaryota,Eukaryota,Eukaryota,Eukaryota,Eukaryota,Eukaryota,Eukaryota,Eukaryota,Eukaryota,Eukaryota	186	Beta_propeller
Eukaryota-Eukaryota	Kelch_6	10459:4	10459:3	13958:1	13958:0	ASM,CAA,LEO,ORM,PEF,ola,xla	Eukaryota,Eukaryota,Eukaryota,Eukaryota,Eukaryota,Eukaryota,Eukaryota	CAP,DIO,PEM,cge,ptg,ssc	Eukaryota,Eukaryota,Eukaryota,Eukaryota,Eukaryota,Eukaryota	186	Beta_propeller
Eukaryota-Eukaryota	Kelch_6	10459:4	10459:3	15451:4	15451:1	ASM,CAA,LEO,ORM,PEF,nfu	Eukaryota,Eukaryota,Eukaryota,Eukaryota,Eukaryota,Eukaryota	CHL,DAN,ICT,MAM,MARM,ORA,PEM,URP,csab,nle,ptr	Eukaryota,Eukaryota,Eukaryota,Eukaryota,Eukaryota,Eukaryota,Eukaryota,Eukaryota,Eukaryota,Eukaryota,Eukaryota	186	Beta_propeller
Eukaryota-Eukaryota	Kelch_6	10463:4	10463:0	10467:3	10467:0	CAP,CHA,COG,LEO,MIO,NEL,PAP,PEM,ecb,nfu,oaa,oas,rno,ssc	Eukaryota,Eukaryota,Eukaryota,Eukaryota,Eukaryota,Eukaryota,Eukaryota,Eukaryota,Eukaryota,Eukaryota,Eukaryota,Eukaryota,Eukaryota,Eukaryota	MAM,PEF,SOA,csab,ptr	Eukaryota,Eukaryota,Eukaryota,Eukaryota,Eukaryota	186	Beta_propeller
Eukaryota-Eukaryota	Kelch_6	10463:4	10463:0	10469:6	10469:4	COG,LEO,ncc,nfu	Eukaryota,Eukaryota,Eukaryota,Eukaryota	ICT,MARM,URP,cfa,ocu	Eukaryota,Eukaryota,Eukaryota,Eukaryota,Eukaryota	186	Beta_propeller
Eukaryota-Eukaryota	Kelch_6	10463:4	10463:0	10471:2	10471:0	CAP,CHA,COG,LEO,MIO,PAP,ecb,oaa,rno	Eukaryota,Eukaryota,Eukaryota,Eukaryota,Eukaryota,Eukaryota,Eukaryota,Eukaryota,Eukaryota	CHL,FUD,OCD,PEF,ola	Eukaryota,Eukaryota,Eukaryota,Eukaryota,Eukaryota	186	Beta_propeller
Eukaryota-Eukaryota	Kelch_6	10463:4	10463:0	10476:4	10476:2	CHA,COG,LEO,ncc,pret	Eukaryota,Eukaryota,Eukaryota,Eukaryota,Eukaryota	CHL,ICT,OCD,PEF,URP,fca,lcf,ngi,ola	Eukaryota,Eukaryota,Eukaryota,Eukaryota,Eukaryota,Eukaryota,Eukaryota,Eukaryota,Eukaryota	186	Beta_propeller
Eukaryota-Eukaryota	Kelch_6	10463:4	10463:0	23330:14	23330:7	CAP,CHA,DIO,MIO,PAP,PEM,bta,cge,ecb,hgl,rno,ssc	Eukaryota,Eukaryota,Eukaryota,Eukaryota,Eukaryota,Eukaryota,Eukaryota,Eukaryota,Eukaryota,Eukaryota,Eukaryota,Eukaryota	ORM,lcf,lcm,ola,xla	Eukaryota,Eukaryota,Eukaryota,Eukaryota,Eukaryota	186	Beta_propeller
Eukaryota-Eukaryota	Kelch_6	10467:3	10467:0	10471:2	10471:0	ELE,MAM,SOA,csab,ptr	Eukaryota,Eukaryota,Eukaryota,Eukaryota,Eukaryota	CHL,OCD,PEM,nfu,oas,ssc	Eukaryota,Eukaryota,Eukaryota,Eukaryota,Eukaryota,Eukaryota	186	Beta_propeller
Eukaryota-Eukaryota	Kelch_6	10467:3	10467:0	10473:9	10473:3	ELE,MAM,PEF,SOA,cge,csab,hgl,ncc,ptr	Eukaryota,Eukaryota,Eukaryota,Eukaryota,Eukaryota,Eukaryota,Eukaryota,Eukaryota,Eukaryota	aju,lav,oas,ptg	Eukaryota,Eukaryota,Eukaryota,Eukaryota	186	Beta_propeller
Eukaryota-Eukaryota	Kelch_6	10467:3	10467:0	10476:4	10476:2	ELE,MAM,csab,ncc,ptr	Eukaryota,Eukaryota,Eukaryota,Eukaryota,Eukaryota	CAP,CHL,ERE,ICT,MIO,NEL,OCD,PAP,PEM,URP,ecb,fca,lcf,nfu,ngi,oaa,rno,ssc	Eukaryota,Eukaryota,Eukaryota,Eukaryota,Eukaryota,Eukaryota,Eukaryota,Eukaryota,Eukaryota,Eukaryota,Eukaryota,Eukaryota,Eukaryota,Eukaryota,Eukaryota,Eukaryota,Eukaryota,Eukaryota	186	Beta_propeller
Eukaryota-Eukaryota	Kelch_6	10467:3	10467:0	13958:1	13958:0	ELE,MAM,PEF,SOA,csab,hgl,ncc,ptr	Eukaryota,Eukaryota,Eukaryota,Eukaryota,Eukaryota,Eukaryota,Eukaryota,Eukaryota	CAP,PEM,nfu,ptg,ssc	Eukaryota,Eukaryota,Eukaryota,Eukaryota,Eukaryota	186	Beta_propeller
Eukaryota-Eukaryota	Kelch_6	10467:3	10467:0	23330:14	23330:7	ELE,MAM,SOA,cge,hgl,ptr	Eukaryota,Eukaryota,Eukaryota,Eukaryota,Eukaryota,Eukaryota	COG,LEO,lcf,lcm,nfu,xla	Eukaryota,Eukaryota,Eukaryota,Eukaryota,Eukaryota,Eukaryota	186	Beta_propeller
Eukaryota-Eukaryota	Kelch_6	10469:6	10469:2	10471:2	10471:0	ICT,MARM,URP,cfa,ocu,rno	Eukaryota,Eukaryota,Eukaryota,Eukaryota,Eukaryota,Eukaryota	CHL,DIO,FUD,OCD,PEM,hgl,sasa	Eukaryota,Eukaryota,Eukaryota,Eukaryota,Eukaryota,Eukaryota,Eukaryota	186	Beta_propeller
Eukaryota-Eukaryota	Kelch_6	10469:6	10469:4	23330:14	23330:7	ICT,MARM,URP,bta,cfa,ocu,rno,ssc	Eukaryota,Eukaryota,Eukaryota,Eukaryota,Eukaryota,Eukaryota,Eukaryota,Eukaryota	COG,LEO,ORM,lcf,ncc,nfu	Eukaryota,Eukaryota,Eukaryota,Eukaryota,Eukaryota,Eukaryota	186	Beta_propeller
Eukaryota-Eukaryota	Kelch_6	10471:2	10471:0	13957:4	13957:0	DIO,PEM,hgl,sasa	Eukaryota,Eukaryota,Eukaryota,Eukaryota	ASM,COC,COG,ECTE,ERE,ORA,lcf	Eukaryota,Eukaryota,Eukaryota,Eukaryota,Eukaryota,Eukaryota,Eukaryota	186	Beta_propeller
Eukaryota-Eukaryota	Kelch_6	10471:2	10471:0	13959:3	13959:2	CHL,FUD,OCD,PEM,hgl,oas,ssc	Eukaryota,Eukaryota,Eukaryota,Eukaryota,Eukaryota,Eukaryota,Eukaryota	PAP,aju,ecb,fca,nle,ptg,rno	Eukaryota,Eukaryota,Eukaryota,Eukaryota,Eukaryota,Eukaryota,Eukaryota	186	Beta_propeller
Eukaryota-Eukaryota	Kelch_6	10471:2	10471:0	23330:14	23330:7	DIO,OCD,PEM,bta,cge,hgl,ssc	Eukaryota,Eukaryota,Eukaryota,Eukaryota,Eukaryota,Eukaryota,Eukaryota	COG,LEO,ORM,lcf,lcm,xla	Eukaryota,Eukaryota,Eukaryota,Eukaryota,Eukaryota,Eukaryota	186	Beta_propeller
Eukaryota-Eukaryota	Kelch_6	10473:9	10473:3	23330:14	23330:7	aju,bta,lav,ptg	Eukaryota,Eukaryota,Eukaryota,Eukaryota	LEO,ncc,nfu,ola,pret,xla	Eukaryota,Eukaryota,Eukaryota,Eukaryota,Eukaryota,Eukaryota	186	Beta_propeller
Eukaryota-Eukaryota	Kelch_6	10476:4	10476:2	23330:14	23330:7	CAP,ERE,ICT,MIO,OCD,PAP,PEM,URP,bta,ecb,fca,hgl,ngi,rno,ssc	Eukaryota,Eukaryota,Eukaryota,Eukaryota,Eukaryota,Eukaryota,Eukaryota,Eukaryota,Eukaryota,Eukaryota,Eukaryota,Eukaryota,Eukaryota,Eukaryota,Eukaryota	COG,LEO,lcm,ncc,pret,xla	Eukaryota,Eukaryota,Eukaryota,Eukaryota,Eukaryota,Eukaryota	186	Beta_propeller
Eukaryota-Eukaryota	Kelch_6	13957:4	13957:1	13958:1	13958:0	COC,DAN,ECTE,ERE,ORA,bta,oas	Eukaryota,Eukaryota,Eukaryota,Eukaryota,Eukaryota,Eukaryota,Eukaryota	CAP,PEM,cge,ptg,ssc	Eukaryota,Eukaryota,Eukaryota,Eukaryota,Eukaryota	186	Beta_propeller
Eukaryota-Eukaryota	Kelch_6	13957:4	13957:1	23330:14	23330:7	COC,DAN,ECTE,ERE,ORA,bta	Eukaryota,Eukaryota,Eukaryota,Eukaryota,Eukaryota,Eukaryota	LEO,ORM,lcm,sasa	Eukaryota,Eukaryota,Eukaryota,Eukaryota	186	Beta_propeller
Eukaryota-Eukaryota	Kelch_6	13958:1	13958:0	23330:14	23330:7	CAP,DIO,PEM,cge,ptg,ssc	Eukaryota,Eukaryota,Eukaryota,Eukaryota,Eukaryota,Eukaryota	COG,LEO,ORM,lcf,lcm,ncc,ola,pret,sasa,xla	Eukaryota,Eukaryota,Eukaryota,Eukaryota,Eukaryota,Eukaryota,Eukaryota,Eukaryota,Eukaryota,Eukaryota	186	Beta_propeller
Eukaryota-Eukaryota	Kelch_6	13959:3	13959:0	23330:14	23330:7	PAP,aju,ecb,fca,nle,ptg,rno	Eukaryota,Eukaryota,Eukaryota,Eukaryota,Eukaryota,Eukaryota,Eukaryota	COG,LEO,ORM,lcf,lcm,ncc,nfu,ola,pret,sasa,xla	Eukaryota,Eukaryota,Eukaryota,Eukaryota,Eukaryota,Eukaryota,Eukaryota,Eukaryota,Eukaryota,Eukaryota,Eukaryota	186	Beta_propeller
Eukaryota-Eukaryota	Kelch_6	15451:4	15451:1	23330:14	23330:7	DAN,ICT,MAM,MARM,ORA,PEM,URP,nle,ptr	Eukaryota,Eukaryota,Eukaryota,Eukaryota,Eukaryota,Eukaryota,Eukaryota,Eukaryota,Eukaryota	LEO,ORM,lcf,nfu,spu	Eukaryota,Eukaryota,Eukaryota,Eukaryota,Eukaryota	186	Beta_propeller
Eukaryota-Eukaryota	RCC1_2	04575:10	04575:5	10594:9	10594:6	CHA,CHL,COC,ECTE,ELE,ERE,FUD,ICT,MAM,ORA,PAP,SOA,URP,aju,cfa,csab,ecb,fca,lav,ngi,nle,oas,ptr,rno,ssc,xla	Eukaryota,Eukaryota,Eukaryota,Eukaryota,Eukaryota,Eukaryota,Eukaryota,Eukaryota,Eukaryota,Eukaryota,Eukaryota,Eukaryota,Eukaryota,Eukaryota,Eukaryota,Eukaryota,Eukaryota,Eukaryota,Eukaryota,Eukaryota,Eukaryota,Eukaryota,Eukaryota,Eukaryota,Eukaryota,Eukaryota	ORM,PEF,nfu,ola,spu	Eukaryota,Eukaryota,Eukaryota,Eukaryota,Eukaryota	186	Beta_propeller
Eukaryota-Eukaryota	RCC1_2	04575:10	04575:5	20878:3	20878:1	CHA,CHL,COC,ELE,ERE,FUD,ICT,MAM,MARM,ORA,PAP,SOA,URP,aju,bta,cfa,csab,ecb,fca,gga,lav,mgp,ngi,oas,ptr,rno,ssc	Eukaryota,Eukaryota,Eukaryota,Eukaryota,Eukaryota,Eukaryota,Eukaryota,Eukaryota,Eukaryota,Eukaryota,Eukaryota,Eukaryota,Eukaryota,Eukaryota,Eukaryota,Eukaryota,Eukaryota,Eukaryota,Eukaryota,Eukaryota,Eukaryota,Eukaryota,Eukaryota,Eukaryota,Eukaryota,Eukaryota,Eukaryota	CAA,COG,ccar,lcf,ola	Eukaryota,Eukaryota,Eukaryota,Eukaryota,Eukaryota	186	Beta_propeller
Eukaryota-Eukaryota	RCC1_2	04575:10	04575:5	22372:1	22372:0	CHA,COC,ECTE,FUD,MAM,aju,csab,xla	Eukaryota,Eukaryota,Eukaryota,Eukaryota,Eukaryota,Eukaryota,Eukaryota,Eukaryota	COG,PEF,lcf,nfu	Eukaryota,Eukaryota,Eukaryota,Eukaryota	186	Beta_propeller
Eukaryota-Eukaryota	RCC1_2	04733:40	04733:14	15421:2	15421:0	ath,gmx,rcu,sly,sot,vvi	Eukaryota,Eukaryota,Eukaryota,Eukaryota,Eukaryota,Eukaryota	ASM,CAA,CAP,CHA,CHL,COC,DIO,ELE,ERE,FUD,ICT,LEO,MAM,MIO,ORA,PAP,PEF,PEM,SOA,URP,aga,aju,ame,bta,ccar,cfa,cge,csab,ecb,fca,hgl,lav,lcf,lcm,ncc,ngi,nle,ocu,ola,phu,ptg,ptr,rno,sasa,spu,ssc,xla	Eukaryota,Eukaryota,Eukaryota,Eukaryota,Eukaryota,Eukaryota,Eukaryota,Eukaryota,Eukaryota,Eukaryota,Eukaryota,Eukaryota,Eukaryota,Eukaryota,Eukaryota,Eukaryota,Eukaryota,Eukaryota,Eukaryota,Eukaryota,Eukaryota,Eukaryota,Eukaryota,Eukaryota,Eukaryota,Eukaryota,Eukaryota,Eukaryota,Eukaryota,Eukaryota,Eukaryota,Eukaryota,Eukaryota,Eukaryota,Eukaryota,Eukaryota,Eukaryota,Eukaryota,Eukaryota,Eukaryota…	186	Beta_propeller
Eukaryota-Eukaryota	RCC1_2	10594:9	10594:6	10615:2	10615:0	ASM,MARM,PEF,gga,ola	Eukaryota,Eukaryota,Eukaryota,Eukaryota,Eukaryota	CHL,PAP,cfa,ecb,fca,ocu,ptr	Eukaryota,Eukaryota,Eukaryota,Eukaryota,Eukaryota,Eukaryota,Eukaryota	186	Beta_propeller
Eukaryota-Eukaryota	RCC1_2	10594:9	10594:6	19607:2	19607:0	ASM,MARM,ORM,PEF,nfu,ola,spu	Eukaryota,Eukaryota,Eukaryota,Eukaryota,Eukaryota,Eukaryota,Eukaryota	CHA,csab,oas,xla	Eukaryota,Eukaryota,Eukaryota,Eukaryota	186	Beta_propeller
Eukaryota-Eukaryota	RCC1_2	10594:9	10594:6	20878:3	20878:1	ASM,MARM,ORM,PEF,gga,nfu,spu	Eukaryota,Eukaryota,Eukaryota,Eukaryota,Eukaryota,Eukaryota,Eukaryota	ECTE,ccar,lcf,lcm,nle,oaa,xla	Eukaryota,Eukaryota,Eukaryota,Eukaryota,Eukaryota,Eukaryota,Eukaryota	186	Beta_propeller
Eukaryota-Eukaryota	RCC1_2	10615:2	10615:0	19607:2	19607:0	CAP,CHL,ORM,PAP,cfa,ecb,fca,nfu,ocu,phu,ptr	Eukaryota,Eukaryota,Eukaryota,Eukaryota,Eukaryota,Eukaryota,Eukaryota,Eukaryota,Eukaryota,Eukaryota,Eukaryota	CHA,LEO,bta,gga,mgp,oas,xla	Eukaryota,Eukaryota,Eukaryota,Eukaryota,Eukaryota,Eukaryota,Eukaryota	186	Beta_propeller
Eukaryota-Eukaryota	RCC1_2	10615:2	10615:0	20878:3	20878:1	CAP,CHL,ORM,PAP,cfa,ecb,fca,nfu,ocu,ptr	Eukaryota,Eukaryota,Eukaryota,Eukaryota,Eukaryota,Eukaryota,Eukaryota,Eukaryota,Eukaryota,Eukaryota	CAA,ccar,lcf,lcm,nle,oaa,ola,xla	Eukaryota,Eukaryota,Eukaryota,Eukaryota,Eukaryota,Eukaryota,Eukaryota,Eukaryota	186	Beta_propeller
Eukaryota-Eukaryota	RCC1_2	19607:2	19607:0	20878:3	20878:1	CHA,LEO,bta,csab,gga,mgp,oas	Eukaryota,Eukaryota,Eukaryota,Eukaryota,Eukaryota,Eukaryota,Eukaryota	COG,ECTE,ccar,lcf,lcm,nle,oaa,ola	Eukaryota,Eukaryota,Eukaryota,Eukaryota,Eukaryota,Eukaryota,Eukaryota,Eukaryota	186	Beta_propeller
Eukaryota-Eukaryota	WD40	03070:5	03070:0	07204:9	07204:3	ath,rcu,sly,sot	Eukaryota,Eukaryota,Eukaryota,Eukaryota	CAA,LEO,ORM,lcf,ola,pret	Eukaryota,Eukaryota,Eukaryota,Eukaryota,Eukaryota,Eukaryota	186	Beta_propeller
Eukaryota-Eukaryota	WD40	03070:5	03070:0	08518:4	08518:0	ath,gmx,rcu,sly,sot	Eukaryota,Eukaryota,Eukaryota,Eukaryota,Eukaryota	CAA,ORM,lcf,ola,pret	Eukaryota,Eukaryota,Eukaryota,Eukaryota,Eukaryota	186	Beta_propeller
Eukaryota-Eukaryota	WD40	03070:5	03070:0	08518:8	08518:0	ath,gmx,rcu,sly,sot	Eukaryota,Eukaryota,Eukaryota,Eukaryota,Eukaryota	CAA,LEO,ORM,lcf,ola,pret	Eukaryota,Eukaryota,Eukaryota,Eukaryota,Eukaryota,Eukaryota	186	Beta_propeller
Eukaryota-Eukaryota	WD40	03070:5	03070:0	14546:6	14546:1	ath,gmx,rcu,sly,sot	Eukaryota,Eukaryota,Eukaryota,Eukaryota,Eukaryota	CAA,ORM,lcf,ola,pret	Eukaryota,Eukaryota,Eukaryota,Eukaryota,Eukaryota	186	Beta_propeller
Eukaryota-Eukaryota	WD40	03767:1	03767:0	07204:9	07204:3	nto,osa,sly,smo,sot	Eukaryota,Eukaryota,Eukaryota,Eukaryota,Eukaryota	ASM,CAA,COG,ELE,LEO,ORM,PEF,ola,pret,sasa,xla	Eukaryota,Eukaryota,Eukaryota,Eukaryota,Eukaryota,Eukaryota,Eukaryota,Eukaryota,Eukaryota,Eukaryota,Eukaryota	186	Beta_propeller
Eukaryota-Eukaryota	WD40	03767:1	03767:0	10395:1	10395:0	nto,osa,sly,smo,sot	Eukaryota,Eukaryota,Eukaryota,Eukaryota,Eukaryota	NEL,cel,ncc,oaa	Eukaryota,Eukaryota,Eukaryota,Eukaryota	186	Beta_propeller
Eukaryota-Eukaryota	WD40	03767:1	03767:0	14546:6	14546:1	nto,osa,sly,sot	Eukaryota,Eukaryota,Eukaryota,Eukaryota	ASM,CAA,ORM,ola,pret,sasa	Eukaryota,Eukaryota,Eukaryota,Eukaryota,Eukaryota,Eukaryota	186	Beta_propeller
Eukaryota-Eukaryota	WD40	03767:1	03767:0	17805:3	17805:0	nto,osa,sly,smo,sot	Eukaryota,Eukaryota,Eukaryota,Eukaryota,Eukaryota	COG,OCD,ncc,ola,pret	Eukaryota,Eukaryota,Eukaryota,Eukaryota,Eukaryota	186	Beta_propeller
Eukaryota-Eukaryota	WD40	06094:1	06094:0	14768:1	14768:0	DAN,DIO,ECTE,MARM,PAP,csab,ecb,fca,ncc,ngi,phu,ptg	Eukaryota,Eukaryota,Eukaryota,Eukaryota,Eukaryota,Eukaryota,Eukaryota,Eukaryota,Eukaryota,Eukaryota,Eukaryota,Eukaryota	ICT,MIO,NEL,sasa	Eukaryota,Eukaryota,Eukaryota,Eukaryota	186	Beta_propeller
Eukaryota-Eukaryota	WD40	06094:1	06094:0	17805:3	17805:0	DAN,PAP,csab,ecb,fca,ngi,oaa,phu,ptg	Eukaryota,Eukaryota,Eukaryota,Eukaryota,Eukaryota,Eukaryota,Eukaryota,Eukaryota,Eukaryota	COC,cge,hgl,nle,ola,pret,ssc	Eukaryota,Eukaryota,Eukaryota,Eukaryota,Eukaryota,Eukaryota,Eukaryota	186	Beta_propeller
Eukaryota-Eukaryota	WD40	06094:1	06094:2	22937:4	22937:3	COG,OCD,ORM,PEF,bta,nfu	Eukaryota,Eukaryota,Eukaryota,Eukaryota,Eukaryota,Eukaryota	ASM,MIO,cge,lcm,mmu,rno	Eukaryota,Eukaryota,Eukaryota,Eukaryota,Eukaryota,Eukaryota	186	Beta_propeller
Eukaryota-Eukaryota	WD40	06268:5	06268:1	11310:2	11310:3	DAN,ELE,ERE,oas,ocu	Eukaryota,Eukaryota,Eukaryota,Eukaryota,Eukaryota	ath,gmx,sly,sot	Eukaryota,Eukaryota,Eukaryota,Eukaryota	186	Beta_propeller
Eukaryota-Eukaryota	WD40	06268:5	06268:1	11799:0	11799:1	DAN,ELE,ERE,oas,ocu	Eukaryota,Eukaryota,Eukaryota,Eukaryota,Eukaryota	ath,gmx,rcu,sot	Eukaryota,Eukaryota,Eukaryota,Eukaryota	186	Beta_propeller
Eukaryota-Eukaryota	WD40	06268:5	06268:1	14768:1	14768:0	DAN,ELE,ERE,oas,ocu	Eukaryota,Eukaryota,Eukaryota,Eukaryota,Eukaryota	ath,gmx,rcu,sly,sot	Eukaryota,Eukaryota,Eukaryota,Eukaryota,Eukaryota	186	Beta_propeller
Eukaryota-Eukaryota	WD40	06268:5	06268:10	11310:2	11310:3	DAN,ELE,ERE,oas,ocu	Eukaryota,Eukaryota,Eukaryota,Eukaryota,Eukaryota	ath,gmx,nto,sly,sot,vvi	Eukaryota,Eukaryota,Eukaryota,Eukaryota,Eukaryota,Eukaryota	186	Beta_propeller
Eukaryota-Eukaryota	WD40	06268:5	06268:10	11799:0	11799:1	DAN,ELE,ERE,oas,ocu	Eukaryota,Eukaryota,Eukaryota,Eukaryota,Eukaryota	ath,gmx,nto,osa,rcu,sot,zma	Eukaryota,Eukaryota,Eukaryota,Eukaryota,Eukaryota,Eukaryota,Eukaryota	186	Beta_propeller
Eukaryota-Eukaryota	WD40	06268:5	06268:10	14768:1	14768:0	DAN,ELE,ERE,oas,ocu	Eukaryota,Eukaryota,Eukaryota,Eukaryota,Eukaryota	ath,gmx,nto,osa,rcu,sly,sot,vvi,zma	Eukaryota,Eukaryota,Eukaryota,Eukaryota,Eukaryota,Eukaryota,Eukaryota,Eukaryota,Eukaryota	186	Beta_propeller
Eukaryota-Eukaryota	WD40	06268:5	06268:8	11310:2	11310:3	DAN,ELE,ERE,oas,ocu	Eukaryota,Eukaryota,Eukaryota,Eukaryota,Eukaryota	ath,gmx,nto,sot,vvi	Eukaryota,Eukaryota,Eukaryota,Eukaryota,Eukaryota	186	Beta_propeller
Eukaryota-Eukaryota	WD40	06268:5	06268:8	11799:0	11799:1	DAN,ELE,ERE,oas,ocu	Eukaryota,Eukaryota,Eukaryota,Eukaryota,Eukaryota	ath,gmx,nto,osa,rcu,smo,sot,zma	Eukaryota,Eukaryota,Eukaryota,Eukaryota,Eukaryota,Eukaryota,Eukaryota,Eukaryota	186	Beta_propeller
Eukaryota-Eukaryota	WD40	06268:5	06268:8	14768:1	14768:0	DAN,ELE,ERE,oas,ocu	Eukaryota,Eukaryota,Eukaryota,Eukaryota,Eukaryota	ath,gmx,nto,osa,rcu,smo,sot,spo,vvi,zma	Eukaryota,Eukaryota,Eukaryota,Eukaryota,Eukaryota,Eukaryota,Eukaryota,Eukaryota,Eukaryota,Eukaryota	186	Beta_propeller
Eukaryota-Eukaryota	WD40	07204:8	07204:3	11310:2	11310:3	CAP,CHL,DIO,FUD,ICT,MAM,MARM,OCD,ORA,PEM,SOA,ame,csab,hgl,nfu,nle,ptr,rno,spu	Eukaryota,Eukaryota,Eukaryota,Eukaryota,Eukaryota,Eukaryota,Eukaryota,Eukaryota,Eukaryota,Eukaryota,Eukaryota,Eukaryota,Eukaryota,Eukaryota,Eukaryota,Eukaryota,Eukaryota,Eukaryota,Eukaryota	ath,nto,sly,sot	Eukaryota,Eukaryota,Eukaryota,Eukaryota	186	Beta_propeller
Eukaryota-Eukaryota	WD40	07204:8	07204:3	11799:0	11799:1	CAP,CHL,DIO,FUD,ICT,MAM,MARM,ORA,PEM,SOA,csab,hgl,nfu,ptr,rno	Eukaryota,Eukaryota,Eukaryota,Eukaryota,Eukaryota,Eukaryota,Eukaryota,Eukaryota,Eukaryota,Eukaryota,Eukaryota,Eukaryota,Eukaryota,Eukaryota,Eukaryota	ath,ddi,nto,osa,rcu,sot,zma	Eukaryota,Eukaryota,Eukaryota,Eukaryota,Eukaryota,Eukaryota,Eukaryota	186	Beta_propeller
Eukaryota-Eukaryota	WD40	07204:8	07204:3	14768:1	14768:0	CAP,CHL,DIO,FUD,MAM,MARM,OCD,ORA,PEM,SOA,csab,hgl,nfu,phu,ptr,rno,spu	Eukaryota,Eukaryota,Eukaryota,Eukaryota,Eukaryota,Eukaryota,Eukaryota,Eukaryota,Eukaryota,Eukaryota,Eukaryota,Eukaryota,Eukaryota,Eukaryota,Eukaryota,Eukaryota,Eukaryota	USM,ath,cel,cre,nto,osa,rcu,sly,sot,spo,zma	Eukaryota,Eukaryota,Eukaryota,Eukaryota,Eukaryota,Eukaryota,Eukaryota,Eukaryota,Eukaryota,Eukaryota,Eukaryota	186	Beta_propeller
Eukaryota-Eukaryota	WD40	07204:8	07204:3	22937:4	22937:3	OCD,ame,hgl,nfu	Eukaryota,Eukaryota,Eukaryota,Eukaryota	aju,mgp,ncc,ocu,ptg	Eukaryota,Eukaryota,Eukaryota,Eukaryota,Eukaryota	186	Beta_propeller
Eukaryota-Eukaryota	WD40	08518:8	08518:0	11310:2	11310:3	CAA,CAP,CHA,CHL,COC,COG,DAN,DIO,ECTE,ELE,ERE,FUD,ICT,LEO,MAM,MARM,MIO,OCD,ORA,ORM,PAP,PEF,PEM,SOA,URP,aju,bta,ccar,cfa,cge,csab,ecb,gga,hgl,lav,lcf,lcm,mgp,ncc,nfu,ngi,nle,oaa,oas,ocu,ola,pret,ptg,ptr,rno,sasa,ssc,xla	Eukaryota,Eukaryota,Eukaryota,Eukaryota,Eukaryota,Eukaryota,Eukaryota,Eukaryota,Eukaryota,Eukaryota,Eukaryota,Eukaryota,Eukaryota,Eukaryota,Eukaryota,Eukaryota,Eukaryota,Eukaryota,Eukaryota,Eukaryota,Eukaryota,Eukaryota,Eukaryota,Eukaryota,Eukaryota,Eukaryota,Eukaryota,Eukaryota,Eukaryota,Eukaryota,Eukaryota,Eukaryota,Eukaryota,Eukaryota,Eukaryota,Eukaryota,Eukaryota,Eukaryota,Eukaryota,Eukaryota…	ath,gmx,sly,sot	Eukaryota,Eukaryota,Eukaryota,Eukaryota	186	Beta_propeller
Eukaryota-Eukaryota	WD40	08518:8	08518:0	11799:0	11799:1	CAA,CAP,CHA,CHL,COC,COG,DAN,DIO,ECTE,ELE,ERE,FUD,ICT,LEO,MAM,MARM,MIO,ORA,ORM,PAP,PEF,PEM,SOA,URP,aju,bta,ccar,cfa,cge,csab,ecb,fca,gga,hgl,lcf,lcm,mgp,ncc,nfu,ngi,oaa,oas,ocu,ola,pret,ptg,ptr,rno,sasa,ssc	Eukaryota,Eukaryota,Eukaryota,Eukaryota,Eukaryota,Eukaryota,Eukaryota,Eukaryota,Eukaryota,Eukaryota,Eukaryota,Eukaryota,Eukaryota,Eukaryota,Eukaryota,Eukaryota,Eukaryota,Eukaryota,Eukaryota,Eukaryota,Eukaryota,Eukaryota,Eukaryota,Eukaryota,Eukaryota,Eukaryota,Eukaryota,Eukaryota,Eukaryota,Eukaryota,Eukaryota,Eukaryota,Eukaryota,Eukaryota,Eukaryota,Eukaryota,Eukaryota,Eukaryota,Eukaryota,Eukaryota…	ath,gmx,rcu,sot	Eukaryota,Eukaryota,Eukaryota,Eukaryota	186	Beta_propeller
Eukaryota-Eukaryota	WD40	08518:8	08518:0	14768:1	14768:0	CAA,CAP,CHA,CHL,COC,COG,DAN,DIO,ECTE,ELE,ERE,FUD,LEO,MAM,MARM,OCD,ORA,ORM,PAP,PEF,PEM,SOA,aju,bta,ccar,cfa,cge,csab,ecb,fca,hgl,lav,lcf,lcm,ncc,nfu,ngi,oas,ocu,ola,pret,ptg,ptr,rno,ssc,xla	Eukaryota,Eukaryota,Eukaryota,Eukaryota,Eukaryota,Eukaryota,Eukaryota,Eukaryota,Eukaryota,Eukaryota,Eukaryota,Eukaryota,Eukaryota,Eukaryota,Eukaryota,Eukaryota,Eukaryota,Eukaryota,Eukaryota,Eukaryota,Eukaryota,Eukaryota,Eukaryota,Eukaryota,Eukaryota,Eukaryota,Eukaryota,Eukaryota,Eukaryota,Eukaryota,Eukaryota,Eukaryota,Eukaryota,Eukaryota,Eukaryota,Eukaryota,Eukaryota,Eukaryota,Eukaryota,Eukaryota…	ath,gmx,rcu,sly,sot	Eukaryota,Eukaryota,Eukaryota,Eukaryota,Eukaryota	186	Beta_propeller
Eukaryota-Eukaryota	WD40	08518:8	08518:0	23286:18	23286:10	CAP,ORM,aju,lav,lcm,ncc,sasa	Eukaryota,Eukaryota,Eukaryota,Eukaryota,Eukaryota,Eukaryota,Eukaryota	ath,gmx,rcu,sot	Eukaryota,Eukaryota,Eukaryota,Eukaryota	186	Beta_propeller
Eukaryota-Eukaryota	WD40	08518:8	08518:0	23286:7	23286:10	CAP,ORM,aju,lav,lcm,ncc,sasa	Eukaryota,Eukaryota,Eukaryota,Eukaryota,Eukaryota,Eukaryota,Eukaryota	ath,gmx,rcu,sly,sot	Eukaryota,Eukaryota,Eukaryota,Eukaryota,Eukaryota	186	Beta_propeller
Eukaryota-Eukaryota	WD40	08518:4	08518:1	17805:3	17805:0	ASM,ORM,PEF,oaa,sasa,spu,xla	Eukaryota,Eukaryota,Eukaryota,Eukaryota,Eukaryota,Eukaryota,Eukaryota	COG,SOA,ncc,nfu	Eukaryota,Eukaryota,Eukaryota,Eukaryota	186	Beta_propeller
Eukaryota-Eukaryota	WD40	08518:4	08518:1	22937:4	22937:3	ELE,ORM,PEF,ola,pret,sasa	Eukaryota,Eukaryota,Eukaryota,Eukaryota,Eukaryota,Eukaryota	DAN,SOA,ncc,phu	Eukaryota,Eukaryota,Eukaryota,Eukaryota	186	Beta_propeller
Eukaryota-Eukaryota	WD40	08518:4	08518:1	23573:677	23573:391	ASM,ELE,PEF,sasa	Eukaryota,Eukaryota,Eukaryota,Eukaryota	COG,DAN,SOA,dme	Eukaryota,Eukaryota,Eukaryota,Eukaryota	186	Beta_propeller
Eukaryota-Eukaryota	WD40	08518:4	08518:7	22937:4	22937:3	ELE,ccar,pret,sasa	Eukaryota,Eukaryota,Eukaryota,Eukaryota	FUD,ICT,cfa,lcm,ocu,ssc	Eukaryota,Eukaryota,Eukaryota,Eukaryota,Eukaryota,Eukaryota	186	Beta_propeller
Eukaryota-Eukaryota	WD40	08870:2	08870:3	22937:4	22937:3	COG,PEF,nfu,pret	Eukaryota,Eukaryota,Eukaryota,Eukaryota	DIO,ICT,ORA,URP,cfa,lav	Eukaryota,Eukaryota,Eukaryota,Eukaryota,Eukaryota,Eukaryota	186	Beta_propeller
Eukaryota-Eukaryota	WD40	08870:2	08870:4	22937:4	22937:3	COG,PEF,nfu,pret	Eukaryota,Eukaryota,Eukaryota,Eukaryota	CAP,COC,ERE,FUD,MIO	Eukaryota,Eukaryota,Eukaryota,Eukaryota,Eukaryota	186	Beta_propeller
Eukaryota-Eukaryota	WD40	08870:2	08870:5	22937:4	22937:3	COG,PEF,nfu,pret	Eukaryota,Eukaryota,Eukaryota,Eukaryota	DAN,MAM,csab,ecb,ocu,ptr,ssc	Eukaryota,Eukaryota,Eukaryota,Eukaryota,Eukaryota,Eukaryota,Eukaryota	186	Beta_propeller
Eukaryota-Eukaryota	WD40	11310:2	11310:3	07204:9	07204:3	ath,nto,sly,sot	Eukaryota,Eukaryota,Eukaryota,Eukaryota	ASM,CAA,CHA,COG,ECTE,ELE,ERE,LEO,MIO,ORM,PAP,PEF,bta,cfa,ecb,gga,lcf,lcm,oas,ola,pret,sasa,ssc,xla	Eukaryota,Eukaryota,Eukaryota,Eukaryota,Eukaryota,Eukaryota,Eukaryota,Eukaryota,Eukaryota,Eukaryota,Eukaryota,Eukaryota,Eukaryota,Eukaryota,Eukaryota,Eukaryota,Eukaryota,Eukaryota,Eukaryota,Eukaryota,Eukaryota,Eukaryota,Eukaryota,Eukaryota	186	Beta_propeller
Eukaryota-Eukaryota	WD40	11310:2	11310:3	08518:4	08518:0	ath,gmx,sly,sot	Eukaryota,Eukaryota,Eukaryota,Eukaryota	ASM,CAA,ELE,ORM,PEF,ccar,lcf,oaa,ola,pret,sasa,spu,xla	Eukaryota,Eukaryota,Eukaryota,Eukaryota,Eukaryota,Eukaryota,Eukaryota,Eukaryota,Eukaryota,Eukaryota,Eukaryota,Eukaryota,Eukaryota	186	Beta_propeller
Eukaryota-Eukaryota	WD40	11310:2	11310:3	14546:6	14546:1	ath,gmx,nto,sly,sot	Eukaryota,Eukaryota,Eukaryota,Eukaryota,Eukaryota	ASM,CAA,ORM,ccar,lcf,nfu,ola,pret,sasa	Eukaryota,Eukaryota,Eukaryota,Eukaryota,Eukaryota,Eukaryota,Eukaryota,Eukaryota,Eukaryota	186	Beta_propeller
Eukaryota-Eukaryota	WD40	11310:2	11310:3	17805:3	17805:0	ath,gmx,nto,sly,sot,vvi	Eukaryota,Eukaryota,Eukaryota,Eukaryota,Eukaryota,Eukaryota	COC,COG,DIO,ECTE,ERE,MARM,OCD,SOA,cge,hgl,lav,ncc,nfu,nle,oas,ola,pret,ssc	Eukaryota,Eukaryota,Eukaryota,Eukaryota,Eukaryota,Eukaryota,Eukaryota,Eukaryota,Eukaryota,Eukaryota,Eukaryota,Eukaryota,Eukaryota,Eukaryota,Eukaryota,Eukaryota,Eukaryota,Eukaryota	186	Beta_propeller
Eukaryota-Eukaryota	WD40	11799:0	11799:1	07204:9	07204:3	ath,ddi,nto,osa,rcu,smo,sot,zma	Eukaryota,Eukaryota,Eukaryota,Eukaryota,Eukaryota,Eukaryota,Eukaryota,Eukaryota	ASM,CAA,CHA,COG,ECTE,ELE,ERE,LEO,MIO,ORM,PAP,PEF,bta,cfa,ecb,fca,gga,lcf,lcm,oas,ola,pret,sasa,ssc	Eukaryota,Eukaryota,Eukaryota,Eukaryota,Eukaryota,Eukaryota,Eukaryota,Eukaryota,Eukaryota,Eukaryota,Eukaryota,Eukaryota,Eukaryota,Eukaryota,Eukaryota,Eukaryota,Eukaryota,Eukaryota,Eukaryota,Eukaryota,Eukaryota,Eukaryota,Eukaryota,Eukaryota	186	Beta_propeller
Eukaryota-Eukaryota	WD40	11799:0	11799:1	08518:4	08518:0	ath,gmx,rcu,sot	Eukaryota,Eukaryota,Eukaryota,Eukaryota	ASM,CAA,ELE,ORM,PEF,ccar,lcf,oaa,ola,pret,sasa	Eukaryota,Eukaryota,Eukaryota,Eukaryota,Eukaryota,Eukaryota,Eukaryota,Eukaryota,Eukaryota,Eukaryota,Eukaryota	186	Beta_propeller
Eukaryota-Eukaryota	WD40	11799:0	11799:1	14546:6	14546:1	ath,ddi,gmx,nto,osa,rcu,sot,zma	Eukaryota,Eukaryota,Eukaryota,Eukaryota,Eukaryota,Eukaryota,Eukaryota,Eukaryota	ASM,CAA,ORM,ccar,lcf,nfu,ola,pret,sasa	Eukaryota,Eukaryota,Eukaryota,Eukaryota,Eukaryota,Eukaryota,Eukaryota,Eukaryota,Eukaryota	186	Beta_propeller
Eukaryota-Eukaryota	WD40	11799:0	11799:1	17805:3	17805:0	ath,ddi,gmx,nto,osa,rcu,smo,sot,zma	Eukaryota,Eukaryota,Eukaryota,Eukaryota,Eukaryota,Eukaryota,Eukaryota,Eukaryota,Eukaryota	COC,COG,DIO,ECTE,ERE,MARM,SOA,cge,hgl,ncc,nfu,oas,ola,pret,ssc	Eukaryota,Eukaryota,Eukaryota,Eukaryota,Eukaryota,Eukaryota,Eukaryota,Eukaryota,Eukaryota,Eukaryota,Eukaryota,Eukaryota,Eukaryota,Eukaryota,Eukaryota	186	Beta_propeller
Eukaryota-Eukaryota	WD40	14005:5	14005:3	14768:1	14768:0	COG,ORM,PEF,bta,ddi,lcf,ncc,nfu	Eukaryota,Eukaryota,Eukaryota,Eukaryota,Eukaryota,Eukaryota,Eukaryota,Eukaryota	ICT,MIO,URP,ame,gmx,rcu,sasa,sot,vvi	Eukaryota,Eukaryota,Eukaryota,Eukaryota,Eukaryota,Eukaryota,Eukaryota,Eukaryota,Eukaryota	186	Beta_propeller
Eukaryota-Eukaryota	WD40	14005:5	14005:3	17805:3	17805:0	ORM,PEF,ath,bta,ddi,lcf	Eukaryota,Eukaryota,Eukaryota,Eukaryota,Eukaryota,Eukaryota	COC,DIO,ECTE,MARM,SOA,cge,lav,ola,pret,ssc	Eukaryota,Eukaryota,Eukaryota,Eukaryota,Eukaryota,Eukaryota,Eukaryota,Eukaryota,Eukaryota,Eukaryota	186	Beta_propeller
Eukaryota-Eukaryota	WD40	14005:5	14005:3	22937:4	22937:3	COG,ORM,PEF,bta,nfu	Eukaryota,Eukaryota,Eukaryota,Eukaryota,Eukaryota	ASM,COC,DAN,DIO,ICT,MAM,MARM,MIO,ORA,PAP,PEM,SOA,URP,aju,cfa,cge,csab,ecb,fca,lav,mgp,ngi,ocu,phu,ptg,ptr,rno,ssc,xla	Eukaryota,Eukaryota,Eukaryota,Eukaryota,Eukaryota,Eukaryota,Eukaryota,Eukaryota,Eukaryota,Eukaryota,Eukaryota,Eukaryota,Eukaryota,Eukaryota,Eukaryota,Eukaryota,Eukaryota,Eukaryota,Eukaryota,Eukaryota,Eukaryota,Eukaryota,Eukaryota,Eukaryota,Eukaryota,Eukaryota,Eukaryota,Eukaryota,Eukaryota	186	Beta_propeller
Eukaryota-Eukaryota	WD40	14005:5	14005:3	23286:17	23286:16	COG,ORM,PEF,lcf,nfu	Eukaryota,Eukaryota,Eukaryota,Eukaryota,Eukaryota	ECTE,aju,lav,mgp	Eukaryota,Eukaryota,Eukaryota,Eukaryota	186	Beta_propeller
Eukaryota-Eukaryota	WD40	14546:6	14546:1	14768:1	14768:0	ASM,CAA,ORM,ccar,lcf,nfu,ola,pret	Eukaryota,Eukaryota,Eukaryota,Eukaryota,Eukaryota,Eukaryota,Eukaryota,Eukaryota	USM,ath,cel,cre,gmx,nto,osa,rcu,sly,sot,spo,zma	Eukaryota,Eukaryota,Eukaryota,Eukaryota,Eukaryota,Eukaryota,Eukaryota,Eukaryota,Eukaryota,Eukaryota,Eukaryota,Eukaryota	186	Beta_propeller
Eukaryota-Eukaryota	WD40	14546:6	14546:1	23573:677	23573:391	ASM,lcf,nfu,sasa	Eukaryota,Eukaryota,Eukaryota,Eukaryota	aga,ath,ddi,dme	Eukaryota,Eukaryota,Eukaryota,Eukaryota	186	Beta_propeller
Eukaryota-Eukaryota	WD40	14768:1	14768:0	07204:9	07204:3	USM,ath,cel,cre,nto,osa,rcu,sly,smo,sot,spo,zma	Eukaryota,Eukaryota,Eukaryota,Eukaryota,Eukaryota,Eukaryota,Eukaryota,Eukaryota,Eukaryota,Eukaryota,Eukaryota,Eukaryota	ASM,CAA,CHA,COG,ECTE,ELE,ERE,LEO,ORM,PAP,PEF,bta,cfa,ecb,fca,lcf,lcm,oas,ola,pret,ssc,xla	Eukaryota,Eukaryota,Eukaryota,Eukaryota,Eukaryota,Eukaryota,Eukaryota,Eukaryota,Eukaryota,Eukaryota,Eukaryota,Eukaryota,Eukaryota,Eukaryota,Eukaryota,Eukaryota,Eukaryota,Eukaryota,Eukaryota,Eukaryota,Eukaryota,Eukaryota	186	Beta_propeller
Eukaryota-Eukaryota	WD40	14768:1	14768:0	08518:4	08518:0	ath,gmx,rcu,sly,sot	Eukaryota,Eukaryota,Eukaryota,Eukaryota,Eukaryota	ASM,CAA,ELE,ORM,PEF,ccar,lcf,ola,pret,spu,xla	Eukaryota,Eukaryota,Eukaryota,Eukaryota,Eukaryota,Eukaryota,Eukaryota,Eukaryota,Eukaryota,Eukaryota,Eukaryota	186	Beta_propeller
Eukaryota-Eukaryota	WD40	14768:1	14768:0	14546:3	14546:1	USM,cel,cre,spo	Eukaryota,Eukaryota,Eukaryota,Eukaryota	CAP,CHA,CHL,COC,DAN,DIO,ELE,ERE,FUD,MAM,MARM,OCD,ORA,PAP,PEM,SOA,aju,bta,cfa,cge,csab,ecb,fca,hgl,lav,ngi,oas,ocu,ptg,ptr,rno,spu,ssc,xla	Eukaryota,Eukaryota,Eukaryota,Eukaryota,Eukaryota,Eukaryota,Eukaryota,Eukaryota,Eukaryota,Eukaryota,Eukaryota,Eukaryota,Eukaryota,Eukaryota,Eukaryota,Eukaryota,Eukaryota,Eukaryota,Eukaryota,Eukaryota,Eukaryota,Eukaryota,Eukaryota,Eukaryota,Eukaryota,Eukaryota,Eukaryota,Eukaryota,Eukaryota,Eukaryota,Eukaryota,Eukaryota,Eukaryota,Eukaryota	186	Beta_propeller
Eukaryota-Eukaryota	WD40	14768:1	14768:0	17805:3	17805:0	ICT,NEL,URP,USM,ame,ath,cel,cre,gmx,nto,osa,rcu,sasa,sly,smo,sot,spo,vvi,zma	Eukaryota,Eukaryota,Eukaryota,Eukaryota,Eukaryota,Eukaryota,Eukaryota,Eukaryota,Eukaryota,Eukaryota,Eukaryota,Eukaryota,Eukaryota,Eukaryota,Eukaryota,Eukaryota,Eukaryota,Eukaryota,Eukaryota	COC,COG,DIO,ECTE,ERE,MARM,OCD,SOA,cge,hgl,lav,ncc,nfu,oas,ola,pret,ssc	Eukaryota,Eukaryota,Eukaryota,Eukaryota,Eukaryota,Eukaryota,Eukaryota,Eukaryota,Eukaryota,Eukaryota,Eukaryota,Eukaryota,Eukaryota,Eukaryota,Eukaryota,Eukaryota,Eukaryota	186	Beta_propeller
Eukaryota-Eukaryota	WD40	14768:1	14768:0	19674:2	19674:1	ICT,MIO,URP,ame,cel,cre,sasa	Eukaryota,Eukaryota,Eukaryota,Eukaryota,Eukaryota,Eukaryota,Eukaryota	COG,PEF,aga,dme,lcf,nfu	Eukaryota,Eukaryota,Eukaryota,Eukaryota,Eukaryota,Eukaryota	186	Beta_propeller
Eukaryota-Eukaryota	WD40	17805:3	17805:0	06094:3	06094:2	DIO,ECTE,MARM,cge,pret	Eukaryota,Eukaryota,Eukaryota,Eukaryota,Eukaryota	PEM,gga,mgp,spu	Eukaryota,Eukaryota,Eukaryota,Eukaryota	186	Beta_propeller
Eukaryota-Eukaryota	WD40	17805:3	17805:0	18626:13	18626:102	COC,ERE,OCD,SOA,hgl,nle,oas,ola,pret,ssc	Eukaryota,Eukaryota,Eukaryota,Eukaryota,Eukaryota,Eukaryota,Eukaryota,Eukaryota,Eukaryota,Eukaryota	ASM,LEO,PEF,sasa	Eukaryota,Eukaryota,Eukaryota,Eukaryota	186	Beta_propeller
Eukaryota-Eukaryota	WD40	17805:3	17805:0	19674:2	19674:1	COC,DIO,ECTE,ERE,MARM,SOA,cge,hgl,lav,ncc,nle,oas,ola,pret,ssc	Eukaryota,Eukaryota,Eukaryota,Eukaryota,Eukaryota,Eukaryota,Eukaryota,Eukaryota,Eukaryota,Eukaryota,Eukaryota,Eukaryota,Eukaryota,Eukaryota,Eukaryota	PEF,aga,dme,lcf	Eukaryota,Eukaryota,Eukaryota,Eukaryota	186	Beta_propeller
Eukaryota-Eukaryota	WD40	17805:3	17805:0	22937:4	22937:3	COG,ECTE,OCD,hgl,nfu,ola,pret	Eukaryota,Eukaryota,Eukaryota,Eukaryota,Eukaryota,Eukaryota,Eukaryota	ASM,CAP,CHA,CHL,DAN,ICT,MAM,PAP,PEM,URP,aju,cfa,csab,ecb,fca,gga,lcf,mgp,ngi,oaa,phu,ptg,rno,xla	Eukaryota,Eukaryota,Eukaryota,Eukaryota,Eukaryota,Eukaryota,Eukaryota,Eukaryota,Eukaryota,Eukaryota,Eukaryota,Eukaryota,Eukaryota,Eukaryota,Eukaryota,Eukaryota,Eukaryota,Eukaryota,Eukaryota,Eukaryota,Eukaryota,Eukaryota,Eukaryota,Eukaryota	186	Beta_propeller
Eukaryota-Eukaryota	WD40	17805:3	17805:0	23286:17	23286:16	COC,COG,ERE,SOA,cge,nfu,nle,ola,pret	Eukaryota,Eukaryota,Eukaryota,Eukaryota,Eukaryota,Eukaryota,Eukaryota,Eukaryota,Eukaryota	CAP,aju,cel,mgp	Eukaryota,Eukaryota,Eukaryota,Eukaryota	186	Beta_propeller
Eukaryota-Eukaryota	WD40	17805:3	17805:0	23573:61	23573:391	ECTE,OCD,cge,lav,nfu,nle,ola,pret	Eukaryota,Eukaryota,Eukaryota,Eukaryota,Eukaryota,Eukaryota,Eukaryota,Eukaryota	aga,ddi,gmx,spu	Eukaryota,Eukaryota,Eukaryota,Eukaryota	186	Beta_propeller
Eukaryota-Eukaryota	WD40	18626:13	18626:102	22937:4	22937:3	COG,LEO,PEF,sasa	Eukaryota,Eukaryota,Eukaryota,Eukaryota	CAP,CHA,CHL,COC,ERE,FUD,MAM,ORA,PAP,SOA,aju,cfa,csab,ecb,fca,gga,ngi,nle,oaa,oas,ptg,ssc,xla	Eukaryota,Eukaryota,Eukaryota,Eukaryota,Eukaryota,Eukaryota,Eukaryota,Eukaryota,Eukaryota,Eukaryota,Eukaryota,Eukaryota,Eukaryota,Eukaryota,Eukaryota,Eukaryota,Eukaryota,Eukaryota,Eukaryota,Eukaryota,Eukaryota,Eukaryota,Eukaryota	186	Beta_propeller
Eukaryota-Eukaryota	WD40	18626:13	18626:114	20409:3	20409:1	DIO,ICT,PEF,mgp,ncc	Eukaryota,Eukaryota,Eukaryota,Eukaryota,Eukaryota	ECTE,MAM,OCD,aju,nle,xla	Eukaryota,Eukaryota,Eukaryota,Eukaryota,Eukaryota,Eukaryota	186	Beta_propeller
Eukaryota-Eukaryota	WD40	18626:13	18626:114	22937:4	22937:3	COG,LEO,ORM,PEF,sasa	Eukaryota,Eukaryota,Eukaryota,Eukaryota,Eukaryota	MAM,aju,nle,xla	Eukaryota,Eukaryota,Eukaryota,Eukaryota	186	Beta_propeller
Eukaryota-Eukaryota	WD40	18626:13	18626:121	20409:3	20409:1	ICT,PEF,mgp,ncc	Eukaryota,Eukaryota,Eukaryota,Eukaryota	CAA,CHL,COC,ELE,gga	Eukaryota,Eukaryota,Eukaryota,Eukaryota,Eukaryota	186	Beta_propeller
Eukaryota-Eukaryota	WD40	18626:13	18626:125	20409:3	20409:1	DIO,ICT,PEF,mgp,ncc	Eukaryota,Eukaryota,Eukaryota,Eukaryota,Eukaryota	CHL,COC,FUD,OCD,ORA,PAP,aju,bta,csab,ecb,fca,gga,nfu,nle,oaa,oas,ola,ptg,xla	Eukaryota,Eukaryota,Eukaryota,Eukaryota,Eukaryota,Eukaryota,Eukaryota,Eukaryota,Eukaryota,Eukaryota,Eukaryota,Eukaryota,Eukaryota,Eukaryota,Eukaryota,Eukaryota,Eukaryota,Eukaryota,Eukaryota	186	Beta_propeller
Eukaryota-Eukaryota	WD40	18626:13	18626:125	22937:4	22937:3	COG,LEO,ORM,PEF,sasa	Eukaryota,Eukaryota,Eukaryota,Eukaryota,Eukaryota	CHL,COC,FUD,ORA,PAP,aju,csab,ecb,fca,gga,nle,oaa,oas,ptg,xla	Eukaryota,Eukaryota,Eukaryota,Eukaryota,Eukaryota,Eukaryota,Eukaryota,Eukaryota,Eukaryota,Eukaryota,Eukaryota,Eukaryota,Eukaryota,Eukaryota,Eukaryota	186	Beta_propeller
Eukaryota-Eukaryota	WD40	18626:13	18626:126	20409:3	20409:1	DIO,ICT,PEF,mgp,ncc	Eukaryota,Eukaryota,Eukaryota,Eukaryota,Eukaryota	CHL,COC,ECTE,ERE,MAM,OCD,PAP,cfa,csab,ecb,fca,oas,ptg,ssc	Eukaryota,Eukaryota,Eukaryota,Eukaryota,Eukaryota,Eukaryota,Eukaryota,Eukaryota,Eukaryota,Eukaryota,Eukaryota,Eukaryota,Eukaryota,Eukaryota	186	Beta_propeller
Eukaryota-Eukaryota	WD40	18626:13	18626:126	22937:4	22937:3	COG,LEO,ORM,PEF,sasa	Eukaryota,Eukaryota,Eukaryota,Eukaryota,Eukaryota	CHA,CHL,COC,ERE,MAM,PAP,cfa,csab,ecb,fca,oas,ptg,ssc	Eukaryota,Eukaryota,Eukaryota,Eukaryota,Eukaryota,Eukaryota,Eukaryota,Eukaryota,Eukaryota,Eukaryota,Eukaryota,Eukaryota,Eukaryota	186	Beta_propeller
Eukaryota-Eukaryota	WD40	18626:13	18626:127	22937:4	22937:3	COG,LEO,ORM,PEF,sasa	Eukaryota,Eukaryota,Eukaryota,Eukaryota,Eukaryota	CHL,COC,FUD,ORA,PAP,aju,cfa,ecb,ngi,nle,ptg,ssc	Eukaryota,Eukaryota,Eukaryota,Eukaryota,Eukaryota,Eukaryota,Eukaryota,Eukaryota,Eukaryota,Eukaryota,Eukaryota,Eukaryota	186	Beta_propeller
Eukaryota-Eukaryota	WD40	18626:13	18626:14	22937:4	22937:3	COG,ORM,PEF,sasa	Eukaryota,Eukaryota,Eukaryota,Eukaryota	CAP,CHA,COC,MAM,ORA,PAP,SOA,aju,cfa,csab,ecb,fca,gga,lcm,nle,oas,ptg,ssc,xla	Eukaryota,Eukaryota,Eukaryota,Eukaryota,Eukaryota,Eukaryota,Eukaryota,Eukaryota,Eukaryota,Eukaryota,Eukaryota,Eukaryota,Eukaryota,Eukaryota,Eukaryota,Eukaryota,Eukaryota,Eukaryota,Eukaryota	186	Beta_propeller
Eukaryota-Eukaryota	WD40	18626:13	18626:143	20409:3	20409:1	DIO,ICT,mgp,ncc	Eukaryota,Eukaryota,Eukaryota,Eukaryota	FUD,MAM,csab,lcf,pret	Eukaryota,Eukaryota,Eukaryota,Eukaryota,Eukaryota	186	Beta_propeller
Eukaryota-Eukaryota	WD40	18626:13	18626:143	22937:4	22937:3	COG,LEO,ORM,sasa	Eukaryota,Eukaryota,Eukaryota,Eukaryota	FUD,MAM,csab,lcf	Eukaryota,Eukaryota,Eukaryota,Eukaryota	186	Beta_propeller
Eukaryota-Eukaryota	WD40	18626:13	18626:169	22937:4	22937:3	COG,ORM,PEF,sasa	Eukaryota,Eukaryota,Eukaryota,Eukaryota	CAP,CHA,CHL,ERE,FUD,MAM,ORA,PAP,SOA,cfa,csab,ecb,fca,gga,lcm,ngi,nle,oas,ptg,ssc,xla	Eukaryota,Eukaryota,Eukaryota,Eukaryota,Eukaryota,Eukaryota,Eukaryota,Eukaryota,Eukaryota,Eukaryota,Eukaryota,Eukaryota,Eukaryota,Eukaryota,Eukaryota,Eukaryota,Eukaryota,Eukaryota,Eukaryota,Eukaryota,Eukaryota	186	Beta_propeller
Eukaryota-Eukaryota	WD40	18626:13	18626:171	22937:4	22937:3	COG,LEO,ORM,PEF,sasa	Eukaryota,Eukaryota,Eukaryota,Eukaryota,Eukaryota	CAP,ORA,PAP,aju,fca,oas	Eukaryota,Eukaryota,Eukaryota,Eukaryota,Eukaryota,Eukaryota	186	Beta_propeller
Eukaryota-Eukaryota	WD40	18626:13	18626:22	20409:3	20409:1	DIO,ICT,PEF,mgp,ncc	Eukaryota,Eukaryota,Eukaryota,Eukaryota,Eukaryota	ECTE,FUD,PAP,bta,cfa,ecb,hgl,nle,oas,ptg,ssc	Eukaryota,Eukaryota,Eukaryota,Eukaryota,Eukaryota,Eukaryota,Eukaryota,Eukaryota,Eukaryota,Eukaryota,Eukaryota	186	Beta_propeller
Eukaryota-Eukaryota	WD40	18626:13	18626:22	22937:4	22937:3	COG,LEO,ORM,PEF,sasa	Eukaryota,Eukaryota,Eukaryota,Eukaryota,Eukaryota	FUD,PAP,cfa,ecb,nle,oas,ptg,ssc	Eukaryota,Eukaryota,Eukaryota,Eukaryota,Eukaryota,Eukaryota,Eukaryota,Eukaryota	186	Beta_propeller
Eukaryota-Eukaryota	WD40	18626:13	18626:43	22937:4	22937:3	COG,LEO,ORM,PEF,sasa	Eukaryota,Eukaryota,Eukaryota,Eukaryota,Eukaryota	ERE,PAP,aju,cfa,fca,mmu,ptg	Eukaryota,Eukaryota,Eukaryota,Eukaryota,Eukaryota,Eukaryota,Eukaryota	186	Beta_propeller
Eukaryota-Eukaryota	WD40	18626:13	18626:53	20409:3	20409:1	ICT,PEF,mgp,ncc	Eukaryota,Eukaryota,Eukaryota,Eukaryota	CAP,ELE,SOA,ecb,ngi	Eukaryota,Eukaryota,Eukaryota,Eukaryota,Eukaryota	186	Beta_propeller
Eukaryota-Eukaryota	WD40	18626:13	18626:53	22937:4	22937:3	COG,LEO,ORM,PEF,sasa	Eukaryota,Eukaryota,Eukaryota,Eukaryota,Eukaryota	CAP,SOA,ecb,ngi	Eukaryota,Eukaryota,Eukaryota,Eukaryota	186	Beta_propeller
Eukaryota-Eukaryota	WD40	18626:13	18626:62	20409:3	20409:1	DIO,PEF,mgp,ncc	Eukaryota,Eukaryota,Eukaryota,Eukaryota	CAP,CHL,ECTE,ELE,FUD,MAM,OCD,ORA,PAP,aju,bta,cfa,csab,ecb,fca,gga,hgl,lcm,nfu,ngi,nle,ola,ptg,ssc	Eukaryota,Eukaryota,Eukaryota,Eukaryota,Eukaryota,Eukaryota,Eukaryota,Eukaryota,Eukaryota,Eukaryota,Eukaryota,Eukaryota,Eukaryota,Eukaryota,Eukaryota,Eukaryota,Eukaryota,Eukaryota,Eukaryota,Eukaryota,Eukaryota,Eukaryota,Eukaryota,Eukaryota	186	Beta_propeller
Eukaryota-Eukaryota	WD40	18626:13	18626:90	20409:3	20409:1	DIO,ICT,PEF,mgp,ncc	Eukaryota,Eukaryota,Eukaryota,Eukaryota,Eukaryota	ELE,MAM,ORA,PAP,aju,cfa,csab,fca,pret,ptg	Eukaryota,Eukaryota,Eukaryota,Eukaryota,Eukaryota,Eukaryota,Eukaryota,Eukaryota,Eukaryota,Eukaryota	186	Beta_propeller
Eukaryota-Eukaryota	WD40	18626:13	18626:90	22937:4	22937:3	COG,LEO,ORM,PEF,sasa	Eukaryota,Eukaryota,Eukaryota,Eukaryota,Eukaryota	MAM,ORA,PAP,aju,cfa,csab,fca,ptg	Eukaryota,Eukaryota,Eukaryota,Eukaryota,Eukaryota,Eukaryota,Eukaryota,Eukaryota	186	Beta_propeller
Eukaryota-Eukaryota	WD40	18626:13	18626:99	20409:3	20409:1	DIO,ICT,PEF,mgp,ncc	Eukaryota,Eukaryota,Eukaryota,Eukaryota,Eukaryota	CAA,ERE,FUD,PAP,cfa,fca,hgl,ssc	Eukaryota,Eukaryota,Eukaryota,Eukaryota,Eukaryota,Eukaryota,Eukaryota,Eukaryota	186	Beta_propeller
Eukaryota-Eukaryota	WD40	18626:13	18626:99	22937:4	22937:3	COG,LEO,ORM,PEF,sasa	Eukaryota,Eukaryota,Eukaryota,Eukaryota,Eukaryota	ERE,FUD,PAP,cfa,fca,ssc	Eukaryota,Eukaryota,Eukaryota,Eukaryota,Eukaryota,Eukaryota	186	Beta_propeller
Eukaryota-Eukaryota	WD40	19674:2	19674:1	23286:17	23286:16	COG,PEF,lcf,nfu	Eukaryota,Eukaryota,Eukaryota,Eukaryota	CAP,ECTE,aju,cel,lav,mgp	Eukaryota,Eukaryota,Eukaryota,Eukaryota,Eukaryota,Eukaryota	186	Beta_propeller
Eukaryota-Eukaryota	WD40	22262:9	22262:6	22937:4	22937:3	CAA,COG,ELE,LEO,OCD,PEF,ame,bta,hgl,nfu,ola,pret,sasa	Eukaryota,Eukaryota,Eukaryota,Eukaryota,Eukaryota,Eukaryota,Eukaryota,Eukaryota,Eukaryota,Eukaryota,Eukaryota,Eukaryota,Eukaryota	ICT,MARM,PEM,URP,csab,lcm,nle,oaa,ocu,ptr,rno	Eukaryota,Eukaryota,Eukaryota,Eukaryota,Eukaryota,Eukaryota,Eukaryota,Eukaryota,Eukaryota,Eukaryota,Eukaryota	186	Beta_propeller
Eukaryota-Eukaryota	WD40	22937:4	22937:3	07204:9	07204:3	aju,mgp,ncc,ngi,ocu,ptg	Eukaryota,Eukaryota,Eukaryota,Eukaryota,Eukaryota,Eukaryota	CAA,COG,ECTE,ELE,LEO,ORM,PEF,bta,ola,pret,sasa	Eukaryota,Eukaryota,Eukaryota,Eukaryota,Eukaryota,Eukaryota,Eukaryota,Eukaryota,Eukaryota,Eukaryota,Eukaryota	186	Beta_propeller
Eukaryota-Eukaryota	WD40	22937:4	22937:3	20409:3	20409:1	DIO,ICT,mgp,ncc	Eukaryota,Eukaryota,Eukaryota,Eukaryota	CAA,ECTE,ELE,LEO,OCD,ORM,ame,bta,ccar,hgl,nfu,ola,pret,sasa	Eukaryota,Eukaryota,Eukaryota,Eukaryota,Eukaryota,Eukaryota,Eukaryota,Eukaryota,Eukaryota,Eukaryota,Eukaryota,Eukaryota,Eukaryota,Eukaryota	186	Beta_propeller
Eukaryota-Eukaryota	WD40	23573:677	23573:1050	07204:9	07204:3	aju,ath,ddi,mgp,ngi,ptg	Eukaryota,Eukaryota,Eukaryota,Eukaryota,Eukaryota,Eukaryota	ASM,PEF,lcf,sasa	Eukaryota,Eukaryota,Eukaryota,Eukaryota	186	Beta_propeller
Eukaryota-Eukaryota	WD40	23573:677	23573:1050	20409:3	20409:1	DIO,ICT,ddi,mgp	Eukaryota,Eukaryota,Eukaryota,Eukaryota	ASM,NEL,lcf,nfu,sasa	Eukaryota,Eukaryota,Eukaryota,Eukaryota,Eukaryota	186	Beta_propeller
Eukaryota-Eukaryota	WD40	23573:677	23573:1115	07204:9	07204:3	aju,ath,ddi,dme,mgp,ngi,ocu,ptg	Eukaryota,Eukaryota,Eukaryota,Eukaryota,Eukaryota,Eukaryota,Eukaryota,Eukaryota	ASM,CHA,gga,sasa	Eukaryota,Eukaryota,Eukaryota,Eukaryota	186	Beta_propeller
Eukaryota-Eukaryota	WD40	23573:677	23573:19	07204:9	07204:3	aju,ath,dme,mgp,ngi,ocu,ptg	Eukaryota,Eukaryota,Eukaryota,Eukaryota,Eukaryota,Eukaryota,Eukaryota	ASM,PEF,lcf,sasa	Eukaryota,Eukaryota,Eukaryota,Eukaryota	186	Beta_propeller
Eukaryota-Eukaryota	WD40	23573:677	23573:228	07204:9	07204:3	aju,ath,ddi,dme,mgp,ngi,ocu,ptg	Eukaryota,Eukaryota,Eukaryota,Eukaryota,Eukaryota,Eukaryota,Eukaryota,Eukaryota	ASM,CHA,gga,lcf	Eukaryota,Eukaryota,Eukaryota,Eukaryota	186	Beta_propeller
Eukaryota-Eukaryota	WD40	23573:677	23573:247	23286:7	23286:10	CAP,ORM,aju,lav,lcm	Eukaryota,Eukaryota,Eukaryota,Eukaryota,Eukaryota	gmx,osa,sly,smo,sot	Eukaryota,Eukaryota,Eukaryota,Eukaryota,Eukaryota	186	Beta_propeller
Eukaryota-Eukaryota	WD40	23573:677	23573:27	07204:9	07204:3	aju,ath,ddi,mgp,ngi,ocu,ptg	Eukaryota,Eukaryota,Eukaryota,Eukaryota,Eukaryota,Eukaryota,Eukaryota	ASM,PEF,lcf,sasa	Eukaryota,Eukaryota,Eukaryota,Eukaryota	186	Beta_propeller
Eukaryota-Eukaryota	WD40	23573:677	23573:27	20409:3	20409:1	DIO,ICT,ddi,mgp	Eukaryota,Eukaryota,Eukaryota,Eukaryota	ASM,ame,lcf,nfu,sasa	Eukaryota,Eukaryota,Eukaryota,Eukaryota,Eukaryota	186	Beta_propeller
Eukaryota-Eukaryota	WD40	23573:677	23573:362	23286:7	23286:10	CAP,ORM,aju,lcm	Eukaryota,Eukaryota,Eukaryota,Eukaryota	gmx,nto,osa,sly,sot,vvi,zma	Eukaryota,Eukaryota,Eukaryota,Eukaryota,Eukaryota,Eukaryota,Eukaryota	186	Beta_propeller
Eukaryota-Eukaryota	WD40	23573:677	23573:391	07204:9	07204:3	aju,ath,ddi,dme,ngi,ptg	Eukaryota,Eukaryota,Eukaryota,Eukaryota,Eukaryota,Eukaryota	ASM,CHA,ECTE,ELE,PEF,gga,lcf,sasa	Eukaryota,Eukaryota,Eukaryota,Eukaryota,Eukaryota,Eukaryota,Eukaryota,Eukaryota	186	Beta_propeller
Eukaryota-Eukaryota	WD40	23573:677	23573:543	07204:9	07204:3	ath,ddi,dme,mgp	Eukaryota,Eukaryota,Eukaryota,Eukaryota	CHA,ECTE,ELE,gga	Eukaryota,Eukaryota,Eukaryota,Eukaryota	186	Beta_propeller
Eukaryota-Eukaryota	WD40	23573:677	23573:554	07204:9	07204:3	aju,ath,ddi,dme,mgp,ocu,ptg	Eukaryota,Eukaryota,Eukaryota,Eukaryota,Eukaryota,Eukaryota,Eukaryota	ASM,PEF,lcf,sasa	Eukaryota,Eukaryota,Eukaryota,Eukaryota	186	Beta_propeller
Eukaryota-Eukaryota	WD40	23573:677	23573:732	07204:9	07204:3	aju,ath,ddi,dme,mgp,ngi,ocu,ptg	Eukaryota,Eukaryota,Eukaryota,Eukaryota,Eukaryota,Eukaryota,Eukaryota,Eukaryota	ASM,CHA,ECTE,PEF,gga,lcf,sasa	Eukaryota,Eukaryota,Eukaryota,Eukaryota,Eukaryota,Eukaryota,Eukaryota	186	Beta_propeller
Eukaryota-Eukaryota	WD40	23573:677	23573:732	20409:3	20409:1	DIO,ICT,ddi,mgp	Eukaryota,Eukaryota,Eukaryota,Eukaryota	ASM,ECTE,ccar,gga,lcf,nfu,sasa	Eukaryota,Eukaryota,Eukaryota,Eukaryota,Eukaryota,Eukaryota,Eukaryota	186	Beta_propeller
Eukaryota-Eukaryota	WD40	23573:677	23573:783	07204:9	07204:3	aju,ath,ddi,dme,mgp,ngi,ocu,ptg	Eukaryota,Eukaryota,Eukaryota,Eukaryota,Eukaryota,Eukaryota,Eukaryota,Eukaryota	ASM,PEF,lcf,sasa	Eukaryota,Eukaryota,Eukaryota,Eukaryota	186	Beta_propeller
Eukaryota-Eukaryota	WD40	23573:677	23573:783	20409:3	20409:1	DIO,ICT,ddi,mgp	Eukaryota,Eukaryota,Eukaryota,Eukaryota	ASM,lcf,nfu,sasa	Eukaryota,Eukaryota,Eukaryota,Eukaryota	186	Beta_propeller
Eukaryota-Eukaryota	WD40	23573:677	23573:887	07204:9	07204:3	aju,ath,ddi,dme,ptg	Eukaryota,Eukaryota,Eukaryota,Eukaryota,Eukaryota	CHA,ECTE,ELE,gga	Eukaryota,Eukaryota,Eukaryota,Eukaryota	186	Beta_propeller
Eukaryota-Eukaryota	WD40	23573:677	23573:953	07204:9	07204:3	aju,ath,ddi,dme,mgp,ngi,ocu,ptg	Eukaryota,Eukaryota,Eukaryota,Eukaryota,Eukaryota,Eukaryota,Eukaryota,Eukaryota	ASM,PEF,lcf,sasa	Eukaryota,Eukaryota,Eukaryota,Eukaryota	186	Beta_propeller
Eukaryota-Eukaryota	WD40	23573:677	23573:953	20409:3	20409:1	DIO,ICT,ddi,mgp	Eukaryota,Eukaryota,Eukaryota,Eukaryota	ASM,lcf,nfu,sasa	Eukaryota,Eukaryota,Eukaryota,Eukaryota	186	Beta_propeller
Eukaryota-Eukaryota	WD40	23573:677	23573:977	07204:9	07204:3	ath,ddi,dme,mgp,ngi	Eukaryota,Eukaryota,Eukaryota,Eukaryota,Eukaryota	ASM,CHA,ECTE,ELE,PEF,gga,sasa	Eukaryota,Eukaryota,Eukaryota,Eukaryota,Eukaryota,Eukaryota,Eukaryota	186	Beta_propeller
Eukaryota-Eukaryota	WD40	23573:677	23573:989	07204:9	07204:3	ath,ddi,dme,mgp,ngi,ocu	Eukaryota,Eukaryota,Eukaryota,Eukaryota,Eukaryota,Eukaryota	CHA,ELE,PEF,sasa	Eukaryota,Eukaryota,Eukaryota,Eukaryota	186	Beta_propeller
Eukaryota-Eukaryota	BRCT	00977:5	00977:4	10798:20	10798:26	CHA,COC,DAN,ECTE,FUD,ORA,PEF,cfa,gga,ocu,rno,ssc	Eukaryota,Eukaryota,Eukaryota,Eukaryota,Eukaryota,Eukaryota,Eukaryota,Eukaryota,Eukaryota,Eukaryota,Eukaryota,Eukaryota	aju,ola,pret,ptg	Eukaryota,Eukaryota,Eukaryota,Eukaryota	459	BRCT-like
Eukaryota-Eukaryota	BRCT	10683:22	10683:7	10777:7	10777:6	ath,nto,rcu,sly,smo	Eukaryota,Eukaryota,Eukaryota,Eukaryota,Eukaryota	MAM,PAP,aju,bta,csab,ecb,fca,nle,oas,ptg,ptr,rno	Eukaryota,Eukaryota,Eukaryota,Eukaryota,Eukaryota,Eukaryota,Eukaryota,Eukaryota,Eukaryota,Eukaryota,Eukaryota,Eukaryota	459	BRCT-like
Eukaryota-Eukaryota	BRCT	10683:22	10683:7	10777:9	10777:6	ath,nto,rcu,sly,smo	Eukaryota,Eukaryota,Eukaryota,Eukaryota,Eukaryota	CHA,ECTE,ELE,MIO,OCD,SOA,lav,lcm,pret	Eukaryota,Eukaryota,Eukaryota,Eukaryota,Eukaryota,Eukaryota,Eukaryota,Eukaryota,Eukaryota	459	BRCT-like
Eukaryota-Eukaryota	BRCT	10683:22	10683:7	10867:11	10867:0	ath,osa,rcu,sly,smo	Eukaryota,Eukaryota,Eukaryota,Eukaryota,Eukaryota	CAP,ECTE,LEO,ORA,PEF,ssc	Eukaryota,Eukaryota,Eukaryota,Eukaryota,Eukaryota,Eukaryota	459	BRCT-like
Eukaryota-Eukaryota	BRCT	10683:22	10683:7	14972:6	14972:2	ath,nto,osa,rcu,sly	Eukaryota,Eukaryota,Eukaryota,Eukaryota,Eukaryota	ASM,CAP,CHA,CHL,DIO,ECTE,ELE,ERE,ICT,LEO,MAM,MARM,MIO,NEL,OCD,ORA,PAP,PEF,PEM,SOA,URP,aju,bta,cfa,cge,csab,ecb,fca,hgl,lav,lcf,lcm,nfu,nle,oas,ocu,pret,ptg,ptr,rno,ssc	Eukaryota,Eukaryota,Eukaryota,Eukaryota,Eukaryota,Eukaryota,Eukaryota,Eukaryota,Eukaryota,Eukaryota,Eukaryota,Eukaryota,Eukaryota,Eukaryota,Eukaryota,Eukaryota,Eukaryota,Eukaryota,Eukaryota,Eukaryota,Eukaryota,Eukaryota,Eukaryota,Eukaryota,Eukaryota,Eukaryota,Eukaryota,Eukaryota,Eukaryota,Eukaryota,Eukaryota,Eukaryota,Eukaryota,Eukaryota,Eukaryota,Eukaryota,Eukaryota,Eukaryota,Eukaryota,Eukaryota…	459	BRCT-like
Eukaryota-Eukaryota	BRCT	10777:9	10777:6	10798:32	10798:26	CAA,CHA,ECTE,OCD,lav,xla	Eukaryota,Eukaryota,Eukaryota,Eukaryota,Eukaryota,Eukaryota	gmx,nto,rcu,sly,sot,vvi	Eukaryota,Eukaryota,Eukaryota,Eukaryota,Eukaryota,Eukaryota	459	BRCT-like
Eukaryota-Eukaryota	BRCT	10777:9	10777:6	10803:0	10803:5	CHA,ECTE,ELE,SOA,lav	Eukaryota,Eukaryota,Eukaryota,Eukaryota,Eukaryota	ath,gmx,nto,sly,sot	Eukaryota,Eukaryota,Eukaryota,Eukaryota,Eukaryota	459	BRCT-like
Eukaryota-Eukaryota	BRCT	10798:32	10798:11	14972:6	14972:2	gmx,nto,rcu,sly,sot,vvi	Eukaryota,Eukaryota,Eukaryota,Eukaryota,Eukaryota,Eukaryota	CAA,ICT,NEL,ORM,pret	Eukaryota,Eukaryota,Eukaryota,Eukaryota,Eukaryota	459	BRCT-like
Eukaryota-Eukaryota	BRCT	10798:32	10798:14	10777:7	10777:6	gmx,nto,rcu,sot,vvi	Eukaryota,Eukaryota,Eukaryota,Eukaryota,Eukaryota	MAM,PAP,aju,bta,csab,ecb,fca,gga,mgp,nle,oas,ptg,ptr,rno	Eukaryota,Eukaryota,Eukaryota,Eukaryota,Eukaryota,Eukaryota,Eukaryota,Eukaryota,Eukaryota,Eukaryota,Eukaryota,Eukaryota,Eukaryota,Eukaryota	459	BRCT-like
Eukaryota-Eukaryota	BRCT	10798:32	10798:14	14972:6	14972:2	gmx,nto,rcu,sot,vvi	Eukaryota,Eukaryota,Eukaryota,Eukaryota,Eukaryota	ASM,CAA,CAP,CHA,CHL,COG,DAN,DIO,ECTE,ELE,ERE,FUD,ICT,LEO,MAM,MARM,MIO,NEL,OCD,ORA,ORM,PAP,PEF,PEM,SOA,URP,aju,bta,cfa,cge,csab,ecb,fca,gga,hgl,lav,lcf,lcm,mgp,nfu,ngi,nle,oas,ocu,ola,pret,ptg,ptr,rno,sasa,ssc,xla	Eukaryota,Eukaryota,Eukaryota,Eukaryota,Eukaryota,Eukaryota,Eukaryota,Eukaryota,Eukaryota,Eukaryota,Eukaryota,Eukaryota,Eukaryota,Eukaryota,Eukaryota,Eukaryota,Eukaryota,Eukaryota,Eukaryota,Eukaryota,Eukaryota,Eukaryota,Eukaryota,Eukaryota,Eukaryota,Eukaryota,Eukaryota,Eukaryota,Eukaryota,Eukaryota,Eukaryota,Eukaryota,Eukaryota,Eukaryota,Eukaryota,Eukaryota,Eukaryota,Eukaryota,Eukaryota,Eukaryota…	459	BRCT-like
Eukaryota-Eukaryota	BRCT	10798:20	10798:22	10803:0	10803:5	ELE,PAP,aju,ecb,ptg	Eukaryota,Eukaryota,Eukaryota,Eukaryota,Eukaryota	ath,gmx,nto,sly,sot	Eukaryota,Eukaryota,Eukaryota,Eukaryota,Eukaryota	459	BRCT-like
Eukaryota-Eukaryota	BRCT	10803:6	10803:1	10798:36	10798:33	COC,aju,ddi,nfu,ptg	Eukaryota,Eukaryota,Eukaryota,Eukaryota,Eukaryota	ASM,ccar,mgp,mmu,oaa	Eukaryota,Eukaryota,Eukaryota,Eukaryota,Eukaryota	459	BRCT-like
Eukaryota-Eukaryota	BRCT	10803:0	10803:5	10777:7	10777:6	ath,gmx,nto,sly,sot	Eukaryota,Eukaryota,Eukaryota,Eukaryota,Eukaryota	MAM,PAP,aju,csab,ecb,nle,ptg	Eukaryota,Eukaryota,Eukaryota,Eukaryota,Eukaryota,Eukaryota,Eukaryota	459	BRCT-like
Eukaryota-Eukaryota	BRCT	10803:0	10803:5	14972:6	14972:2	ath,gmx,nto,sly,sot	Eukaryota,Eukaryota,Eukaryota,Eukaryota,Eukaryota	CAP,CHA,CHL,ECTE,ELE,ERE,MAM,ORA,PAP,PEM,SOA,aju,csab,ecb,lav,nle,ocu,ptg	Eukaryota,Eukaryota,Eukaryota,Eukaryota,Eukaryota,Eukaryota,Eukaryota,Eukaryota,Eukaryota,Eukaryota,Eukaryota,Eukaryota,Eukaryota,Eukaryota,Eukaryota,Eukaryota,Eukaryota,Eukaryota	459	BRCT-like
Eukaryota-Eukaryota	BRCT	10867:11	10867:0	10798:32	10798:26	CAA,COG,ECTE,LEO,ORA,PEF,gga,ssc,xla	Eukaryota,Eukaryota,Eukaryota,Eukaryota,Eukaryota,Eukaryota,Eukaryota,Eukaryota,Eukaryota	gmx,rcu,sly,vvi	Eukaryota,Eukaryota,Eukaryota,Eukaryota	459	BRCT-like
Eukaryota-Eukaryota	BRCT	10867:11	10867:9	00977:2	00977:4	CAA,COG,LEO,xla	Eukaryota,Eukaryota,Eukaryota,Eukaryota	MIO,hgl,lav,lcm	Eukaryota,Eukaryota,Eukaryota,Eukaryota	459	BRCT-like
Eukaryota-Eukaryota	BRCT	10867:11	10867:9	10798:15	10798:26	CAA,COG,ECTE,LEO,ORA,PEF,gga,ssc,xla	Eukaryota,Eukaryota,Eukaryota,Eukaryota,Eukaryota,Eukaryota,Eukaryota,Eukaryota,Eukaryota	CHL,MAM,nle,ptr	Eukaryota,Eukaryota,Eukaryota,Eukaryota	459	BRCT-like
Eukaryota-Eukaryota	BRCT	14972:6	14972:2	10798:32	10798:26	CAA,CHA,COG,DAN,ECTE,FUD,LEO,OCD,ORA,PEF,PEM,cfa,gga,hgl,lav,lcf,nfu,ocu,rno,sasa,ssc,xla	Eukaryota,Eukaryota,Eukaryota,Eukaryota,Eukaryota,Eukaryota,Eukaryota,Eukaryota,Eukaryota,Eukaryota,Eukaryota,Eukaryota,Eukaryota,Eukaryota,Eukaryota,Eukaryota,Eukaryota,Eukaryota,Eukaryota,Eukaryota,Eukaryota,Eukaryota	gmx,nto,rcu,sly,sot,vvi	Eukaryota,Eukaryota,Eukaryota,Eukaryota,Eukaryota,Eukaryota	459	BRCT-like
Eukaryota-Eukaryota	BRCT	14972:6	14972:2	10798:36	10798:33	aju,ame,nfu,ptg	Eukaryota,Eukaryota,Eukaryota,Eukaryota	ath,gmx,nto,osa,rcu,sly,sot,vvi,zma	Eukaryota,Eukaryota,Eukaryota,Eukaryota,Eukaryota,Eukaryota,Eukaryota,Eukaryota,Eukaryota	459	BRCT-like
Eukaryota-Eukaryota	BRCT	20704:4	20704:3	10798:36	10798:33	COC,aju,nfu,ptg	Eukaryota,Eukaryota,Eukaryota,Eukaryota	DAN,NEL,aga,dme,phu	Eukaryota,Eukaryota,Eukaryota,Eukaryota,Eukaryota	459	BRCT-like
Eukaryota-Eukaryota	BRCT_2	03512:3	03512:1	10683:22	10683:7	LEO,PEF,lcf,nfu,pret	Eukaryota,Eukaryota,Eukaryota,Eukaryota,Eukaryota	ath,nto,osa,sly,smo	Eukaryota,Eukaryota,Eukaryota,Eukaryota,Eukaryota	459	BRCT-like
Eukaryota-Eukaryota	BRCT_2	03512:3	03512:1	10728:4	10728:1	CAA,COG,LEO,PEF,gga,lcf,mgp,nfu,ola	Eukaryota,Eukaryota,Eukaryota,Eukaryota,Eukaryota,Eukaryota,Eukaryota,Eukaryota,Eukaryota	gmx,osa,vvi,zma	Eukaryota,Eukaryota,Eukaryota,Eukaryota	459	BRCT-like
Eukaryota-Eukaryota	BRCT_2	10798:26	10798:23	19403:6	19403:5	ECTE,FUD,OCD,PEM,cfa,hgl,ocu	Eukaryota,Eukaryota,Eukaryota,Eukaryota,Eukaryota,Eukaryota,Eukaryota	ORM,lcm,ola,pret	Eukaryota,Eukaryota,Eukaryota,Eukaryota	459	BRCT-like
Eukaryota-Eukaryota	C1_1	00901:5	00901:23	08015:1	08015:0	LEO,NEL,mgp,oaa	Eukaryota,Eukaryota,Eukaryota,Eukaryota	CAP,lav,lcf,ngi	Eukaryota,Eukaryota,Eukaryota,Eukaryota	6	C1
Eukaryota-Eukaryota	C1_1	08015:1	08015:0	00901:29	00901:8	CAP,CHL,MIO,OCD,PAP,SOA,fca	Eukaryota,Eukaryota,Eukaryota,Eukaryota,Eukaryota,Eukaryota,Eukaryota	COG,DAN,NEL,PEF,ccar,ncc,nfu	Eukaryota,Eukaryota,Eukaryota,Eukaryota,Eukaryota,Eukaryota,Eukaryota	6	C1
Eukaryota-Eukaryota	C1_1	08015:1	08015:0	02677:1	02677:3	ELE,OCD,SOA,nle	Eukaryota,Eukaryota,Eukaryota,Eukaryota	COG,PEF,ccar,cge,ncc,ocu	Eukaryota,Eukaryota,Eukaryota,Eukaryota,Eukaryota,Eukaryota	6	C1
Eukaryota-Eukaryota	C1_1	08015:1	08015:0	09850:2	09850:1	CHA,MAM,OCD,SOA,aju,csab,lav,nle	Eukaryota,Eukaryota,Eukaryota,Eukaryota,Eukaryota,Eukaryota,Eukaryota,Eukaryota	COG,DAN,DIO,ERE,FUD,ICT,NEL,PEF,bta,cfa,ecb,gga,ncc,nfu,oas,ocu,rno,ssc	Eukaryota,Eukaryota,Eukaryota,Eukaryota,Eukaryota,Eukaryota,Eukaryota,Eukaryota,Eukaryota,Eukaryota,Eukaryota,Eukaryota,Eukaryota,Eukaryota,Eukaryota,Eukaryota,Eukaryota,Eukaryota	6	C1
Eukaryota-Eukaryota	C1_1	08015:1	08015:0	21072:1	21072:0	ASM,CAA,CHA,sasa	Eukaryota,Eukaryota,Eukaryota,Eukaryota	COG,DAN,DIO,ERE,FUD,ICT,MARM,NEL,PEF,bta,cfa,ecb,gga,oas,ocu,ptg,rno,ssc	Eukaryota,Eukaryota,Eukaryota,Eukaryota,Eukaryota,Eukaryota,Eukaryota,Eukaryota,Eukaryota,Eukaryota,Eukaryota,Eukaryota,Eukaryota,Eukaryota,Eukaryota,Eukaryota,Eukaryota,Eukaryota	6	C1
Eukaryota-Eukaryota	C1_1	09850:2	09850:1	00901:37	00901:9	COG,NEL,ORM,PEF	Eukaryota,Eukaryota,Eukaryota,Eukaryota	CHA,MAM,MARM,OCD,cge,csab,lav	Eukaryota,Eukaryota,Eukaryota,Eukaryota,Eukaryota,Eukaryota,Eukaryota	6	C1
Eukaryota-Eukaryota	C1_1	09850:2	09850:1	02677:1	02677:3	DAN,ELE,ERE,cfa,oas	Eukaryota,Eukaryota,Eukaryota,Eukaryota,Eukaryota	aju,ccar,cge,lcm	Eukaryota,Eukaryota,Eukaryota,Eukaryota	6	C1
Eukaryota-Eukaryota	C1_1	09850:2	09850:1	21072:1	21072:0	ASM,CAA,nfu,sasa	Eukaryota,Eukaryota,Eukaryota,Eukaryota	MAM,MARM,SOA,aju,csab,lav,nle,ptg	Eukaryota,Eukaryota,Eukaryota,Eukaryota,Eukaryota,Eukaryota,Eukaryota,Eukaryota	6	C1
Eukaryota-Eukaryota	C1_1	12791:2	12791:1	21072:1	21072:0	ASM,CAA,ccar,sasa	Eukaryota,Eukaryota,Eukaryota,Eukaryota	CAP,COC,DAN,DIO,ELE,ERE,FUD,ICT,MAM,MARM,MIO,NEL,ORA,PAP,PEM,SOA,URP,aju,bta,cfa,csab,ecb,fca,hgl,lav,mmu,ngi,nle,oas,ocu,ptg,ptr,rno,ssc,xla	Eukaryota,Eukaryota,Eukaryota,Eukaryota,Eukaryota,Eukaryota,Eukaryota,Eukaryota,Eukaryota,Eukaryota,Eukaryota,Eukaryota,Eukaryota,Eukaryota,Eukaryota,Eukaryota,Eukaryota,Eukaryota,Eukaryota,Eukaryota,Eukaryota,Eukaryota,Eukaryota,Eukaryota,Eukaryota,Eukaryota,Eukaryota,Eukaryota,Eukaryota,Eukaryota,Eukaryota,Eukaryota,Eukaryota,Eukaryota,Eukaryota	6	C1
Eukaryota-Eukaryota	C1_1	18061:16	18061:17	21066:2	21066:1	aga,ame,dme,phu	Eukaryota,Eukaryota,Eukaryota,Eukaryota	ASM,gga,mgp,pret	Eukaryota,Eukaryota,Eukaryota,Eukaryota	6	C1
Eukaryota-Eukaryota	C1_1	21072:1	21072:0	00901:29	00901:8	CAP,CHL,MIO,PAP,SOA,bta,cfa,ecb,fca,gga,oas,ssc	Eukaryota,Eukaryota,Eukaryota,Eukaryota,Eukaryota,Eukaryota,Eukaryota,Eukaryota,Eukaryota,Eukaryota,Eukaryota,Eukaryota	ASM,CAA,ccar,nfu,sasa	Eukaryota,Eukaryota,Eukaryota,Eukaryota,Eukaryota	6	C1
Eukaryota-Eukaryota	C1_1	21072:1	21072:0	00901:37	00901:9	COG,NEL,PEF,ptg	Eukaryota,Eukaryota,Eukaryota,Eukaryota	ASM,CAA,CHA,cge,nfu	Eukaryota,Eukaryota,Eukaryota,Eukaryota,Eukaryota	6	C1
Eukaryota-Eukaryota	C1_1	21072:1	21072:0	02677:1	02677:3	DAN,ELE,ERE,SOA,cfa,nle,oas	Eukaryota,Eukaryota,Eukaryota,Eukaryota,Eukaryota,Eukaryota,Eukaryota	ASM,ccar,cge,lcm	Eukaryota,Eukaryota,Eukaryota,Eukaryota	6	C1
Eukaryota-Eukaryota	ZZ	04498:34	04498:11	10691:2	10691:3	ASM,CAA,CAP,CHA,CHL,COC,COG,DAN,DIO,ECTE,ELE,ERE,FUD,ICT,LEO,MAM,MARM,MIO,NEL,OCD,ORA,ORM,PAP,PEF,PEM,SOA,URP,aju,ame,bta,cfa,cge,csab,ecb,fca,hgl,lav,lcf,lcm,mgp,nfu,ngi,nle,oas,ocu,ola,pret,ptg,ptr,rno,sasa,ssc,xla	Eukaryota,Eukaryota,Eukaryota,Eukaryota,Eukaryota,Eukaryota,Eukaryota,Eukaryota,Eukaryota,Eukaryota,Eukaryota,Eukaryota,Eukaryota,Eukaryota,Eukaryota,Eukaryota,Eukaryota,Eukaryota,Eukaryota,Eukaryota,Eukaryota,Eukaryota,Eukaryota,Eukaryota,Eukaryota,Eukaryota,Eukaryota,Eukaryota,Eukaryota,Eukaryota,Eukaryota,Eukaryota,Eukaryota,Eukaryota,Eukaryota,Eukaryota,Eukaryota,Eukaryota,Eukaryota,Eukaryota…	gmx,nto,sly,smo,sot	Eukaryota,Eukaryota,Eukaryota,Eukaryota,Eukaryota	6	C1
Eukaryota-Eukaryota	ZZ	04498:34	04498:11	11314:2	11314:3	ASM,CAA,CAP,CHA,CHL,COC,COG,DIO,ECTE,ELE,ERE,FUD,ICT,LEO,MAM,MARM,MIO,OCD,ORA,ORM,PAP,PEF,PEM,SOA,URP,aju,ame,bta,cfa,cge,csab,ecb,fca,gga,hgl,lav,lcf,lcm,mgp,ngi,nle,oaa,ocu,ola,pret,ptg,ptr,rno,sasa,spu,ssc,xla	Eukaryota,Eukaryota,Eukaryota,Eukaryota,Eukaryota,Eukaryota,Eukaryota,Eukaryota,Eukaryota,Eukaryota,Eukaryota,Eukaryota,Eukaryota,Eukaryota,Eukaryota,Eukaryota,Eukaryota,Eukaryota,Eukaryota,Eukaryota,Eukaryota,Eukaryota,Eukaryota,Eukaryota,Eukaryota,Eukaryota,Eukaryota,Eukaryota,Eukaryota,Eukaryota,Eukaryota,Eukaryota,Eukaryota,Eukaryota,Eukaryota,Eukaryota,Eukaryota,Eukaryota,Eukaryota,Eukaryota…	gmx,nto,sly,smo,sot	Eukaryota,Eukaryota,Eukaryota,Eukaryota,Eukaryota	6	C1
Eukaryota-Eukaryota	ZZ	04498:34	04498:11	11649:5	11649:12	ASM,CAA,CAP,CHA,CHL,COC,COG,DAN,DIO,ECTE,ELE,ERE,FUD,ICT,LEO,MAM,MARM,MIO,NEL,OCD,ORA,ORM,PAP,PEF,PEM,SOA,URP,aju,ame,bta,cfa,cge,csab,ecb,fca,gga,hgl,lav,lcf,lcm,nfu,ngi,nle,oas,ocu,ola,pret,ptg,ptr,rno,sasa,spu,ssc,xla	Eukaryota,Eukaryota,Eukaryota,Eukaryota,Eukaryota,Eukaryota,Eukaryota,Eukaryota,Eukaryota,Eukaryota,Eukaryota,Eukaryota,Eukaryota,Eukaryota,Eukaryota,Eukaryota,Eukaryota,Eukaryota,Eukaryota,Eukaryota,Eukaryota,Eukaryota,Eukaryota,Eukaryota,Eukaryota,Eukaryota,Eukaryota,Eukaryota,Eukaryota,Eukaryota,Eukaryota,Eukaryota,Eukaryota,Eukaryota,Eukaryota,Eukaryota,Eukaryota,Eukaryota,Eukaryota,Eukaryota…	gmx,nto,sly,smo,sot	Eukaryota,Eukaryota,Eukaryota,Eukaryota,Eukaryota	6	C1
Eukaryota-Eukaryota	ZZ	04498:34	04498:11	17987:6	17987:2	ASM,CAA,CHA,CHL,COG,LEO,ORM,PAP,PEF,aju,fca,gga,hgl,lav,lcf,lcm,mgp,nfu,oas,ola,pret,ptg,sasa,xla	Eukaryota,Eukaryota,Eukaryota,Eukaryota,Eukaryota,Eukaryota,Eukaryota,Eukaryota,Eukaryota,Eukaryota,Eukaryota,Eukaryota,Eukaryota,Eukaryota,Eukaryota,Eukaryota,Eukaryota,Eukaryota,Eukaryota,Eukaryota,Eukaryota,Eukaryota,Eukaryota,Eukaryota	gmx,nto,sly,smo,sot	Eukaryota,Eukaryota,Eukaryota,Eukaryota,Eukaryota	6	C1
Eukaryota-Eukaryota	ZZ	10691:2	10691:3	04498:28	04498:11	gmx,nto,sly,smo,sot	Eukaryota,Eukaryota,Eukaryota,Eukaryota,Eukaryota	CAA,COG,PEF,aga,aju,dme,nle	Eukaryota,Eukaryota,Eukaryota,Eukaryota,Eukaryota,Eukaryota,Eukaryota	6	C1
Eukaryota-Eukaryota	ZZ	11314:2	11314:3	04498:21	04498:11	gmx,nto,sly,smo,sot	Eukaryota,Eukaryota,Eukaryota,Eukaryota,Eukaryota	OCD,ccar,lcm,ncc	Eukaryota,Eukaryota,Eukaryota,Eukaryota	6	C1
Eukaryota-Eukaryota	ZZ	11314:2	11314:3	04498:28	04498:11	gmx,nto,sly,smo,sot	Eukaryota,Eukaryota,Eukaryota,Eukaryota,Eukaryota	CAA,COG,PEF,aju,ccar,nle	Eukaryota,Eukaryota,Eukaryota,Eukaryota,Eukaryota,Eukaryota	6	C1
Eukaryota-Eukaryota	ZZ	11649:5	11649:12	04498:21	04498:11	gmx,nto,sly,smo,sot	Eukaryota,Eukaryota,Eukaryota,Eukaryota,Eukaryota	OCD,ccar,lcm,ncc	Eukaryota,Eukaryota,Eukaryota,Eukaryota	6	C1
Eukaryota-Eukaryota	ZZ	11649:5	11649:12	04498:28	04498:11	gmx,nto,sly,smo,sot	Eukaryota,Eukaryota,Eukaryota,Eukaryota,Eukaryota	CAA,COG,PEF,aga,aju,ccar,dme,nle	Eukaryota,Eukaryota,Eukaryota,Eukaryota,Eukaryota,Eukaryota,Eukaryota,Eukaryota	6	C1
Eukaryota-Eukaryota	ZZ	15716:6	15716:5	17987:6	17987:2	LEO,PAP,aju,fca,lcm,ptg	Eukaryota,Eukaryota,Eukaryota,Eukaryota,Eukaryota,Eukaryota	ERE,ORA,PEM,bta,ptr,spu	Eukaryota,Eukaryota,Eukaryota,Eukaryota,Eukaryota,Eukaryota	6	C1
Eukaryota-Eukaryota	ZZ	17987:6	17987:2	04498:28	04498:11	gmx,nto,sly,smo,sot	Eukaryota,Eukaryota,Eukaryota,Eukaryota,Eukaryota	CAA,COG,PEF,aju,ccar	Eukaryota,Eukaryota,Eukaryota,Eukaryota,Eukaryota	6	C1
Eukaryota-Eukaryota	ZZ	17987:6	17987:4	04498:28	04498:11	gmx,nto,sly,smo,sot	Eukaryota,Eukaryota,Eukaryota,Eukaryota,Eukaryota	CAA,COG,PEF,ccar	Eukaryota,Eukaryota,Eukaryota,Eukaryota	6	C1
Eukaryota-Eukaryota	C2	05402:2	05402:1	13305:1	13305:0	ASM,CAP,CHA,CHL,COG,DAN,ECTE,ELE,ICT,MARM,MIO,ORA,ORM,PEF,SOA,URP,aju,cge,ecb,lav,lcm,nfu,ocu,pret,ptg,ptr,sasa,ssc,xla	Eukaryota,Eukaryota,Eukaryota,Eukaryota,Eukaryota,Eukaryota,Eukaryota,Eukaryota,Eukaryota,Eukaryota,Eukaryota,Eukaryota,Eukaryota,Eukaryota,Eukaryota,Eukaryota,Eukaryota,Eukaryota,Eukaryota,Eukaryota,Eukaryota,Eukaryota,Eukaryota,Eukaryota,Eukaryota,Eukaryota,Eukaryota,Eukaryota,Eukaryota	COC,ERE,ncc,oas	Eukaryota,Eukaryota,Eukaryota,Eukaryota	154	C2
Eukaryota-Eukaryota	C2	05630:1	05630:0	07524:3	07524:4	ASM,CAA,COG,lcf,lcm,nfu,sasa	Eukaryota,Eukaryota,Eukaryota,Eukaryota,Eukaryota,Eukaryota,Eukaryota	FUD,ICT,MIO,NEL,cfa	Eukaryota,Eukaryota,Eukaryota,Eukaryota,Eukaryota	154	C2
Eukaryota-Eukaryota	C2	05630:1	05630:0	13305:1	13305:0	ASM,COG,LEO,ORM,PEF,lcm,nfu,ola,pret,sasa	Eukaryota,Eukaryota,Eukaryota,Eukaryota,Eukaryota,Eukaryota,Eukaryota,Eukaryota,Eukaryota,Eukaryota	COC,DIO,ERE,FUD,MAM,OCD,PAP,PEM,bta,ccar,cfa,csab,fca,hgl,ngi,nle,oas,rno	Eukaryota,Eukaryota,Eukaryota,Eukaryota,Eukaryota,Eukaryota,Eukaryota,Eukaryota,Eukaryota,Eukaryota,Eukaryota,Eukaryota,Eukaryota,Eukaryota,Eukaryota,Eukaryota,Eukaryota,Eukaryota	154	C2
Eukaryota-Eukaryota	C2	05630:1	05630:0	16342:6	16342:0	CAA,COG,PEF,lcf,ola,pret,sasa	Eukaryota,Eukaryota,Eukaryota,Eukaryota,Eukaryota,Eukaryota,Eukaryota	COC,DAN,ERE,MARM,ORA,PAP,SOA,aju,bta,cfa,ecb,fca,gga,oas,ptg,ssc,xla	Eukaryota,Eukaryota,Eukaryota,Eukaryota,Eukaryota,Eukaryota,Eukaryota,Eukaryota,Eukaryota,Eukaryota,Eukaryota,Eukaryota,Eukaryota,Eukaryota,Eukaryota,Eukaryota,Eukaryota	154	C2
Eukaryota-Eukaryota	C2	07524:5	07524:1	13305:1	13305:0	ASM,CAP,CHL,COG,ELE,LEO,MARM,PEF,URP,cge,ecb,nfu,ocu,ola,pret,ptg,ptr,sasa,ssc	Eukaryota,Eukaryota,Eukaryota,Eukaryota,Eukaryota,Eukaryota,Eukaryota,Eukaryota,Eukaryota,Eukaryota,Eukaryota,Eukaryota,Eukaryota,Eukaryota,Eukaryota,Eukaryota,Eukaryota,Eukaryota,Eukaryota	FUD,ccar,cfa,ncc	Eukaryota,Eukaryota,Eukaryota,Eukaryota	154	C2
Eukaryota-Eukaryota	C2	08574:1	08574:0	13305:1	13305:0	ASM,CAP,CHA,CHL,COG,ELE,ICT,LEO,MARM,MIO,ORA,SOA,URP,aju,cge,ecb,lav,lcm,nfu,ocu,pret,ptg,ptr,sasa,ssc	Eukaryota,Eukaryota,Eukaryota,Eukaryota,Eukaryota,Eukaryota,Eukaryota,Eukaryota,Eukaryota,Eukaryota,Eukaryota,Eukaryota,Eukaryota,Eukaryota,Eukaryota,Eukaryota,Eukaryota,Eukaryota,Eukaryota,Eukaryota,Eukaryota,Eukaryota,Eukaryota,Eukaryota,Eukaryota	COC,ERE,FUD,cfa,rno	Eukaryota,Eukaryota,Eukaryota,Eukaryota,Eukaryota	154	C2
Eukaryota-Eukaryota	C2	13305:1	13305:0	05858:22	05858:21	COC,DIO,MAM,OCD,PAP,PEM,bta,csab,fca,hgl,ncc,ngi,nle,oas,rno	Eukaryota,Eukaryota,Eukaryota,Eukaryota,Eukaryota,Eukaryota,Eukaryota,Eukaryota,Eukaryota,Eukaryota,Eukaryota,Eukaryota,Eukaryota,Eukaryota,Eukaryota	ELE,nfu,ocu,ola,pret	Eukaryota,Eukaryota,Eukaryota,Eukaryota,Eukaryota	154	C2
Eukaryota-Eukaryota	C2	13305:1	13305:0	07524:5	07524:4	COC,DIO,ERE,OCD	Eukaryota,Eukaryota,Eukaryota,Eukaryota	CAP,CHL,ELE,LEO,MARM,ORM,PEF,URP,cge,ecb,ocu,ola,pret,ptg,ptr,ssc	Eukaryota,Eukaryota,Eukaryota,Eukaryota,Eukaryota,Eukaryota,Eukaryota,Eukaryota,Eukaryota,Eukaryota,Eukaryota,Eukaryota,Eukaryota,Eukaryota,Eukaryota,Eukaryota	154	C2
Eukaryota-Eukaryota	C2	13305:1	13305:0	16449:9	16449:5	COC,FUD,OCD,ccar	Eukaryota,Eukaryota,Eukaryota,Eukaryota	COG,ELE,LEO,MARM,ORM,PEF,URP,ecb,nfu,ocu,ola,pret,ptg,ptr,ssc	Eukaryota,Eukaryota,Eukaryota,Eukaryota,Eukaryota,Eukaryota,Eukaryota,Eukaryota,Eukaryota,Eukaryota,Eukaryota,Eukaryota,Eukaryota,Eukaryota,Eukaryota	154	C2
Eukaryota-Eukaryota	C2	13305:1	13305:0	17634:1	17634:0	COC,DIO,FUD,MAM,OCD,PAP,PEM,bta,cfa,csab,fca,hgl,ngi,oas,rno	Eukaryota,Eukaryota,Eukaryota,Eukaryota,Eukaryota,Eukaryota,Eukaryota,Eukaryota,Eukaryota,Eukaryota,Eukaryota,Eukaryota,Eukaryota,Eukaryota,Eukaryota	ICT,URP,lcm,ocu	Eukaryota,Eukaryota,Eukaryota,Eukaryota	154	C2
Eukaryota-Eukaryota	C2	16685:2	16685:1	17634:1	17634:0	cge,lav,mgp,oaa	Eukaryota,Eukaryota,Eukaryota,Eukaryota	ICT,URP,lcm,ocu	Eukaryota,Eukaryota,Eukaryota,Eukaryota	154	C2
Eukaryota-Eukaryota	Integrase_H2C2	07497:105	07497:233	18668:4	18668:2	ORM,ccar,lcm,nfu,ola,pret,sasa	Eukaryota,Eukaryota,Eukaryota,Eukaryota,Eukaryota,Eukaryota,Eukaryota	ORA,PAP,URP,fca	Eukaryota,Eukaryota,Eukaryota,Eukaryota	361	C2H2-zf
Eukaryota-Eukaryota	zf-C2H2	07765:2	07765:1	09222:1	09222:0	bta,ecb,nle,ssc	Eukaryota,Eukaryota,Eukaryota,Eukaryota	ASM,ERE,LEO,SOA,sasa,xla	Eukaryota,Eukaryota,Eukaryota,Eukaryota,Eukaryota,Eukaryota	361	C2H2-zf
Eukaryota-Eukaryota	zf-C2H2	07765:2	07765:1	10491:1	10491:0	bta,ecb,nle,ssc	Eukaryota,Eukaryota,Eukaryota,Eukaryota	CAP,CHL,ECTE,ELE,ICT,MARM,NEL,OCD,ORA,URP,hgl,lav,rno	Eukaryota,Eukaryota,Eukaryota,Eukaryota,Eukaryota,Eukaryota,Eukaryota,Eukaryota,Eukaryota,Eukaryota,Eukaryota,Eukaryota,Eukaryota	361	C2H2-zf
Eukaryota-Eukaryota	zf-C2H2	07765:2	07765:1	17442:2	17442:1	bta,ecb,nle,ssc	Eukaryota,Eukaryota,Eukaryota,Eukaryota	ASM,gga,lcm,mgp,oaa	Eukaryota,Eukaryota,Eukaryota,Eukaryota,Eukaryota	361	C2H2-zf
Eukaryota-Eukaryota	zf-C2H2	09222:1	09222:0	20797:0	20797:1	ASM,ERE,LEO,xla	Eukaryota,Eukaryota,Eukaryota,Eukaryota	CHA,ELE,ICT,MAM,MARM,MIO,NEL,OCD,PAP,bta,csab,ecb,fca,hgl,ngi,oas,ptr,rno,ssc	Eukaryota,Eukaryota,Eukaryota,Eukaryota,Eukaryota,Eukaryota,Eukaryota,Eukaryota,Eukaryota,Eukaryota,Eukaryota,Eukaryota,Eukaryota,Eukaryota,Eukaryota,Eukaryota,Eukaryota,Eukaryota,Eukaryota	361	C2H2-zf
Eukaryota-Eukaryota	zf-C2H2	10055:5	10055:1	10495:3	10495:2	CHL,ELE,MAM,cfa,csab,ecb,ptr	Eukaryota,Eukaryota,Eukaryota,Eukaryota,Eukaryota,Eukaryota,Eukaryota	lcf,ncc,nfu,oaa,ola,pret	Eukaryota,Eukaryota,Eukaryota,Eukaryota,Eukaryota,Eukaryota	361	C2H2-zf
Eukaryota-Eukaryota	zf-C2H2	10055:5	10055:1	10504:1	10504:0	CAP,CHA,CHL,COC,DAN,ECTE,ERE,FUD,MARM,OCD,ORA,PEM,hgl,lav,ngi,ocu,ptg,ptr,ssc,xla	Eukaryota,Eukaryota,Eukaryota,Eukaryota,Eukaryota,Eukaryota,Eukaryota,Eukaryota,Eukaryota,Eukaryota,Eukaryota,Eukaryota,Eukaryota,Eukaryota,Eukaryota,Eukaryota,Eukaryota,Eukaryota,Eukaryota,Eukaryota	lcf,nfu,ola,pret	Eukaryota,Eukaryota,Eukaryota,Eukaryota	361	C2H2-zf
Eukaryota-Eukaryota	zf-C2H2	10055:5	10055:1	19325:6	19325:4	CAP,CHL,COC,DAN,DIO,ECTE,ELE,ERE,FUD,ICT,MAM,MARM,OCD,ORA,PAP,PEM,SOA,URP,aju,cfa,cge,csab,ecb,fca,hgl,lav,ngi,nle,ocu,ptg,ptr,rno	Eukaryota,Eukaryota,Eukaryota,Eukaryota,Eukaryota,Eukaryota,Eukaryota,Eukaryota,Eukaryota,Eukaryota,Eukaryota,Eukaryota,Eukaryota,Eukaryota,Eukaryota,Eukaryota,Eukaryota,Eukaryota,Eukaryota,Eukaryota,Eukaryota,Eukaryota,Eukaryota,Eukaryota,Eukaryota,Eukaryota,Eukaryota,Eukaryota,Eukaryota,Eukaryota,Eukaryota,Eukaryota	lcf,ncc,nfu,ola,pret	Eukaryota,Eukaryota,Eukaryota,Eukaryota,Eukaryota	361	C2H2-zf
Eukaryota-Eukaryota	zf-C2H2	10055:5	10055:1	20796:0	20796:7	ECTE,ICT,MAM,SOA,URP,aju,ptg	Eukaryota,Eukaryota,Eukaryota,Eukaryota,Eukaryota,Eukaryota,Eukaryota	ccar,lcf,nfu,ola	Eukaryota,Eukaryota,Eukaryota,Eukaryota	361	C2H2-zf
Eukaryota-Eukaryota	zf-C2H2	10491:1	10491:0	10504:1	10504:0	CAP,CHL,ECTE,MARM,MIO,NEL,OCD,ORA,hgl,lav	Eukaryota,Eukaryota,Eukaryota,Eukaryota,Eukaryota,Eukaryota,Eukaryota,Eukaryota,Eukaryota,Eukaryota	DIO,MAM,PAP,SOA,bta,cfa,cge,csab,ecb,fca,nle	Eukaryota,Eukaryota,Eukaryota,Eukaryota,Eukaryota,Eukaryota,Eukaryota,Eukaryota,Eukaryota,Eukaryota,Eukaryota	361	C2H2-zf
Eukaryota-Eukaryota	zf-C2H2	10491:1	10491:0	20796:11	20796:7	ECTE,ICT,MIO,URP	Eukaryota,Eukaryota,Eukaryota,Eukaryota	CHA,DAN,ERE,FUD,PAP,PEM,cge,csab,fca,ngi,ocu,ptr,ssc	Eukaryota,Eukaryota,Eukaryota,Eukaryota,Eukaryota,Eukaryota,Eukaryota,Eukaryota,Eukaryota,Eukaryota,Eukaryota,Eukaryota,Eukaryota	361	C2H2-zf
Eukaryota-Eukaryota	zf-C2H2	10491:1	10491:0	20796:3	20796:7	ECTE,ICT,MIO,URP	Eukaryota,Eukaryota,Eukaryota,Eukaryota	COC,ecb,nle,ocu	Eukaryota,Eukaryota,Eukaryota,Eukaryota	361	C2H2-zf
Eukaryota-Eukaryota	zf-C2H2	10491:1	10491:0	20797:0	20797:1	CAP,ORA,URP,lav	Eukaryota,Eukaryota,Eukaryota,Eukaryota	CHA,MAM,PAP,bta,csab,ecb,fca,ngi,oas,ptr,ssc	Eukaryota,Eukaryota,Eukaryota,Eukaryota,Eukaryota,Eukaryota,Eukaryota,Eukaryota,Eukaryota,Eukaryota,Eukaryota	361	C2H2-zf
Eukaryota-Eukaryota	zf-C2H2	10495:1	10495:0	10504:1	10504:0	CAP,CHA,CHL,COC,DAN,ERE,FUD,MARM,MIO,OCD,ORA,hgl,lav,oas,ocu,ptg,ptr,ssc	Eukaryota,Eukaryota,Eukaryota,Eukaryota,Eukaryota,Eukaryota,Eukaryota,Eukaryota,Eukaryota,Eukaryota,Eukaryota,Eukaryota,Eukaryota,Eukaryota,Eukaryota,Eukaryota,Eukaryota,Eukaryota	LEO,ORM,SOA,cge,lcf,lcm,mgp,nfu,ola,pret,sasa	Eukaryota,Eukaryota,Eukaryota,Eukaryota,Eukaryota,Eukaryota,Eukaryota,Eukaryota,Eukaryota,Eukaryota,Eukaryota	361	C2H2-zf
Eukaryota-Eukaryota	zf-C2H2	10495:1	10495:0	19325:6	19325:4	CAP,CHL,COC,DAN,DIO,ELE,ERE,FUD,ICT,MAM,MARM,MIO,OCD,ORA,PAP,URP,aju,cfa,csab,ecb,fca,hgl,lav,nle,ocu,ptg,ptr,rno	Eukaryota,Eukaryota,Eukaryota,Eukaryota,Eukaryota,Eukaryota,Eukaryota,Eukaryota,Eukaryota,Eukaryota,Eukaryota,Eukaryota,Eukaryota,Eukaryota,Eukaryota,Eukaryota,Eukaryota,Eukaryota,Eukaryota,Eukaryota,Eukaryota,Eukaryota,Eukaryota,Eukaryota,Eukaryota,Eukaryota,Eukaryota,Eukaryota	ORM,PEF,lcf,lcm,ncc,nfu,ola,pret	Eukaryota,Eukaryota,Eukaryota,Eukaryota,Eukaryota,Eukaryota,Eukaryota,Eukaryota	361	C2H2-zf
Eukaryota-Eukaryota	zf-C2H2	10495:1	10495:0	20796:0	20796:7	ICT,MAM,MIO,URP,aju,bta,oas,ptg	Eukaryota,Eukaryota,Eukaryota,Eukaryota,Eukaryota,Eukaryota,Eukaryota,Eukaryota	COG,lcf,nfu,ola,sasa	Eukaryota,Eukaryota,Eukaryota,Eukaryota,Eukaryota	361	C2H2-zf
Eukaryota-Eukaryota	zf-C2H2	10495:3	10495:2	10504:1	10504:0	ASM,CAP,CHA,COC,COG,DAN,ECTE,ERE,FUD,MARM,MIO,OCD,ORA,PEM,hgl,lav,ngi,oaa,oas,ocu,ptg,ssc,xla	Eukaryota,Eukaryota,Eukaryota,Eukaryota,Eukaryota,Eukaryota,Eukaryota,Eukaryota,Eukaryota,Eukaryota,Eukaryota,Eukaryota,Eukaryota,Eukaryota,Eukaryota,Eukaryota,Eukaryota,Eukaryota,Eukaryota,Eukaryota,Eukaryota,Eukaryota,Eukaryota	ELE,LEO,MAM,cfa,csab,ecb,sasa	Eukaryota,Eukaryota,Eukaryota,Eukaryota,Eukaryota,Eukaryota,Eukaryota	361	C2H2-zf
Eukaryota-Eukaryota	zf-C2H2	10495:3	10495:2	10511:1	10511:0	OCD,ORM,ncc,nfu,pret,xla	Eukaryota,Eukaryota,Eukaryota,Eukaryota,Eukaryota,Eukaryota	CHL,ELE,MAM,cfa,csab,ecb,ptr	Eukaryota,Eukaryota,Eukaryota,Eukaryota,Eukaryota,Eukaryota,Eukaryota	361	C2H2-zf
Eukaryota-Eukaryota	zf-C2H2	10495:3	10495:2	10517:3	10517:0	COG,aju,lcf,ncc,nfu,ocu	Eukaryota,Eukaryota,Eukaryota,Eukaryota,Eukaryota,Eukaryota	CHL,ELE,MAM,csab,ecb	Eukaryota,Eukaryota,Eukaryota,Eukaryota,Eukaryota	361	C2H2-zf
Eukaryota-Eukaryota	zf-C2H2	10495:3	10495:2	20797:0	20797:1	ASM,CAP,COC,COG,DAN,DIO,ERE,FUD,ORA,ORM,PEF,PEM,URP,lav,lcf,lcm,ncc,nfu,ocu,ola,pret,xla	Eukaryota,Eukaryota,Eukaryota,Eukaryota,Eukaryota,Eukaryota,Eukaryota,Eukaryota,Eukaryota,Eukaryota,Eukaryota,Eukaryota,Eukaryota,Eukaryota,Eukaryota,Eukaryota,Eukaryota,Eukaryota,Eukaryota,Eukaryota,Eukaryota,Eukaryota	ELE,MAM,csab,ecb,ptr	Eukaryota,Eukaryota,Eukaryota,Eukaryota,Eukaryota	361	C2H2-zf
Eukaryota-Eukaryota	zf-C2H2	10504:1	10504:0	10517:3	10517:0	aju,cfa,lcf,nfu,sasa	Eukaryota,Eukaryota,Eukaryota,Eukaryota,Eukaryota	ASM,CAP,CHA,CHL,COC,ECTE,ERE,MARM,MIO,NEL,ORA,PEM,ccar,hgl,lav,ngi,oaa,ptg,ssc,xla	Eukaryota,Eukaryota,Eukaryota,Eukaryota,Eukaryota,Eukaryota,Eukaryota,Eukaryota,Eukaryota,Eukaryota,Eukaryota,Eukaryota,Eukaryota,Eukaryota,Eukaryota,Eukaryota,Eukaryota,Eukaryota,Eukaryota,Eukaryota	361	C2H2-zf
Eukaryota-Eukaryota	zf-C2H2	10504:1	10504:0	20796:0	20796:7	ICT,MAM,SOA,URP,aju,bta	Eukaryota,Eukaryota,Eukaryota,Eukaryota,Eukaryota,Eukaryota	CAA,CHA,COG,ccar	Eukaryota,Eukaryota,Eukaryota,Eukaryota	361	C2H2-zf
Eukaryota-Eukaryota	zf-C2H2	10504:1	10504:0	20796:11	20796:7	ICT,MAM,SOA,URP,aju	Eukaryota,Eukaryota,Eukaryota,Eukaryota,Eukaryota	CHA,DAN,ERE,FUD,MARM,PEM,ngi,ocu,ptr,ssc	Eukaryota,Eukaryota,Eukaryota,Eukaryota,Eukaryota,Eukaryota,Eukaryota,Eukaryota,Eukaryota,Eukaryota	361	C2H2-zf
Eukaryota-Eukaryota	zf-C2H2	10504:1	10504:0	20797:0	20797:1	DIO,LEO,ORM,URP,cfa,gga,lcf,lcm,nfu,ola,pret	Eukaryota,Eukaryota,Eukaryota,Eukaryota,Eukaryota,Eukaryota,Eukaryota,Eukaryota,Eukaryota,Eukaryota,Eukaryota	CHA,MARM,MIO,NEL,OCD,hgl,ngi,oas,ptr,ssc	Eukaryota,Eukaryota,Eukaryota,Eukaryota,Eukaryota,Eukaryota,Eukaryota,Eukaryota,Eukaryota,Eukaryota	361	C2H2-zf
Eukaryota-Eukaryota	zf-C2H2	10511:1	10511:0	10517:3	10517:0	COG,aju,cfa,lcf,ocu	Eukaryota,Eukaryota,Eukaryota,Eukaryota,Eukaryota	NEL,ORM,pret,xla	Eukaryota,Eukaryota,Eukaryota,Eukaryota	361	C2H2-zf
Eukaryota-Eukaryota	zf-C2H2	10511:1	10511:0	19325:6	19325:4	CAP,CHL,COC,DAN,DIO,ECTE,ELE,ERE,FUD,ICT,MAM,MARM,MIO,ORA,PAP,PEM,SOA,URP,aju,cfa,cge,csab,ecb,fca,hgl,lav,ngi,nle,ocu,ptg,ptr,rno	Eukaryota,Eukaryota,Eukaryota,Eukaryota,Eukaryota,Eukaryota,Eukaryota,Eukaryota,Eukaryota,Eukaryota,Eukaryota,Eukaryota,Eukaryota,Eukaryota,Eukaryota,Eukaryota,Eukaryota,Eukaryota,Eukaryota,Eukaryota,Eukaryota,Eukaryota,Eukaryota,Eukaryota,Eukaryota,Eukaryota,Eukaryota,Eukaryota,Eukaryota,Eukaryota,Eukaryota,Eukaryota	ORM,ncc,nfu,pret	Eukaryota,Eukaryota,Eukaryota,Eukaryota	361	C2H2-zf
Eukaryota-Eukaryota	zf-C2H2	10517:3	10517:0	20796:0	20796:7	ECTE,ICT,MAM,MIO,SOA,URP,bta,ptg	Eukaryota,Eukaryota,Eukaryota,Eukaryota,Eukaryota,Eukaryota,Eukaryota,Eukaryota	COG,lcf,nfu,sasa	Eukaryota,Eukaryota,Eukaryota,Eukaryota	361	C2H2-zf
Eukaryota-Eukaryota	zf-C2H2	19325:6	19325:4	20797:0	20797:1	CAA,ORM,PEF,lcf,lcm,ncc,nfu,ola,pret	Eukaryota,Eukaryota,Eukaryota,Eukaryota,Eukaryota,Eukaryota,Eukaryota,Eukaryota,Eukaryota	ELE,ICT,MAM,MARM,MIO,OCD,PAP,csab,ecb,fca,hgl,ngi,ptr,rno	Eukaryota,Eukaryota,Eukaryota,Eukaryota,Eukaryota,Eukaryota,Eukaryota,Eukaryota,Eukaryota,Eukaryota,Eukaryota,Eukaryota,Eukaryota,Eukaryota	361	C2H2-zf
Eukaryota-Eukaryota	zf-C2H2	19325:6	19325:4	20797:2	20797:1	CAA,ORM,PEF,lcf,lcm,ncc,nfu,ola,pret	Eukaryota,Eukaryota,Eukaryota,Eukaryota,Eukaryota,Eukaryota,Eukaryota,Eukaryota,Eukaryota	SOA,cge,nle,ptg	Eukaryota,Eukaryota,Eukaryota,Eukaryota	361	C2H2-zf
Eukaryota-Eukaryota	zf-C2H2	23573:27	23573:1004	10510:3	10510:1	COG,PEF,lcf,nfu,sasa	Eukaryota,Eukaryota,Eukaryota,Eukaryota,Eukaryota	CHA,MAM,ORA,csab,gga,mgp	Eukaryota,Eukaryota,Eukaryota,Eukaryota,Eukaryota,Eukaryota	361	C2H2-zf
Eukaryota-Eukaryota	zf-C2H2	23573:27	23573:1004	20797:0	20797:1	ASM,COG,PEF,lcf,nfu,pret	Eukaryota,Eukaryota,Eukaryota,Eukaryota,Eukaryota,Eukaryota	CHA,ELE,ICT,MAM,MARM,MIO,PAP,csab,ecb,fca,hgl,oas,ptr,rno,ssc	Eukaryota,Eukaryota,Eukaryota,Eukaryota,Eukaryota,Eukaryota,Eukaryota,Eukaryota,Eukaryota,Eukaryota,Eukaryota,Eukaryota,Eukaryota,Eukaryota,Eukaryota	361	C2H2-zf
Eukaryota-Eukaryota	zf-C2H2	23573:27	23573:1096	10510:3	10510:1	COG,PEF,lcf,nfu,sasa	Eukaryota,Eukaryota,Eukaryota,Eukaryota,Eukaryota	CHA,MAM,ORA,csab,ngi	Eukaryota,Eukaryota,Eukaryota,Eukaryota,Eukaryota	361	C2H2-zf
Eukaryota-Eukaryota	zf-C2H2	23573:27	23573:1096	20797:0	20797:1	ASM,COG,PEF,lcf,nfu,pret	Eukaryota,Eukaryota,Eukaryota,Eukaryota,Eukaryota,Eukaryota	CHA,ELE,ICT,MAM,MIO,NEL,OCD,PAP,bta,csab,ecb,fca,ngi,oas,ptr,rno,ssc	Eukaryota,Eukaryota,Eukaryota,Eukaryota,Eukaryota,Eukaryota,Eukaryota,Eukaryota,Eukaryota,Eukaryota,Eukaryota,Eukaryota,Eukaryota,Eukaryota,Eukaryota,Eukaryota,Eukaryota	361	C2H2-zf
Eukaryota-Eukaryota	zf-C2H2	23573:27	23573:1136	10510:3	10510:1	PEF,lcf,nfu,sasa	Eukaryota,Eukaryota,Eukaryota,Eukaryota	CHA,ECTE,MAM,ORA,csab,ngi	Eukaryota,Eukaryota,Eukaryota,Eukaryota,Eukaryota,Eukaryota	361	C2H2-zf
Eukaryota-Eukaryota	zf-C2H2	23573:27	23573:1136	20797:0	20797:1	PEF,lcf,nfu,pret	Eukaryota,Eukaryota,Eukaryota,Eukaryota	CHA,ELE,ICT,MAM,MARM,MIO,OCD,PAP,bta,csab,ecb,fca,hgl,ngi,oas,ptr,ssc	Eukaryota,Eukaryota,Eukaryota,Eukaryota,Eukaryota,Eukaryota,Eukaryota,Eukaryota,Eukaryota,Eukaryota,Eukaryota,Eukaryota,Eukaryota,Eukaryota,Eukaryota,Eukaryota,Eukaryota	361	C2H2-zf
Eukaryota-Eukaryota	zf-C2H2	23573:27	23573:121	20797:0	20797:1	ASM,COG,PEF,lcf,nfu,pret	Eukaryota,Eukaryota,Eukaryota,Eukaryota,Eukaryota,Eukaryota	ICT,MARM,NEL,PAP,bta,ecb,fca,ngi,oas,ssc	Eukaryota,Eukaryota,Eukaryota,Eukaryota,Eukaryota,Eukaryota,Eukaryota,Eukaryota,Eukaryota,Eukaryota	361	C2H2-zf
Eukaryota-Eukaryota	zf-C2H2	23573:27	23573:139	10510:3	10510:1	COG,PEF,lcf,nfu,sasa	Eukaryota,Eukaryota,Eukaryota,Eukaryota,Eukaryota	CHA,MAM,ORA,csab,gga,mgp,ngi	Eukaryota,Eukaryota,Eukaryota,Eukaryota,Eukaryota,Eukaryota,Eukaryota	361	C2H2-zf
Eukaryota-Eukaryota	zf-C2H2	23573:27	23573:139	20797:0	20797:1	ASM,COG,PEF,lcf,nfu,pret	Eukaryota,Eukaryota,Eukaryota,Eukaryota,Eukaryota,Eukaryota	CHA,ICT,MAM,MARM,MIO,NEL,OCD,PAP,bta,csab,ecb,fca,hgl,ngi,ptr,rno,ssc	Eukaryota,Eukaryota,Eukaryota,Eukaryota,Eukaryota,Eukaryota,Eukaryota,Eukaryota,Eukaryota,Eukaryota,Eukaryota,Eukaryota,Eukaryota,Eukaryota,Eukaryota,Eukaryota,Eukaryota	361	C2H2-zf
Eukaryota-Eukaryota	zf-C2H2	23573:27	23573:222	10510:3	10510:1	COG,PEF,lcf,nfu,sasa	Eukaryota,Eukaryota,Eukaryota,Eukaryota,Eukaryota	CHA,MAM,csab,gga,mgp	Eukaryota,Eukaryota,Eukaryota,Eukaryota,Eukaryota	361	C2H2-zf
Eukaryota-Eukaryota	zf-C2H2	23573:27	23573:222	20797:0	20797:1	ASM,COG,PEF,lcf,nfu,pret	Eukaryota,Eukaryota,Eukaryota,Eukaryota,Eukaryota,Eukaryota	CHA,ELE,ICT,MAM,MIO,NEL,OCD,bta,csab,hgl,oas,ptr,rno	Eukaryota,Eukaryota,Eukaryota,Eukaryota,Eukaryota,Eukaryota,Eukaryota,Eukaryota,Eukaryota,Eukaryota,Eukaryota,Eukaryota,Eukaryota	361	C2H2-zf
Eukaryota-Eukaryota	zf-C2H2	23573:27	23573:282	10510:3	10510:1	COG,PEF,lcf,nfu,sasa	Eukaryota,Eukaryota,Eukaryota,Eukaryota,Eukaryota	CHA,ECTE,MAM,ORA,csab,ngi	Eukaryota,Eukaryota,Eukaryota,Eukaryota,Eukaryota,Eukaryota	361	C2H2-zf
Eukaryota-Eukaryota	zf-C2H2	23573:27	23573:282	20797:0	20797:1	ASM,COG,PEF,lcf,nfu	Eukaryota,Eukaryota,Eukaryota,Eukaryota,Eukaryota	CHA,ELE,MAM,MIO,OCD,csab,ecb,fca,hgl,ngi,ptr,rno,ssc	Eukaryota,Eukaryota,Eukaryota,Eukaryota,Eukaryota,Eukaryota,Eukaryota,Eukaryota,Eukaryota,Eukaryota,Eukaryota,Eukaryota,Eukaryota	361	C2H2-zf
Eukaryota-Eukaryota	zf-C2H2	23573:27	23573:362	20797:0	20797:1	ASM,PEF,lcf,pret	Eukaryota,Eukaryota,Eukaryota,Eukaryota	MIO,OCD,bta,oas,rno,ssc	Eukaryota,Eukaryota,Eukaryota,Eukaryota,Eukaryota,Eukaryota	361	C2H2-zf
Eukaryota-Eukaryota	zf-C2H2	23573:27	23573:457	10510:3	10510:1	COG,PEF,lcf,nfu,sasa	Eukaryota,Eukaryota,Eukaryota,Eukaryota,Eukaryota	CHA,MAM,csab,ngi	Eukaryota,Eukaryota,Eukaryota,Eukaryota	361	C2H2-zf
Eukaryota-Eukaryota	zf-C2H2	23573:27	23573:457	20797:0	20797:1	ASM,COG,PEF,lcf,nfu,pret	Eukaryota,Eukaryota,Eukaryota,Eukaryota,Eukaryota,Eukaryota	CHA,ICT,MAM,MARM,MIO,NEL,bta,csab,fca,hgl,ngi,oas,ptr,rno,ssc	Eukaryota,Eukaryota,Eukaryota,Eukaryota,Eukaryota,Eukaryota,Eukaryota,Eukaryota,Eukaryota,Eukaryota,Eukaryota,Eukaryota,Eukaryota,Eukaryota,Eukaryota	361	C2H2-zf
Eukaryota-Eukaryota	zf-C2H2	23573:27	23573:499	20797:0	20797:1	ASM,COG,PEF,lcf,nfu,pret	Eukaryota,Eukaryota,Eukaryota,Eukaryota,Eukaryota,Eukaryota	CHA,MAM,PAP,bta,csab,ecb,fca,ptr,rno,ssc	Eukaryota,Eukaryota,Eukaryota,Eukaryota,Eukaryota,Eukaryota,Eukaryota,Eukaryota,Eukaryota,Eukaryota	361	C2H2-zf
Eukaryota-Eukaryota	zf-C2H2	23573:27	23573:531	20797:0	20797:1	ASM,COG,PEF,lcf,nfu,pret	Eukaryota,Eukaryota,Eukaryota,Eukaryota,Eukaryota,Eukaryota	ELE,MIO,NEL,rno	Eukaryota,Eukaryota,Eukaryota,Eukaryota	361	C2H2-zf
Eukaryota-Eukaryota	zf-C2H2	23573:27	23573:537	20797:0	20797:1	ASM,COG,PEF,lcf,nfu,pret	Eukaryota,Eukaryota,Eukaryota,Eukaryota,Eukaryota,Eukaryota	CHA,MIO,OCD,PAP,ecb,fca,oas	Eukaryota,Eukaryota,Eukaryota,Eukaryota,Eukaryota,Eukaryota,Eukaryota	361	C2H2-zf
Eukaryota-Eukaryota	zf-C2H2	23573:27	23573:538	20797:0	20797:1	ASM,PEF,lcf,nfu,pret	Eukaryota,Eukaryota,Eukaryota,Eukaryota,Eukaryota	MIO,PAP,bta,ecb,rno	Eukaryota,Eukaryota,Eukaryota,Eukaryota,Eukaryota	361	C2H2-zf
Eukaryota-Eukaryota	zf-C2H2	23573:27	23573:543	10510:3	10510:1	COG,PEF,lcf,nfu,sasa	Eukaryota,Eukaryota,Eukaryota,Eukaryota,Eukaryota	CHA,ECTE,MAM,ORA,csab,gga,ngi	Eukaryota,Eukaryota,Eukaryota,Eukaryota,Eukaryota,Eukaryota,Eukaryota	361	C2H2-zf
Eukaryota-Eukaryota	zf-C2H2	23573:27	23573:543	20797:0	20797:1	ASM,COG,PEF,lcf,nfu,pret	Eukaryota,Eukaryota,Eukaryota,Eukaryota,Eukaryota,Eukaryota	CHA,ELE,ICT,MAM,MARM,MIO,OCD,PAP,bta,csab,ecb,fca,hgl,ngi,oas,ptr,rno,ssc	Eukaryota,Eukaryota,Eukaryota,Eukaryota,Eukaryota,Eukaryota,Eukaryota,Eukaryota,Eukaryota,Eukaryota,Eukaryota,Eukaryota,Eukaryota,Eukaryota,Eukaryota,Eukaryota,Eukaryota,Eukaryota	361	C2H2-zf
Eukaryota-Eukaryota	zf-C2H2	23573:27	23573:569	20797:0	20797:1	ASM,COG,PEF,lcf,nfu,pret	Eukaryota,Eukaryota,Eukaryota,Eukaryota,Eukaryota,Eukaryota	ICT,MARM,OCD,hgl	Eukaryota,Eukaryota,Eukaryota,Eukaryota	361	C2H2-zf
Eukaryota-Eukaryota	zf-C2H2	23573:27	23573:677	10510:3	10510:1	PEF,lcf,nfu,sasa	Eukaryota,Eukaryota,Eukaryota,Eukaryota	MAM,ORA,csab,mgp,ngi	Eukaryota,Eukaryota,Eukaryota,Eukaryota,Eukaryota	361	C2H2-zf
Eukaryota-Eukaryota	zf-C2H2	23573:27	23573:677	20797:0	20797:1	ASM,PEF,lcf,nfu	Eukaryota,Eukaryota,Eukaryota,Eukaryota	ICT,MAM,MARM,MIO,OCD,PAP,bta,csab,ecb,fca,hgl,ngi,oas,ptr,rno,ssc	Eukaryota,Eukaryota,Eukaryota,Eukaryota,Eukaryota,Eukaryota,Eukaryota,Eukaryota,Eukaryota,Eukaryota,Eukaryota,Eukaryota,Eukaryota,Eukaryota,Eukaryota,Eukaryota	361	C2H2-zf
Eukaryota-Eukaryota	zf-C2H2	23573:27	23573:699	20797:0	20797:1	ASM,PEF,lcf,pret	Eukaryota,Eukaryota,Eukaryota,Eukaryota	ICT,MAM,MARM,OCD,csab,hgl,ptr	Eukaryota,Eukaryota,Eukaryota,Eukaryota,Eukaryota,Eukaryota,Eukaryota	361	C2H2-zf
Eukaryota-Eukaryota	zf-C2H2	23573:27	23573:751	20797:0	20797:1	ASM,COG,PEF,lcf,nfu,pret	Eukaryota,Eukaryota,Eukaryota,Eukaryota,Eukaryota,Eukaryota	ICT,OCD,PAP,bta,csab,ecb,fca,hgl,oas,ssc	Eukaryota,Eukaryota,Eukaryota,Eukaryota,Eukaryota,Eukaryota,Eukaryota,Eukaryota,Eukaryota,Eukaryota	361	C2H2-zf
Eukaryota-Eukaryota	zf-C2H2	23573:27	23573:802	10510:3	10510:1	COG,PEF,lcf,nfu,sasa	Eukaryota,Eukaryota,Eukaryota,Eukaryota,Eukaryota	CHA,ECTE,MAM,ORA,csab	Eukaryota,Eukaryota,Eukaryota,Eukaryota,Eukaryota	361	C2H2-zf
Eukaryota-Eukaryota	zf-C2H2	23573:27	23573:802	20797:0	20797:1	ASM,COG,PEF,lcf,nfu,pret	Eukaryota,Eukaryota,Eukaryota,Eukaryota,Eukaryota,Eukaryota	CHA,ELE,ICT,MAM,MARM,NEL,PAP,bta,csab,ecb,fca,hgl,oas,ptr,ssc	Eukaryota,Eukaryota,Eukaryota,Eukaryota,Eukaryota,Eukaryota,Eukaryota,Eukaryota,Eukaryota,Eukaryota,Eukaryota,Eukaryota,Eukaryota,Eukaryota,Eukaryota	361	C2H2-zf
Eukaryota-Eukaryota	zf-C2H2	23573:27	23573:810	10510:3	10510:1	COG,PEF,lcf,nfu,sasa	Eukaryota,Eukaryota,Eukaryota,Eukaryota,Eukaryota	MAM,ORA,csab,ngi	Eukaryota,Eukaryota,Eukaryota,Eukaryota	361	C2H2-zf
Eukaryota-Eukaryota	zf-C2H2	23573:27	23573:810	20797:0	20797:1	ASM,COG,PEF,lcf,nfu,pret	Eukaryota,Eukaryota,Eukaryota,Eukaryota,Eukaryota,Eukaryota	ELE,MAM,MIO,PAP,bta,csab,ecb,ngi,ptr,ssc	Eukaryota,Eukaryota,Eukaryota,Eukaryota,Eukaryota,Eukaryota,Eukaryota,Eukaryota,Eukaryota,Eukaryota	361	C2H2-zf
Eukaryota-Eukaryota	zf-C2H2	23573:27	23573:820	10510:3	10510:1	COG,PEF,lcf,sasa	Eukaryota,Eukaryota,Eukaryota,Eukaryota	CHA,ECTE,MAM,ORA,csab,ngi	Eukaryota,Eukaryota,Eukaryota,Eukaryota,Eukaryota,Eukaryota	361	C2H2-zf
Eukaryota-Eukaryota	zf-C2H2	23573:27	23573:820	20797:0	20797:1	ASM,COG,PEF,lcf,pret	Eukaryota,Eukaryota,Eukaryota,Eukaryota,Eukaryota	CHA,MAM,MIO,NEL,OCD,bta,csab,ecb,ngi,oas,ptr,rno,ssc	Eukaryota,Eukaryota,Eukaryota,Eukaryota,Eukaryota,Eukaryota,Eukaryota,Eukaryota,Eukaryota,Eukaryota,Eukaryota,Eukaryota,Eukaryota	361	C2H2-zf
Eukaryota-Eukaryota	zf-C2H2	23573:27	23573:878	10510:3	10510:1	COG,PEF,lcf,nfu,sasa	Eukaryota,Eukaryota,Eukaryota,Eukaryota,Eukaryota	CHA,MAM,ORA,csab,gga,mgp,ngi	Eukaryota,Eukaryota,Eukaryota,Eukaryota,Eukaryota,Eukaryota,Eukaryota	361	C2H2-zf
Eukaryota-Eukaryota	zf-C2H2	23573:27	23573:878	20797:0	20797:1	COG,PEF,lcf,nfu,pret	Eukaryota,Eukaryota,Eukaryota,Eukaryota,Eukaryota	CHA,ICT,MAM,MARM,MIO,OCD,PAP,csab,ecb,fca,ngi,ptr,ssc	Eukaryota,Eukaryota,Eukaryota,Eukaryota,Eukaryota,Eukaryota,Eukaryota,Eukaryota,Eukaryota,Eukaryota,Eukaryota,Eukaryota,Eukaryota	361	C2H2-zf
Eukaryota-Eukaryota	zf-C2H2	23573:27	23573:887	10510:3	10510:1	COG,PEF,lcf,nfu,sasa	Eukaryota,Eukaryota,Eukaryota,Eukaryota,Eukaryota	CHA,ECTE,MAM,ORA,csab,gga,mgp,ngi	Eukaryota,Eukaryota,Eukaryota,Eukaryota,Eukaryota,Eukaryota,Eukaryota,Eukaryota	361	C2H2-zf
Eukaryota-Eukaryota	zf-C2H2	23573:27	23573:887	20797:0	20797:1	ASM,COG,PEF,lcf,nfu,pret	Eukaryota,Eukaryota,Eukaryota,Eukaryota,Eukaryota,Eukaryota	CHA,ELE,ICT,MAM,MARM,MIO,NEL,bta,csab,ngi,oas,ptr,rno,ssc	Eukaryota,Eukaryota,Eukaryota,Eukaryota,Eukaryota,Eukaryota,Eukaryota,Eukaryota,Eukaryota,Eukaryota,Eukaryota,Eukaryota,Eukaryota,Eukaryota	361	C2H2-zf
Eukaryota-Eukaryota	zf-C2H2	23573:27	23573:903	20797:0	20797:1	COG,PEF,nfu,pret	Eukaryota,Eukaryota,Eukaryota,Eukaryota	CHA,MAM,PAP,fca,ptr,rno	Eukaryota,Eukaryota,Eukaryota,Eukaryota,Eukaryota,Eukaryota	361	C2H2-zf
Eukaryota-Eukaryota	zf-C2H2	23573:27	23573:923	10510:3	10510:1	COG,PEF,lcf,nfu,sasa	Eukaryota,Eukaryota,Eukaryota,Eukaryota,Eukaryota	CHA,ECTE,MAM,ORA,csab,gga,mgp,ngi	Eukaryota,Eukaryota,Eukaryota,Eukaryota,Eukaryota,Eukaryota,Eukaryota,Eukaryota	361	C2H2-zf
Eukaryota-Eukaryota	zf-C2H2	23573:27	23573:923	20797:0	20797:1	ASM,COG,PEF,lcf,nfu	Eukaryota,Eukaryota,Eukaryota,Eukaryota,Eukaryota	CHA,ELE,ICT,MAM,MARM,MIO,OCD,PAP,bta,csab,ecb,fca,hgl,ngi,oas,ptr,ssc	Eukaryota,Eukaryota,Eukaryota,Eukaryota,Eukaryota,Eukaryota,Eukaryota,Eukaryota,Eukaryota,Eukaryota,Eukaryota,Eukaryota,Eukaryota,Eukaryota,Eukaryota,Eukaryota,Eukaryota	361	C2H2-zf
Eukaryota-Eukaryota	zf-C2H2	23573:27	23573:972	10510:3	10510:1	COG,PEF,lcf,nfu,sasa	Eukaryota,Eukaryota,Eukaryota,Eukaryota,Eukaryota	CHA,ORA,gga,ngi	Eukaryota,Eukaryota,Eukaryota,Eukaryota	361	C2H2-zf
Eukaryota-Eukaryota	zf-C2H2	23573:27	23573:972	20797:0	20797:1	ASM,COG,PEF,lcf,nfu,pret	Eukaryota,Eukaryota,Eukaryota,Eukaryota,Eukaryota,Eukaryota	CHA,ICT,MARM,OCD,PAP,ecb,fca,hgl,ngi,oas,ptr,ssc	Eukaryota,Eukaryota,Eukaryota,Eukaryota,Eukaryota,Eukaryota,Eukaryota,Eukaryota,Eukaryota,Eukaryota,Eukaryota,Eukaryota	361	C2H2-zf
Eukaryota-Eukaryota	zf-C2H2	23573:27	23573:989	20797:0	20797:1	ASM,COG,lcf,pret	Eukaryota,Eukaryota,Eukaryota,Eukaryota	CHA,ELE,ICT,MARM,MIO,PAP,bta,ecb,phu,ssc	Eukaryota,Eukaryota,Eukaryota,Eukaryota,Eukaryota,Eukaryota,Eukaryota,Eukaryota,Eukaryota,Eukaryota	361	C2H2-zf
Eukaryota-Eukaryota	zf-C2H2_4	05706:1	05706:2	22402:7	22402:0	COG,ORM,PEF,lcf,ncc,nfu,ola	Eukaryota,Eukaryota,Eukaryota,Eukaryota,Eukaryota,Eukaryota,Eukaryota	COC,ECTE,bta,ssc	Eukaryota,Eukaryota,Eukaryota,Eukaryota	361	C2H2-zf
Eukaryota-Eukaryota	zf-C2H2_4	05706:1	05706:2	23196:1	23196:0	COG,ORM,PEF,lcf,ncc,nfu,ola	Eukaryota,Eukaryota,Eukaryota,Eukaryota,Eukaryota,Eukaryota,Eukaryota	CHL,COC,ECTE,OCD,ORA,bta,lcm,ssc	Eukaryota,Eukaryota,Eukaryota,Eukaryota,Eukaryota,Eukaryota,Eukaryota,Eukaryota	361	C2H2-zf
Eukaryota-Eukaryota	zf-C2H2_4	09194:1	09194:0	10508:1	10508:0	ICT,MARM,MIO,URP,gga,mgp	Eukaryota,Eukaryota,Eukaryota,Eukaryota,Eukaryota,Eukaryota	COG,PEF,lcf,nfu,pret,xla	Eukaryota,Eukaryota,Eukaryota,Eukaryota,Eukaryota,Eukaryota	361	C2H2-zf
Eukaryota-Eukaryota	zf-C2H2_4	09194:1	09194:0	19325:6	19325:4	ICT,MARM,MIO,URP	Eukaryota,Eukaryota,Eukaryota,Eukaryota	CAA,ORM,PEF,lcf,lcm,nfu,ola,pret	Eukaryota,Eukaryota,Eukaryota,Eukaryota,Eukaryota,Eukaryota,Eukaryota,Eukaryota	361	C2H2-zf
Eukaryota-Eukaryota	zf-C2H2_4	09194:1	09194:0	22870:5	22870:2	ICT,MIO,URP,mgp	Eukaryota,Eukaryota,Eukaryota,Eukaryota	CAA,FUD,LEO,lcm,ola,ptg,ssc	Eukaryota,Eukaryota,Eukaryota,Eukaryota,Eukaryota,Eukaryota,Eukaryota	361	C2H2-zf
Eukaryota-Eukaryota	zf-C2H2_4	09216:4	09216:3	09228:84	09228:102	ORM,lcm,nfu,xla	Eukaryota,Eukaryota,Eukaryota,Eukaryota	ECTE,ERE,MIO,SOA	Eukaryota,Eukaryota,Eukaryota,Eukaryota	361	C2H2-zf
Eukaryota-Eukaryota	zf-C2H2_4	09216:4	09216:3	23196:1	23196:0	MARM,ORM,nfu,ola,pret	Eukaryota,Eukaryota,Eukaryota,Eukaryota,Eukaryota	CHA,DAN,ECTE,ERE,MIO,SOA,cge	Eukaryota,Eukaryota,Eukaryota,Eukaryota,Eukaryota,Eukaryota,Eukaryota	361	C2H2-zf
Eukaryota-Eukaryota	zf-C2H2_4	09216:4	09216:5	09228:106	09228:82	DIO,MARM,PAP,aju,bta,cfa,csab,ecb,fca,lav,nle,oaa,oas,ptg,rno	Eukaryota,Eukaryota,Eukaryota,Eukaryota,Eukaryota,Eukaryota,Eukaryota,Eukaryota,Eukaryota,Eukaryota,Eukaryota,Eukaryota,Eukaryota,Eukaryota,Eukaryota	ASM,CAA,ccar,sasa	Eukaryota,Eukaryota,Eukaryota,Eukaryota	361	C2H2-zf
Eukaryota-Eukaryota	zf-C2H2_4	09216:4	09216:5	09228:116	09228:82	DIO,PAP,aju,cfa,fca,nle,oaa,oas,rno	Eukaryota,Eukaryota,Eukaryota,Eukaryota,Eukaryota,Eukaryota,Eukaryota,Eukaryota,Eukaryota	ASM,CAA,ccar,sasa	Eukaryota,Eukaryota,Eukaryota,Eukaryota	361	C2H2-zf
Eukaryota-Eukaryota	zf-C2H2_4	09216:4	09216:5	20797:1	20797:0	ELE,ICT,MAM,MARM,NEL,OCD,PAP,bta,csab,ecb,fca,hgl,ngi,oas,ptr,rno,ssc	Eukaryota,Eukaryota,Eukaryota,Eukaryota,Eukaryota,Eukaryota,Eukaryota,Eukaryota,Eukaryota,Eukaryota,Eukaryota,Eukaryota,Eukaryota,Eukaryota,Eukaryota,Eukaryota,Eukaryota	ASM,CAA,COC,ccar	Eukaryota,Eukaryota,Eukaryota,Eukaryota	361	C2H2-zf
Eukaryota-Eukaryota	zf-C2H2_4	09228:116	09228:102	20797:1	20797:0	MARM,MIO,aga,bta,csab,ecb,hgl,ngi,phu,ssc	Eukaryota,Eukaryota,Eukaryota,Eukaryota,Eukaryota,Eukaryota,Eukaryota,Eukaryota,Eukaryota,Eukaryota	COC,DAN,gga,lcm	Eukaryota,Eukaryota,Eukaryota,Eukaryota	361	C2H2-zf
Eukaryota-Eukaryota	zf-C2H2_4	09228:116	09228:102	22402:7	22402:0	COG,PEF,lcf,ncc,ola,pret	Eukaryota,Eukaryota,Eukaryota,Eukaryota,Eukaryota,Eukaryota	COC,ICT,PAP,aju	Eukaryota,Eukaryota,Eukaryota,Eukaryota	361	C2H2-zf
Eukaryota-Eukaryota	zf-C2H2_4	09228:116	09228:102	23196:1	23196:0	COG,MARM,PEF,lcf,ncc,ola,pret	Eukaryota,Eukaryota,Eukaryota,Eukaryota,Eukaryota,Eukaryota,Eukaryota	COC,DAN,ICT,PAP,aju,gga,lcm,mgp,rno	Eukaryota,Eukaryota,Eukaryota,Eukaryota,Eukaryota,Eukaryota,Eukaryota,Eukaryota,Eukaryota	361	C2H2-zf
Eukaryota-Eukaryota	zf-C2H2_4	09228:126	09228:113	10055:9	10055:5	COC,ERE,SOA,lav,rno	Eukaryota,Eukaryota,Eukaryota,Eukaryota,Eukaryota	ORM,lcf,ncc,nfu,ola,pret	Eukaryota,Eukaryota,Eukaryota,Eukaryota,Eukaryota,Eukaryota	361	C2H2-zf
Eukaryota-Eukaryota	zf-C2H2_4	09228:126	09228:113	10508:1	10508:0	COC,ERE,SOA,lav,rno	Eukaryota,Eukaryota,Eukaryota,Eukaryota,Eukaryota	COG,PEF,lcf,ncc,nfu,pret	Eukaryota,Eukaryota,Eukaryota,Eukaryota,Eukaryota,Eukaryota	361	C2H2-zf
Eukaryota-Eukaryota	zf-C2H2_4	09228:126	09228:113	19325:6	19325:4	COC,ERE,SOA,lav,rno	Eukaryota,Eukaryota,Eukaryota,Eukaryota,Eukaryota	CAA,ORM,PEF,lcf,ncc,nfu,ola,pret	Eukaryota,Eukaryota,Eukaryota,Eukaryota,Eukaryota,Eukaryota,Eukaryota,Eukaryota	361	C2H2-zf
Eukaryota-Eukaryota	zf-C2H2_4	09228:109	09228:125	22402:7	22402:0	CAA,ORM,PEF,ccar,nfu	Eukaryota,Eukaryota,Eukaryota,Eukaryota,Eukaryota	ECTE,SOA,bta,csab,ecb,nle,ptr,ssc	Eukaryota,Eukaryota,Eukaryota,Eukaryota,Eukaryota,Eukaryota,Eukaryota,Eukaryota	361	C2H2-zf
Eukaryota-Eukaryota	zf-C2H2_4	09228:109	09228:13	22402:7	22402:0	CAA,ORM,PEF,ccar,nfu	Eukaryota,Eukaryota,Eukaryota,Eukaryota,Eukaryota	COC,ECTE,ELE,MAM,PAP,SOA,aju,bta,cfa,csab,fca,lav,ngi,nle,oas,ptg,ptr,ssc	Eukaryota,Eukaryota,Eukaryota,Eukaryota,Eukaryota,Eukaryota,Eukaryota,Eukaryota,Eukaryota,Eukaryota,Eukaryota,Eukaryota,Eukaryota,Eukaryota,Eukaryota,Eukaryota,Eukaryota,Eukaryota	361	C2H2-zf
Eukaryota-Eukaryota	zf-C2H2_4	09228:109	09228:136	22402:7	22402:0	CAA,ORM,PEF,ccar,nfu	Eukaryota,Eukaryota,Eukaryota,Eukaryota,Eukaryota	ECTE,ELE,MAM,PAP,SOA,aju,bta,cfa,csab,ecb,fca,lav,ngi,nle,oas,ptg,ptr,ssc	Eukaryota,Eukaryota,Eukaryota,Eukaryota,Eukaryota,Eukaryota,Eukaryota,Eukaryota,Eukaryota,Eukaryota,Eukaryota,Eukaryota,Eukaryota,Eukaryota,Eukaryota,Eukaryota,Eukaryota,Eukaryota	361	C2H2-zf
Eukaryota-Eukaryota	zf-C2H2_4	09228:109	09228:136	22870:5	22870:2	ERE,ORM,PEF,nfu	Eukaryota,Eukaryota,Eukaryota,Eukaryota	lav,lcm,ptg,ssc	Eukaryota,Eukaryota,Eukaryota,Eukaryota	361	C2H2-zf
Eukaryota-Eukaryota	zf-C2H2_4	09228:109	09228:22	22402:7	22402:0	CAA,ORM,PEF,ccar,nfu	Eukaryota,Eukaryota,Eukaryota,Eukaryota,Eukaryota	COC,ECTE,ELE,MAM,MARM,PAP,SOA,URP,aju,bta,cfa,csab,ecb,fca,lav,ngi,nle,oas,ocu,ptg,ptr,ssc	Eukaryota,Eukaryota,Eukaryota,Eukaryota,Eukaryota,Eukaryota,Eukaryota,Eukaryota,Eukaryota,Eukaryota,Eukaryota,Eukaryota,Eukaryota,Eukaryota,Eukaryota,Eukaryota,Eukaryota,Eukaryota,Eukaryota,Eukaryota,Eukaryota,Eukaryota	361	C2H2-zf
Eukaryota-Eukaryota	zf-C2H2_4	09228:126	09228:23	10055:9	10055:5	COC,ERE,SOA,rno	Eukaryota,Eukaryota,Eukaryota,Eukaryota	ORM,lcf,nfu,ola,pret	Eukaryota,Eukaryota,Eukaryota,Eukaryota,Eukaryota	361	C2H2-zf
Eukaryota-Eukaryota	zf-C2H2_4	09228:126	09228:23	10508:1	10508:0	COC,ERE,SOA,rno	Eukaryota,Eukaryota,Eukaryota,Eukaryota	COG,PEF,lcf,nfu,pret,xla	Eukaryota,Eukaryota,Eukaryota,Eukaryota,Eukaryota,Eukaryota	361	C2H2-zf
Eukaryota-Eukaryota	zf-C2H2_4	09228:126	09228:23	19325:6	19325:4	COC,ERE,SOA,rno	Eukaryota,Eukaryota,Eukaryota,Eukaryota	CAA,ORM,PEF,lcf,lcm,nfu,ola,pret	Eukaryota,Eukaryota,Eukaryota,Eukaryota,Eukaryota,Eukaryota,Eukaryota,Eukaryota	361	C2H2-zf
Eukaryota-Eukaryota	zf-C2H2_4	09228:126	09228:34	10055:9	10055:5	COC,ERE,SOA,lav,rno	Eukaryota,Eukaryota,Eukaryota,Eukaryota,Eukaryota	ORM,lcf,ncc,nfu,pret	Eukaryota,Eukaryota,Eukaryota,Eukaryota,Eukaryota	361	C2H2-zf
Eukaryota-Eukaryota	zf-C2H2_4	09228:126	09228:34	10508:1	10508:0	COC,ERE,SOA,lav,rno	Eukaryota,Eukaryota,Eukaryota,Eukaryota,Eukaryota	COG,PEF,lcf,ncc,nfu,pret	Eukaryota,Eukaryota,Eukaryota,Eukaryota,Eukaryota,Eukaryota	361	C2H2-zf
Eukaryota-Eukaryota	zf-C2H2_4	09228:126	09228:34	19325:6	19325:4	COC,ERE,SOA,lav,rno	Eukaryota,Eukaryota,Eukaryota,Eukaryota,Eukaryota	ORM,PEF,lcf,ncc,nfu,pret	Eukaryota,Eukaryota,Eukaryota,Eukaryota,Eukaryota,Eukaryota	361	C2H2-zf
Eukaryota-Eukaryota	zf-C2H2_4	09228:116	09228:36	20797:1	20797:0	ELE,aga,phu,ssc	Eukaryota,Eukaryota,Eukaryota,Eukaryota	COC,DIO,FUD,URP,cfa,lcm	Eukaryota,Eukaryota,Eukaryota,Eukaryota,Eukaryota,Eukaryota	361	C2H2-zf
Eukaryota-Eukaryota	zf-C2H2_4	09228:116	09228:36	22402:7	22402:0	ASM,CAA,ola,sasa	Eukaryota,Eukaryota,Eukaryota,Eukaryota	COC,DIO,ICT,MAM,PAP,URP,aju,cfa,fca,nle,oas,ptr	Eukaryota,Eukaryota,Eukaryota,Eukaryota,Eukaryota,Eukaryota,Eukaryota,Eukaryota,Eukaryota,Eukaryota,Eukaryota,Eukaryota	361	C2H2-zf
Eukaryota-Eukaryota	zf-C2H2_4	09228:126	09228:37	19325:6	19325:4	COC,ERE,SOA,lav,rno	Eukaryota,Eukaryota,Eukaryota,Eukaryota,Eukaryota	CAA,PEF,lcm,nfu,ola	Eukaryota,Eukaryota,Eukaryota,Eukaryota,Eukaryota	361	C2H2-zf
Eukaryota-Eukaryota	zf-C2H2_4	09228:109	09228:59	22402:7	22402:0	CAA,ORM,PEF,ccar,nfu	Eukaryota,Eukaryota,Eukaryota,Eukaryota,Eukaryota	ECTE,ELE,MAM,PAP,URP,bta,cfa,csab,ecb,fca,lav,ngi,nle,oas,ocu,ptr,ssc	Eukaryota,Eukaryota,Eukaryota,Eukaryota,Eukaryota,Eukaryota,Eukaryota,Eukaryota,Eukaryota,Eukaryota,Eukaryota,Eukaryota,Eukaryota,Eukaryota,Eukaryota,Eukaryota,Eukaryota	361	C2H2-zf
Eukaryota-Eukaryota	zf-C2H2_4	09228:109	09228:60	22402:7	22402:0	CAA,ORM,PEF,ccar,nfu	Eukaryota,Eukaryota,Eukaryota,Eukaryota,Eukaryota	ECTE,ELE,PAP,bta,csab,fca,oas,ptr	Eukaryota,Eukaryota,Eukaryota,Eukaryota,Eukaryota,Eukaryota,Eukaryota,Eukaryota	361	C2H2-zf
Eukaryota-Eukaryota	zf-C2H2_4	09228:109	09228:62	22402:7	22402:0	CAA,ORM,PEF,ccar,nfu	Eukaryota,Eukaryota,Eukaryota,Eukaryota,Eukaryota	COC,ECTE,ELE,MAM,MARM,PAP,SOA,URP,aju,bta,cfa,csab,ecb,fca,lav,ngi,nle,oas,ocu,ptg,ptr,ssc	Eukaryota,Eukaryota,Eukaryota,Eukaryota,Eukaryota,Eukaryota,Eukaryota,Eukaryota,Eukaryota,Eukaryota,Eukaryota,Eukaryota,Eukaryota,Eukaryota,Eukaryota,Eukaryota,Eukaryota,Eukaryota,Eukaryota,Eukaryota,Eukaryota,Eukaryota	361	C2H2-zf
Eukaryota-Eukaryota	zf-C2H2_4	09228:109	09228:73	22402:7	22402:0	CAA,ORM,PEF,ccar,nfu	Eukaryota,Eukaryota,Eukaryota,Eukaryota,Eukaryota	COC,ECTE,ELE,MAM,MARM,PAP,SOA,URP,aju,bta,cfa,csab,ecb,fca,lav,ngi,nle,oas,ocu,ptg,ptr,ssc	Eukaryota,Eukaryota,Eukaryota,Eukaryota,Eukaryota,Eukaryota,Eukaryota,Eukaryota,Eukaryota,Eukaryota,Eukaryota,Eukaryota,Eukaryota,Eukaryota,Eukaryota,Eukaryota,Eukaryota,Eukaryota,Eukaryota,Eukaryota,Eukaryota,Eukaryota	361	C2H2-zf
Eukaryota-Eukaryota	zf-C2H2_4	09228:109	09228:75	22402:7	22402:0	CAA,ORM,PEF,ccar,nfu	Eukaryota,Eukaryota,Eukaryota,Eukaryota,Eukaryota	COC,ECTE,ELE,MAM,MARM,PAP,SOA,URP,aju,bta,cfa,csab,ecb,fca,lav,ngi,nle,oas,ocu,ptg,ptr,ssc	Eukaryota,Eukaryota,Eukaryota,Eukaryota,Eukaryota,Eukaryota,Eukaryota,Eukaryota,Eukaryota,Eukaryota,Eukaryota,Eukaryota,Eukaryota,Eukaryota,Eukaryota,Eukaryota,Eukaryota,Eukaryota,Eukaryota,Eukaryota,Eukaryota,Eukaryota	361	C2H2-zf
Eukaryota-Eukaryota	zf-C2H2_4	09228:109	09228:8	22402:7	22402:0	CAA,ORM,PEF,ccar,nfu	Eukaryota,Eukaryota,Eukaryota,Eukaryota,Eukaryota	COC,ECTE,ELE,MAM,MARM,PAP,SOA,URP,aju,bta,cfa,csab,ecb,fca,lav,ngi,nle,oas,ocu,ptg,ptr,ssc	Eukaryota,Eukaryota,Eukaryota,Eukaryota,Eukaryota,Eukaryota,Eukaryota,Eukaryota,Eukaryota,Eukaryota,Eukaryota,Eukaryota,Eukaryota,Eukaryota,Eukaryota,Eukaryota,Eukaryota,Eukaryota,Eukaryota,Eukaryota,Eukaryota,Eukaryota	361	C2H2-zf
Eukaryota-Eukaryota	zf-C2H2_4	09228:109	09228:82	22402:7	22402:0	CAA,ORM,PEF,ccar,nfu	Eukaryota,Eukaryota,Eukaryota,Eukaryota,Eukaryota	ECTE,MARM,PAP,SOA,aju,bta,cfa,csab,ecb,fca,lav,nle,oas,ocu,ptg	Eukaryota,Eukaryota,Eukaryota,Eukaryota,Eukaryota,Eukaryota,Eukaryota,Eukaryota,Eukaryota,Eukaryota,Eukaryota,Eukaryota,Eukaryota,Eukaryota,Eukaryota	361	C2H2-zf
Eukaryota-Eukaryota	zf-C2H2_4	09228:109	09228:87	22402:7	22402:0	CAA,ORM,PEF,ccar,nfu	Eukaryota,Eukaryota,Eukaryota,Eukaryota,Eukaryota	COC,ECTE,ELE,MAM,MARM,PAP,SOA,URP,aju,bta,cfa,csab,fca,lav,ngi,nle,oas,ocu,ptg,ptr,ssc	Eukaryota,Eukaryota,Eukaryota,Eukaryota,Eukaryota,Eukaryota,Eukaryota,Eukaryota,Eukaryota,Eukaryota,Eukaryota,Eukaryota,Eukaryota,Eukaryota,Eukaryota,Eukaryota,Eukaryota,Eukaryota,Eukaryota,Eukaryota,Eukaryota	361	C2H2-zf
Eukaryota-Eukaryota	zf-C2H2_4	09228:109	09228:88	22402:7	22402:0	CAA,ORM,PEF,ccar,nfu	Eukaryota,Eukaryota,Eukaryota,Eukaryota,Eukaryota	COC,ECTE,ELE,MAM,MARM,PAP,SOA,URP,aju,bta,cfa,csab,ecb,fca,lav,ngi,nle,oas,ocu,ptg,ptr,ssc	Eukaryota,Eukaryota,Eukaryota,Eukaryota,Eukaryota,Eukaryota,Eukaryota,Eukaryota,Eukaryota,Eukaryota,Eukaryota,Eukaryota,Eukaryota,Eukaryota,Eukaryota,Eukaryota,Eukaryota,Eukaryota,Eukaryota,Eukaryota,Eukaryota,Eukaryota	361	C2H2-zf
Eukaryota-Eukaryota	zf-C2H2_4	09228:126	09228:95	10055:9	10055:5	COC,ERE,SOA,lav,rno	Eukaryota,Eukaryota,Eukaryota,Eukaryota,Eukaryota	ORM,lcf,nfu,ola,pret	Eukaryota,Eukaryota,Eukaryota,Eukaryota,Eukaryota	361	C2H2-zf
Eukaryota-Eukaryota	zf-C2H2_4	09228:126	09228:95	10508:1	10508:0	COC,ERE,SOA,lav,rno	Eukaryota,Eukaryota,Eukaryota,Eukaryota,Eukaryota	COG,PEF,lcf,nfu,pret,xla	Eukaryota,Eukaryota,Eukaryota,Eukaryota,Eukaryota,Eukaryota	361	C2H2-zf
Eukaryota-Eukaryota	zf-C2H2_4	09228:126	09228:95	19325:6	19325:4	COC,ERE,SOA,lav,rno	Eukaryota,Eukaryota,Eukaryota,Eukaryota,Eukaryota	ORM,PEF,lcf,nfu,ola,pret	Eukaryota,Eukaryota,Eukaryota,Eukaryota,Eukaryota,Eukaryota	361	C2H2-zf
Eukaryota-Eukaryota	zf-C2H2_4	10055:9	10055:5	22402:7	22402:0	ORM,lcf,ncc,nfu,ola,pret	Eukaryota,Eukaryota,Eukaryota,Eukaryota,Eukaryota,Eukaryota	CHA,COC,DIO,ECTE,ELE,ICT,MAM,MARM,PAP,SOA,URP,aju,cfa,csab,ecb,fca,lav,ngi,nle,ocu,ptg,ptr,ssc	Eukaryota,Eukaryota,Eukaryota,Eukaryota,Eukaryota,Eukaryota,Eukaryota,Eukaryota,Eukaryota,Eukaryota,Eukaryota,Eukaryota,Eukaryota,Eukaryota,Eukaryota,Eukaryota,Eukaryota,Eukaryota,Eukaryota,Eukaryota,Eukaryota,Eukaryota,Eukaryota	361	C2H2-zf
Eukaryota-Eukaryota	zf-C2H2_4	10055:9	10055:5	22870:5	22870:2	ORM,lcf,ncc,nfu,pret	Eukaryota,Eukaryota,Eukaryota,Eukaryota,Eukaryota	CAA,FUD,lav,ptg,ssc	Eukaryota,Eukaryota,Eukaryota,Eukaryota,Eukaryota	361	C2H2-zf
Eukaryota-Eukaryota	zf-C2H2_4	10055:9	10055:5	23196:1	23196:0	ORM,lcf,ncc,nfu,ola,pret	Eukaryota,Eukaryota,Eukaryota,Eukaryota,Eukaryota,Eukaryota	ASM,CAA,CAP,CHA,CHL,COC,DAN,DIO,ECTE,ELE,ERE,FUD,ICT,MAM,OCD,ORA,PAP,PEM,SOA,URP,aju,cfa,cge,csab,ecb,fca,hgl,lav,ngi,nle,ocu,ptg,ptr,rno,sasa,ssc	Eukaryota,Eukaryota,Eukaryota,Eukaryota,Eukaryota,Eukaryota,Eukaryota,Eukaryota,Eukaryota,Eukaryota,Eukaryota,Eukaryota,Eukaryota,Eukaryota,Eukaryota,Eukaryota,Eukaryota,Eukaryota,Eukaryota,Eukaryota,Eukaryota,Eukaryota,Eukaryota,Eukaryota,Eukaryota,Eukaryota,Eukaryota,Eukaryota,Eukaryota,Eukaryota,Eukaryota,Eukaryota,Eukaryota,Eukaryota,Eukaryota,Eukaryota	361	C2H2-zf
Eukaryota-Eukaryota	zf-C2H2_4	10508:1	10508:0	22402:7	22402:0	COG,PEF,lcf,ncc,nfu,pret	Eukaryota,Eukaryota,Eukaryota,Eukaryota,Eukaryota,Eukaryota	CHA,COC,DIO,ECTE,ELE,ICT,MAM,MARM,PAP,SOA,URP,aju,bta,cfa,csab,ecb,fca,lav,ngi,nle,ocu,ptg,ptr,ssc	Eukaryota,Eukaryota,Eukaryota,Eukaryota,Eukaryota,Eukaryota,Eukaryota,Eukaryota,Eukaryota,Eukaryota,Eukaryota,Eukaryota,Eukaryota,Eukaryota,Eukaryota,Eukaryota,Eukaryota,Eukaryota,Eukaryota,Eukaryota,Eukaryota,Eukaryota,Eukaryota,Eukaryota	361	C2H2-zf
Eukaryota-Eukaryota	zf-C2H2_4	10508:1	10508:0	22870:5	22870:2	COG,PEF,lcf,ncc,nfu,pret	Eukaryota,Eukaryota,Eukaryota,Eukaryota,Eukaryota,Eukaryota	CAA,FUD,gga,lav,lcm,ola,ptg,ssc	Eukaryota,Eukaryota,Eukaryota,Eukaryota,Eukaryota,Eukaryota,Eukaryota,Eukaryota	361	C2H2-zf
Eukaryota-Eukaryota	zf-C2H2_4	10508:1	10508:0	23196:1	23196:0	COG,PEF,lcf,ncc,nfu,pret	Eukaryota,Eukaryota,Eukaryota,Eukaryota,Eukaryota,Eukaryota	ASM,CAA,CAP,CHA,CHL,COC,DAN,DIO,ECTE,ELE,ERE,FUD,ICT,MAM,MIO,NEL,OCD,ORA,PAP,PEM,SOA,URP,aju,bta,ccar,cfa,cge,csab,ecb,fca,gga,hgl,lav,lcm,mgp,ngi,nle,oaa,ocu,ptg,ptr,rno,sasa,ssc	Eukaryota,Eukaryota,Eukaryota,Eukaryota,Eukaryota,Eukaryota,Eukaryota,Eukaryota,Eukaryota,Eukaryota,Eukaryota,Eukaryota,Eukaryota,Eukaryota,Eukaryota,Eukaryota,Eukaryota,Eukaryota,Eukaryota,Eukaryota,Eukaryota,Eukaryota,Eukaryota,Eukaryota,Eukaryota,Eukaryota,Eukaryota,Eukaryota,Eukaryota,Eukaryota,Eukaryota,Eukaryota,Eukaryota,Eukaryota,Eukaryota,Eukaryota,Eukaryota,Eukaryota,Eukaryota,Eukaryota…	361	C2H2-zf
Eukaryota-Eukaryota	zf-C2H2_4	19325:6	19325:4	09228:84	09228:102	CAA,ORM,lcm,nfu	Eukaryota,Eukaryota,Eukaryota,Eukaryota	CAP,CHL,DIO,ECTE,ERE,FUD,MAM,MARM,MIO,OCD,ORA,SOA,URP,cfa,csab,ecb,fca,hgl,ngi,nle,ptr	Eukaryota,Eukaryota,Eukaryota,Eukaryota,Eukaryota,Eukaryota,Eukaryota,Eukaryota,Eukaryota,Eukaryota,Eukaryota,Eukaryota,Eukaryota,Eukaryota,Eukaryota,Eukaryota,Eukaryota,Eukaryota,Eukaryota,Eukaryota,Eukaryota	361	C2H2-zf
Eukaryota-Eukaryota	zf-C2H2_4	19325:6	19325:4	22402:7	22402:0	CAA,ORM,PEF,lcf,ncc,nfu,ola,pret	Eukaryota,Eukaryota,Eukaryota,Eukaryota,Eukaryota,Eukaryota,Eukaryota,Eukaryota	COC,DIO,ECTE,ELE,ICT,MAM,MARM,PAP,SOA,URP,aju,cfa,csab,ecb,fca,lav,ngi,nle,ocu,ptg,ptr	Eukaryota,Eukaryota,Eukaryota,Eukaryota,Eukaryota,Eukaryota,Eukaryota,Eukaryota,Eukaryota,Eukaryota,Eukaryota,Eukaryota,Eukaryota,Eukaryota,Eukaryota,Eukaryota,Eukaryota,Eukaryota,Eukaryota,Eukaryota,Eukaryota	361	C2H2-zf
Eukaryota-Eukaryota	zf-C2H2_4	19325:6	19325:4	22870:5	22870:2	ORM,PEF,lcf,ncc,nfu,pret	Eukaryota,Eukaryota,Eukaryota,Eukaryota,Eukaryota,Eukaryota	FUD,LEO,lav,ptg	Eukaryota,Eukaryota,Eukaryota,Eukaryota	361	C2H2-zf
Eukaryota-Eukaryota	zf-C2H2_4	19325:6	19325:4	23196:1	23196:0	ORM,PEF,lcf,ncc,nfu,ola,pret	Eukaryota,Eukaryota,Eukaryota,Eukaryota,Eukaryota,Eukaryota,Eukaryota	CAP,CHL,COC,DAN,DIO,ECTE,ELE,ERE,FUD,ICT,LEO,MAM,MIO,OCD,ORA,PAP,PEM,SOA,URP,aju,cfa,cge,csab,ecb,fca,hgl,lav,ngi,nle,oaa,ocu,ptg,ptr,rno	Eukaryota,Eukaryota,Eukaryota,Eukaryota,Eukaryota,Eukaryota,Eukaryota,Eukaryota,Eukaryota,Eukaryota,Eukaryota,Eukaryota,Eukaryota,Eukaryota,Eukaryota,Eukaryota,Eukaryota,Eukaryota,Eukaryota,Eukaryota,Eukaryota,Eukaryota,Eukaryota,Eukaryota,Eukaryota,Eukaryota,Eukaryota,Eukaryota,Eukaryota,Eukaryota,Eukaryota,Eukaryota,Eukaryota,Eukaryota	361	C2H2-zf
Eukaryota-Eukaryota	zf-C2H2_4	19871:7	19871:11	22870:5	22870:2	COG,PEF,lcf,ncc,nfu,sasa	Eukaryota,Eukaryota,Eukaryota,Eukaryota,Eukaryota,Eukaryota	LEO,gga,lav,lcm	Eukaryota,Eukaryota,Eukaryota,Eukaryota	361	C2H2-zf
Eukaryota-Eukaryota	zf-C2H2_4	19871:7	19871:11	23196:1	23196:0	COG,PEF,lcf,ncc,nfu	Eukaryota,Eukaryota,Eukaryota,Eukaryota,Eukaryota	LEO,ORA,gga,lav,lcm,mgp,oaa,ocu	Eukaryota,Eukaryota,Eukaryota,Eukaryota,Eukaryota,Eukaryota,Eukaryota,Eukaryota	361	C2H2-zf
Eukaryota-Eukaryota	zf-C2H2_4	19871:7	19871:14	22402:7	22402:0	CAA,COG,PEF,lcf,ncc,nfu,pret	Eukaryota,Eukaryota,Eukaryota,Eukaryota,Eukaryota,Eukaryota,Eukaryota	ECTE,ICT,MAM,MARM,URP,cfa,csab,ecb,ptr	Eukaryota,Eukaryota,Eukaryota,Eukaryota,Eukaryota,Eukaryota,Eukaryota,Eukaryota,Eukaryota	361	C2H2-zf
Eukaryota-Eukaryota	zf-C2H2_4	19871:7	19871:14	23196:1	23196:0	COG,PEF,lcf,ncc,nfu,pret	Eukaryota,Eukaryota,Eukaryota,Eukaryota,Eukaryota,Eukaryota	CAP,CHL,DAN,ECTE,ERE,ICT,MAM,MIO,NEL,OCD,ORA,PEM,URP,cfa,csab,ecb,hgl,ptr,rno	Eukaryota,Eukaryota,Eukaryota,Eukaryota,Eukaryota,Eukaryota,Eukaryota,Eukaryota,Eukaryota,Eukaryota,Eukaryota,Eukaryota,Eukaryota,Eukaryota,Eukaryota,Eukaryota,Eukaryota,Eukaryota,Eukaryota	361	C2H2-zf
Eukaryota-Eukaryota	zf-C2H2_4	19871:7	19871:4	22402:7	22402:0	CAA,COG,PEF,lcf,ncc,nfu,pret,sasa	Eukaryota,Eukaryota,Eukaryota,Eukaryota,Eukaryota,Eukaryota,Eukaryota,Eukaryota	CHA,COC,DIO,ELE,bta,oas,ocu,ptg,ssc	Eukaryota,Eukaryota,Eukaryota,Eukaryota,Eukaryota,Eukaryota,Eukaryota,Eukaryota,Eukaryota	361	C2H2-zf
Eukaryota-Eukaryota	zf-C2H2_4	19871:7	19871:4	23196:1	23196:0	COG,PEF,lcf,ncc,nfu,pret	Eukaryota,Eukaryota,Eukaryota,Eukaryota,Eukaryota,Eukaryota	CHA,CHL,COC,DIO,ELE,FUD,NEL,bta,cge,oas,ocu,ptg,rno,ssc	Eukaryota,Eukaryota,Eukaryota,Eukaryota,Eukaryota,Eukaryota,Eukaryota,Eukaryota,Eukaryota,Eukaryota,Eukaryota,Eukaryota,Eukaryota,Eukaryota	361	C2H2-zf
Eukaryota-Eukaryota	zf-C2H2_4	19871:7	19871:8	22402:7	22402:0	CAA,COG,PEF,lcf,ncc,nfu,pret,sasa	Eukaryota,Eukaryota,Eukaryota,Eukaryota,Eukaryota,Eukaryota,Eukaryota,Eukaryota	PAP,SOA,aju,fca,ngi	Eukaryota,Eukaryota,Eukaryota,Eukaryota,Eukaryota	361	C2H2-zf
Eukaryota-Eukaryota	zf-C2H2_4	19871:7	19871:8	23196:1	23196:0	COG,PEF,lcf,ncc,nfu,pret	Eukaryota,Eukaryota,Eukaryota,Eukaryota,Eukaryota,Eukaryota	PAP,SOA,aju,fca,ngi	Eukaryota,Eukaryota,Eukaryota,Eukaryota,Eukaryota	361	C2H2-zf
Eukaryota-Eukaryota	zf-C2H2_4	22402:7	22402:0	09216:8	09216:3	CHA,DIO,ECTE,ELE,ICT,MAM,PAP,URP,bta,cfa,csab,ecb,fca,lav,ngi,nle,ptg,ptr,ssc	Eukaryota,Eukaryota,Eukaryota,Eukaryota,Eukaryota,Eukaryota,Eukaryota,Eukaryota,Eukaryota,Eukaryota,Eukaryota,Eukaryota,Eukaryota,Eukaryota,Eukaryota,Eukaryota,Eukaryota,Eukaryota,Eukaryota	ASM,CAA,PEF,ccar	Eukaryota,Eukaryota,Eukaryota,Eukaryota	361	C2H2-zf
Eukaryota-Eukaryota	zf-C2H2_4	22402:7	22402:0	09228:106	09228:82	DIO,ECTE,MARM,PAP,SOA,aju,bta,cfa,csab,ecb,fca,lav,nle,oas,ocu,ptg	Eukaryota,Eukaryota,Eukaryota,Eukaryota,Eukaryota,Eukaryota,Eukaryota,Eukaryota,Eukaryota,Eukaryota,Eukaryota,Eukaryota,Eukaryota,Eukaryota,Eukaryota,Eukaryota	ASM,CAA,ccar,nfu,sasa	Eukaryota,Eukaryota,Eukaryota,Eukaryota,Eukaryota	361	C2H2-zf
Eukaryota-Eukaryota	zf-C2H2_4	22402:7	22402:0	09228:116	09228:82	DIO,PAP,aju,cfa,fca,nle,oas	Eukaryota,Eukaryota,Eukaryota,Eukaryota,Eukaryota,Eukaryota,Eukaryota	ASM,CAA,COG,ORM,PEF,PEM,ccar,lcf,ncc,nfu,ola,pret,sasa	Eukaryota,Eukaryota,Eukaryota,Eukaryota,Eukaryota,Eukaryota,Eukaryota,Eukaryota,Eukaryota,Eukaryota,Eukaryota,Eukaryota,Eukaryota	361	C2H2-zf
Eukaryota-Eukaryota	zf-C2H2_4	22402:7	22402:0	09228:146	09228:82	ECTE,aju,cfa,ptg	Eukaryota,Eukaryota,Eukaryota,Eukaryota	CAA,NEL,PEM,lcf	Eukaryota,Eukaryota,Eukaryota,Eukaryota	361	C2H2-zf
Eukaryota-Eukaryota	zf-C2H2_4	22402:7	22402:0	09228:150	09228:82	DIO,ECTE,MARM,PAP,SOA,aju,bta,cfa,csab,ecb,fca,lav,nle,oas,ocu,ptg	Eukaryota,Eukaryota,Eukaryota,Eukaryota,Eukaryota,Eukaryota,Eukaryota,Eukaryota,Eukaryota,Eukaryota,Eukaryota,Eukaryota,Eukaryota,Eukaryota,Eukaryota,Eukaryota	CAA,PEF,ccar,lcf,nfu,sasa	Eukaryota,Eukaryota,Eukaryota,Eukaryota,Eukaryota,Eukaryota	361	C2H2-zf
Eukaryota-Eukaryota	zf-C2H2_4	22402:7	22402:0	09228:96	09228:82	DIO,ECTE,MARM,PAP,SOA,aju,bta,cfa,csab,ecb,fca,lav,nle,oas,ocu	Eukaryota,Eukaryota,Eukaryota,Eukaryota,Eukaryota,Eukaryota,Eukaryota,Eukaryota,Eukaryota,Eukaryota,Eukaryota,Eukaryota,Eukaryota,Eukaryota,Eukaryota	CAA,NEL,PEM,ccar,nfu,ola,pret	Eukaryota,Eukaryota,Eukaryota,Eukaryota,Eukaryota,Eukaryota,Eukaryota	361	C2H2-zf
Eukaryota-Eukaryota	zf-C2H2_4	22402:7	22402:0	19871:10	19871:4	CHA,COC,DIO,ELE,bta,oas,ocu,ptg,ssc	Eukaryota,Eukaryota,Eukaryota,Eukaryota,Eukaryota,Eukaryota,Eukaryota,Eukaryota,Eukaryota	COG,ORM,PEF,pret	Eukaryota,Eukaryota,Eukaryota,Eukaryota	361	C2H2-zf
Eukaryota-Eukaryota	zf-C2H2_4	22402:7	22402:0	20797:1	20797:0	CHA,ELE,ICT,MAM,MARM,PAP,bta,csab,ecb,fca,ngi,oas,ptr,ssc	Eukaryota,Eukaryota,Eukaryota,Eukaryota,Eukaryota,Eukaryota,Eukaryota,Eukaryota,Eukaryota,Eukaryota,Eukaryota,Eukaryota,Eukaryota,Eukaryota	ASM,CAA,COG,ORM,PEF,PEM,ccar,lcf,ncc,nfu,ola,pret	Eukaryota,Eukaryota,Eukaryota,Eukaryota,Eukaryota,Eukaryota,Eukaryota,Eukaryota,Eukaryota,Eukaryota,Eukaryota,Eukaryota	361	C2H2-zf
Eukaryota-Eukaryota	zf-C2H2_4	22402:7	22402:4	09228:146	09228:82	ECTE,aju,cfa,ptg	Eukaryota,Eukaryota,Eukaryota,Eukaryota	CAP,CHL,FUD,MIO,OCD,ORA,hgl	Eukaryota,Eukaryota,Eukaryota,Eukaryota,Eukaryota,Eukaryota,Eukaryota	361	C2H2-zf
Eukaryota-Eukaryota	zf-C2H2_4	22402:7	22402:4	20797:1	20797:0	CHA,ELE,ICT,MAM,MARM,PAP,bta,csab,ecb,fca,ngi,oas,ptr,ssc	Eukaryota,Eukaryota,Eukaryota,Eukaryota,Eukaryota,Eukaryota,Eukaryota,Eukaryota,Eukaryota,Eukaryota,Eukaryota,Eukaryota,Eukaryota,Eukaryota	CAP,FUD,ORA,gga,lcm	Eukaryota,Eukaryota,Eukaryota,Eukaryota,Eukaryota	361	C2H2-zf
Eukaryota-Eukaryota	zf-C2H2_4	22870:5	22870:2	09216:8	09216:3	FUD,lav,ptg,ssc	Eukaryota,Eukaryota,Eukaryota,Eukaryota	ASM,COC,PEF,ocu	Eukaryota,Eukaryota,Eukaryota,Eukaryota	361	C2H2-zf
Eukaryota-Eukaryota	zf-C2H2_4	23196:1	23196:0	09228:116	09228:82	DAN,DIO,PAP,aju,cfa,fca,nle,oaa,oas,rno	Eukaryota,Eukaryota,Eukaryota,Eukaryota,Eukaryota,Eukaryota,Eukaryota,Eukaryota,Eukaryota,Eukaryota	COG,ORM,PEF,lcf,ncc,nfu,ola,pret	Eukaryota,Eukaryota,Eukaryota,Eukaryota,Eukaryota,Eukaryota,Eukaryota,Eukaryota	361	C2H2-zf
Eukaryota-Eukaryota	zf-C2H2_4	23196:1	23196:0	19871:10	19871:4	CHA,CHL,COC,DIO,ELE,FUD,NEL,bta,cge,oas,ocu,ptg,rno,ssc	Eukaryota,Eukaryota,Eukaryota,Eukaryota,Eukaryota,Eukaryota,Eukaryota,Eukaryota,Eukaryota,Eukaryota,Eukaryota,Eukaryota,Eukaryota,Eukaryota	COG,ORM,PEF,pret	Eukaryota,Eukaryota,Eukaryota,Eukaryota	361	C2H2-zf
Eukaryota-Eukaryota	zf-C2H2_4	23196:1	23196:0	20797:1	20797:0	CHA,ELE,ICT,MAM,MIO,NEL,OCD,PAP,bta,csab,ecb,fca,hgl,ngi,oas,ptr,rno,ssc	Eukaryota,Eukaryota,Eukaryota,Eukaryota,Eukaryota,Eukaryota,Eukaryota,Eukaryota,Eukaryota,Eukaryota,Eukaryota,Eukaryota,Eukaryota,Eukaryota,Eukaryota,Eukaryota,Eukaryota,Eukaryota	COG,ORM,PEF,lcf,ncc,nfu,ola,pret	Eukaryota,Eukaryota,Eukaryota,Eukaryota,Eukaryota,Eukaryota,Eukaryota,Eukaryota	361	C2H2-zf
Eukaryota-Eukaryota	zf-C2H2_6	09216:5	09216:0	22410:1	22410:0	ORM,ccar,cge,ola	Eukaryota,Eukaryota,Eukaryota,Eukaryota	ELE,MAM,ORA,URP,csab,lav,nle,ptr	Eukaryota,Eukaryota,Eukaryota,Eukaryota,Eukaryota,Eukaryota,Eukaryota,Eukaryota	361	C2H2-zf
Eukaryota-Eukaryota	zf-C2H2_6	09216:8	09216:3	10503:2	10503:0	ASM,CAA,COC,ccar,ocu	Eukaryota,Eukaryota,Eukaryota,Eukaryota,Eukaryota	CAP,FUD,OCD,hgl,ngi	Eukaryota,Eukaryota,Eukaryota,Eukaryota,Eukaryota	361	C2H2-zf
Eukaryota-Eukaryota	zf-C2H2_6	09216:8	09216:3	10510:4	10510:2	ASM,CAA,COC,ccar	Eukaryota,Eukaryota,Eukaryota,Eukaryota	CAP,CHL,ELE,FUD,NEL,OCD,PAP,PEM,cge,hgl,lav,rno	Eukaryota,Eukaryota,Eukaryota,Eukaryota,Eukaryota,Eukaryota,Eukaryota,Eukaryota,Eukaryota,Eukaryota,Eukaryota,Eukaryota	361	C2H2-zf
Eukaryota-Eukaryota	zf-C2H2_6	09216:8	09216:3	22402:4	22402:0	ASM,CAA,PEF,ccar	Eukaryota,Eukaryota,Eukaryota,Eukaryota	CAP,CHL,FUD,OCD,ORA,cge,hgl,rno	Eukaryota,Eukaryota,Eukaryota,Eukaryota,Eukaryota,Eukaryota,Eukaryota,Eukaryota	361	C2H2-zf
Eukaryota-Eukaryota	zf-C2H2_6	09216:8	09216:4	10503:2	10503:0	ASM,CAA,COC,ERE,MIO,SOA,ccar,ocu	Eukaryota,Eukaryota,Eukaryota,Eukaryota,Eukaryota,Eukaryota,Eukaryota,Eukaryota	CAP,FUD,OCD,hgl,nfu,ngi	Eukaryota,Eukaryota,Eukaryota,Eukaryota,Eukaryota,Eukaryota	361	C2H2-zf
Eukaryota-Eukaryota	zf-C2H2_6	09216:8	09216:4	10510:4	10510:2	ASM,CAA,COC,ERE,ccar	Eukaryota,Eukaryota,Eukaryota,Eukaryota,Eukaryota	CAP,CHL,ELE,FUD,NEL,OCD,PAP,PEM,hgl,lav,rno	Eukaryota,Eukaryota,Eukaryota,Eukaryota,Eukaryota,Eukaryota,Eukaryota,Eukaryota,Eukaryota,Eukaryota,Eukaryota	361	C2H2-zf
Eukaryota-Eukaryota	zf-C2H2_6	09216:8	09216:4	22402:7	22402:0	ASM,CAA,PEF,ccar	Eukaryota,Eukaryota,Eukaryota,Eukaryota	DIO,ELE,ICT,MAM,MARM,PAP,URP,aju,bta,cfa,csab,ecb,fca,lav,ngi,nle,oas,ptg,ptr,ssc	Eukaryota,Eukaryota,Eukaryota,Eukaryota,Eukaryota,Eukaryota,Eukaryota,Eukaryota,Eukaryota,Eukaryota,Eukaryota,Eukaryota,Eukaryota,Eukaryota,Eukaryota,Eukaryota,Eukaryota,Eukaryota,Eukaryota,Eukaryota	361	C2H2-zf
Eukaryota-Eukaryota	zf-C2H2_6	09216:8	09216:4	22410:1	22410:0	ASM,ERE,MIO,SOA,ccar	Eukaryota,Eukaryota,Eukaryota,Eukaryota,Eukaryota	ELE,MAM,ORA,URP,csab,lav,nle,ptr	Eukaryota,Eukaryota,Eukaryota,Eukaryota,Eukaryota,Eukaryota,Eukaryota,Eukaryota	361	C2H2-zf
Eukaryota-Eukaryota	zf-C2H2_6	09219:1	09219:0	19325:4	19325:6	PEF,lcf,lcm,pret	Eukaryota,Eukaryota,Eukaryota,Eukaryota	ECTE,ELE,ORA,nle	Eukaryota,Eukaryota,Eukaryota,Eukaryota	361	C2H2-zf
Eukaryota-Eukaryota	zf-C2H2_6	09219:1	09219:0	22534:3	22534:2	ASM,COG,lcf,pret	Eukaryota,Eukaryota,Eukaryota,Eukaryota	ECTE,ELE,ORA,nle	Eukaryota,Eukaryota,Eukaryota,Eukaryota	361	C2H2-zf
Eukaryota-Eukaryota	zf-C2H2_6	09228:113	09228:126	22534:3	22534:2	ASM,COG,ORM,lcf,nfu,ola,pret,sasa	Eukaryota,Eukaryota,Eukaryota,Eukaryota,Eukaryota,Eukaryota,Eukaryota,Eukaryota	COC,SOA,lav,rno	Eukaryota,Eukaryota,Eukaryota,Eukaryota	361	C2H2-zf
Eukaryota-Eukaryota	zf-C2H2_6	09228:82	09228:13	10503:2	10503:0	DIO,MARM,cge,ecb,ocu	Eukaryota,Eukaryota,Eukaryota,Eukaryota,Eukaryota	CAP,OCD,hgl,ngi	Eukaryota,Eukaryota,Eukaryota,Eukaryota	361	C2H2-zf
Eukaryota-Eukaryota	zf-C2H2_6	09228:113	09228:22	10055:5	10055:1	lcf,ncc,nfu,ola,pret	Eukaryota,Eukaryota,Eukaryota,Eukaryota,Eukaryota	CAP,CHA,CHL,COC,DAN,DIO,ECTE,ELE,ERE,FUD,ICT,MAM,MARM,OCD,ORA,PAP,PEM,SOA,URP,aju,cfa,cge,csab,ecb,fca,hgl,lav,ngi,nle,ocu,ptg,ptr,rno,ssc	Eukaryota,Eukaryota,Eukaryota,Eukaryota,Eukaryota,Eukaryota,Eukaryota,Eukaryota,Eukaryota,Eukaryota,Eukaryota,Eukaryota,Eukaryota,Eukaryota,Eukaryota,Eukaryota,Eukaryota,Eukaryota,Eukaryota,Eukaryota,Eukaryota,Eukaryota,Eukaryota,Eukaryota,Eukaryota,Eukaryota,Eukaryota,Eukaryota,Eukaryota,Eukaryota,Eukaryota,Eukaryota,Eukaryota,Eukaryota	361	C2H2-zf
Eukaryota-Eukaryota	zf-C2H2_6	09228:113	09228:22	10503:2	10503:0	ASM,CAA,COG,ORM,lcf,pret,sasa	Eukaryota,Eukaryota,Eukaryota,Eukaryota,Eukaryota,Eukaryota,Eukaryota	CAP,FUD,OCD,hgl,ngi	Eukaryota,Eukaryota,Eukaryota,Eukaryota,Eukaryota	361	C2H2-zf
Eukaryota-Eukaryota	zf-C2H2_6	09228:113	09228:22	19325:4	19325:6	CAA,ORM,PEF,lcf,ncc,nfu,ola,pret	Eukaryota,Eukaryota,Eukaryota,Eukaryota,Eukaryota,Eukaryota,Eukaryota,Eukaryota	CAP,CHL,COC,DAN,DIO,ECTE,ELE,ERE,FUD,ICT,MAM,MARM,MIO,OCD,ORA,PAP,PEM,SOA,URP,aju,cfa,cge,csab,ecb,fca,hgl,lav,ngi,nle,oaa,ocu,ptg,ptr,rno	Eukaryota,Eukaryota,Eukaryota,Eukaryota,Eukaryota,Eukaryota,Eukaryota,Eukaryota,Eukaryota,Eukaryota,Eukaryota,Eukaryota,Eukaryota,Eukaryota,Eukaryota,Eukaryota,Eukaryota,Eukaryota,Eukaryota,Eukaryota,Eukaryota,Eukaryota,Eukaryota,Eukaryota,Eukaryota,Eukaryota,Eukaryota,Eukaryota,Eukaryota,Eukaryota,Eukaryota,Eukaryota,Eukaryota,Eukaryota	361	C2H2-zf
Eukaryota-Eukaryota	zf-C2H2_6	09228:113	09228:22	22402:4	22402:0	ASM,CAA,COG,ORM,PEF,lcf,ncc,nfu,ola,pret,sasa	Eukaryota,Eukaryota,Eukaryota,Eukaryota,Eukaryota,Eukaryota,Eukaryota,Eukaryota,Eukaryota,Eukaryota,Eukaryota	CAP,CHL,FUD,MIO,OCD,ORA,cge,hgl,rno	Eukaryota,Eukaryota,Eukaryota,Eukaryota,Eukaryota,Eukaryota,Eukaryota,Eukaryota,Eukaryota	361	C2H2-zf
Eukaryota-Eukaryota	zf-C2H2_6	09228:113	09228:22	22410:1	22410:0	ASM,COG,ORM,lcf,nfu,ola,pret,sasa	Eukaryota,Eukaryota,Eukaryota,Eukaryota,Eukaryota,Eukaryota,Eukaryota,Eukaryota	ELE,MAM,ORA,URP,csab,lav,nle,ptr	Eukaryota,Eukaryota,Eukaryota,Eukaryota,Eukaryota,Eukaryota,Eukaryota,Eukaryota	361	C2H2-zf
Eukaryota-Eukaryota	zf-C2H2_6	09228:113	09228:22	22534:3	22534:2	ASM,COG,ORM,lcf,nfu,ola,pret,sasa	Eukaryota,Eukaryota,Eukaryota,Eukaryota,Eukaryota,Eukaryota,Eukaryota,Eukaryota	CAP,CHA,CHL,COC,DAN,DIO,ECTE,ELE,FUD,MAM,MARM,MIO,OCD,ORA,PAP,PEM,SOA,URP,aju,bta,cfa,cge,csab,ecb,fca,hgl,lav,ngi,nle,oas,ocu,ptg,ptr,rno,ssc	Eukaryota,Eukaryota,Eukaryota,Eukaryota,Eukaryota,Eukaryota,Eukaryota,Eukaryota,Eukaryota,Eukaryota,Eukaryota,Eukaryota,Eukaryota,Eukaryota,Eukaryota,Eukaryota,Eukaryota,Eukaryota,Eukaryota,Eukaryota,Eukaryota,Eukaryota,Eukaryota,Eukaryota,Eukaryota,Eukaryota,Eukaryota,Eukaryota,Eukaryota,Eukaryota,Eukaryota,Eukaryota,Eukaryota,Eukaryota,Eukaryota	361	C2H2-zf
Eukaryota-Eukaryota	zf-C2H2_6	09228:82	09228:23	09216:5	09216:4	DIO,PAP,aju,bta,cfa,csab,ecb,fca,nle,oaa,ptg,rno	Eukaryota,Eukaryota,Eukaryota,Eukaryota,Eukaryota,Eukaryota,Eukaryota,Eukaryota,Eukaryota,Eukaryota,Eukaryota,Eukaryota	ASM,CAA,ccar,sasa	Eukaryota,Eukaryota,Eukaryota,Eukaryota	361	C2H2-zf
Eukaryota-Eukaryota	zf-C2H2_6	09228:82	09228:23	10503:2	10503:0	DIO,PAP,SOA,aju,bta,cfa,cge,csab,ecb,fca,nle,ocu,ptg,rno	Eukaryota,Eukaryota,Eukaryota,Eukaryota,Eukaryota,Eukaryota,Eukaryota,Eukaryota,Eukaryota,Eukaryota,Eukaryota,Eukaryota,Eukaryota,Eukaryota	CAP,PEF,nfu,ngi	Eukaryota,Eukaryota,Eukaryota,Eukaryota	361	C2H2-zf
Eukaryota-Eukaryota	zf-C2H2_6	09228:82	09228:23	19484:1	19484:0	DIO,SOA,oaa,rno	Eukaryota,Eukaryota,Eukaryota,Eukaryota	CHA,COG,ICT,lcf,nfu,ngi,pret,xla	Eukaryota,Eukaryota,Eukaryota,Eukaryota,Eukaryota,Eukaryota,Eukaryota,Eukaryota	361	C2H2-zf
Eukaryota-Eukaryota	zf-C2H2_6	09228:82	09228:36	10503:2	10503:0	DAN,ECTE,SOA,ptg	Eukaryota,Eukaryota,Eukaryota,Eukaryota	FUD,PEF,hgl,nfu,ngi	Eukaryota,Eukaryota,Eukaryota,Eukaryota,Eukaryota	361	C2H2-zf
Eukaryota-Eukaryota	zf-C2H2_6	09228:82	09228:37	09216:5	09216:4	DIO,aju,bta,cfa,csab,fca,lav,oaa,oas,ptg,rno	Eukaryota,Eukaryota,Eukaryota,Eukaryota,Eukaryota,Eukaryota,Eukaryota,Eukaryota,Eukaryota,Eukaryota,Eukaryota	ASM,CAA,ccar,sasa	Eukaryota,Eukaryota,Eukaryota,Eukaryota	361	C2H2-zf
Eukaryota-Eukaryota	zf-C2H2_6	09228:82	09228:37	10503:2	10503:0	DAN,DIO,SOA,aju,bta,cfa,csab,fca,lav,oas,ocu,ptg,rno	Eukaryota,Eukaryota,Eukaryota,Eukaryota,Eukaryota,Eukaryota,Eukaryota,Eukaryota,Eukaryota,Eukaryota,Eukaryota,Eukaryota,Eukaryota	CAP,OCD,PEF,nfu,ngi	Eukaryota,Eukaryota,Eukaryota,Eukaryota,Eukaryota	361	C2H2-zf
Eukaryota-Eukaryota	zf-C2H2_6	09228:82	09228:37	10510:4	10510:2	DAN,aju,bta,cfa,fca,oaa,oas,ptg	Eukaryota,Eukaryota,Eukaryota,Eukaryota,Eukaryota,Eukaryota,Eukaryota,Eukaryota	CAP,CHL,MIO,OCD	Eukaryota,Eukaryota,Eukaryota,Eukaryota	361	C2H2-zf
Eukaryota-Eukaryota	zf-C2H2_6	09228:82	09228:37	19484:1	19484:0	DAN,DIO,SOA,oaa,rno	Eukaryota,Eukaryota,Eukaryota,Eukaryota,Eukaryota	CHL,ICT,ORA,URP,nfu,ngi,xla	Eukaryota,Eukaryota,Eukaryota,Eukaryota,Eukaryota,Eukaryota,Eukaryota	361	C2H2-zf
Eukaryota-Eukaryota	zf-C2H2_6	09228:82	09228:37	19871:14	19871:4	DIO,bta,oas,ocu,ptg	Eukaryota,Eukaryota,Eukaryota,Eukaryota,Eukaryota	CAP,ICT,MIO,OCD,ORA,URP,sasa	Eukaryota,Eukaryota,Eukaryota,Eukaryota,Eukaryota,Eukaryota,Eukaryota	361	C2H2-zf
Eukaryota-Eukaryota	zf-C2H2_6	09228:113	09228:57	10055:5	10055:1	lcf,ncc,nfu,ola,pret	Eukaryota,Eukaryota,Eukaryota,Eukaryota,Eukaryota	DAN,FUD,PAP,PEM,cge,fca,rno,ssc	Eukaryota,Eukaryota,Eukaryota,Eukaryota,Eukaryota,Eukaryota,Eukaryota,Eukaryota	361	C2H2-zf
Eukaryota-Eukaryota	zf-C2H2_6	09228:113	09228:57	10510:4	10510:2	ASM,CAA,ORM,ncc,ola,pret,sasa	Eukaryota,Eukaryota,Eukaryota,Eukaryota,Eukaryota,Eukaryota,Eukaryota	FUD,PAP,PEM,cge,rno	Eukaryota,Eukaryota,Eukaryota,Eukaryota,Eukaryota	361	C2H2-zf
Eukaryota-Eukaryota	zf-C2H2_6	09228:113	09228:57	19325:4	19325:6	CAA,ORM,PEF,lcf,ncc,nfu,ola,pret	Eukaryota,Eukaryota,Eukaryota,Eukaryota,Eukaryota,Eukaryota,Eukaryota,Eukaryota	DAN,FUD,PAP,PEM,cge,fca,rno	Eukaryota,Eukaryota,Eukaryota,Eukaryota,Eukaryota,Eukaryota,Eukaryota	361	C2H2-zf
Eukaryota-Eukaryota	zf-C2H2_6	09228:113	09228:57	22534:3	22534:2	ASM,COG,ORM,lcf,nfu,ola,pret,sasa	Eukaryota,Eukaryota,Eukaryota,Eukaryota,Eukaryota,Eukaryota,Eukaryota,Eukaryota	DAN,FUD,PAP,PEM,bta,cge,fca,oas,rno,ssc	Eukaryota,Eukaryota,Eukaryota,Eukaryota,Eukaryota,Eukaryota,Eukaryota,Eukaryota,Eukaryota,Eukaryota	361	C2H2-zf
Eukaryota-Eukaryota	zf-C2H2_6	09228:82	09228:59	10503:2	10503:0	MARM,SOA,aju,ptg	Eukaryota,Eukaryota,Eukaryota,Eukaryota	CAP,OCD,hgl,ngi	Eukaryota,Eukaryota,Eukaryota,Eukaryota	361	C2H2-zf
Eukaryota-Eukaryota	zf-C2H2_6	09228:82	09228:6	09216:5	09216:4	PAP,aju,oas,ptg	Eukaryota,Eukaryota,Eukaryota,Eukaryota	ASM,CAA,COC,ccar,sasa	Eukaryota,Eukaryota,Eukaryota,Eukaryota,Eukaryota	361	C2H2-zf
Eukaryota-Eukaryota	zf-C2H2_6	09228:82	09228:6	10503:2	10503:0	PAP,aju,oas,ocu,ptg	Eukaryota,Eukaryota,Eukaryota,Eukaryota,Eukaryota	CAP,OCD,PEF,hgl,nfu,ngi	Eukaryota,Eukaryota,Eukaryota,Eukaryota,Eukaryota,Eukaryota	361	C2H2-zf
Eukaryota-Eukaryota	zf-C2H2_6	09228:82	09228:6	19486:1	19486:0	PAP,aju,oas,ocu,ptg	Eukaryota,Eukaryota,Eukaryota,Eukaryota,Eukaryota	LEO,gga,mgp,ngi	Eukaryota,Eukaryota,Eukaryota,Eukaryota	361	C2H2-zf
Eukaryota-Eukaryota	zf-C2H2_6	09228:82	09228:60	10510:4	10510:2	MARM,aju,cfa,ecb,nle,oaa,ptg	Eukaryota,Eukaryota,Eukaryota,Eukaryota,Eukaryota,Eukaryota,Eukaryota	ELE,MIO,OCD,PEM	Eukaryota,Eukaryota,Eukaryota,Eukaryota	361	C2H2-zf
Eukaryota-Eukaryota	zf-C2H2_6	09228:113	09228:62	10055:5	10055:1	lcf,ncc,nfu,ola,pret	Eukaryota,Eukaryota,Eukaryota,Eukaryota,Eukaryota	CAP,CHA,CHL,COC,DAN,DIO,ECTE,ELE,ERE,FUD,ICT,MAM,MARM,OCD,ORA,PAP,PEM,SOA,URP,aju,cfa,cge,csab,ecb,fca,hgl,lav,ngi,nle,ocu,ptg,ptr,rno,ssc	Eukaryota,Eukaryota,Eukaryota,Eukaryota,Eukaryota,Eukaryota,Eukaryota,Eukaryota,Eukaryota,Eukaryota,Eukaryota,Eukaryota,Eukaryota,Eukaryota,Eukaryota,Eukaryota,Eukaryota,Eukaryota,Eukaryota,Eukaryota,Eukaryota,Eukaryota,Eukaryota,Eukaryota,Eukaryota,Eukaryota,Eukaryota,Eukaryota,Eukaryota,Eukaryota,Eukaryota,Eukaryota,Eukaryota,Eukaryota	361	C2H2-zf
Eukaryota-Eukaryota	zf-C2H2_6	09228:113	09228:62	10503:2	10503:0	ASM,CAA,COG,ORM,lcf,pret,sasa	Eukaryota,Eukaryota,Eukaryota,Eukaryota,Eukaryota,Eukaryota,Eukaryota	CAP,FUD,OCD,hgl,ngi	Eukaryota,Eukaryota,Eukaryota,Eukaryota,Eukaryota	361	C2H2-zf
Eukaryota-Eukaryota	zf-C2H2_6	09228:113	09228:62	19325:4	19325:6	CAA,ORM,PEF,lcf,ncc,nfu,ola,pret	Eukaryota,Eukaryota,Eukaryota,Eukaryota,Eukaryota,Eukaryota,Eukaryota,Eukaryota	CAP,CHL,COC,DAN,DIO,ECTE,ELE,ERE,FUD,ICT,MAM,MARM,MIO,OCD,ORA,PAP,PEM,SOA,URP,aju,cfa,cge,csab,ecb,fca,hgl,lav,ngi,nle,oaa,ocu,ptg,ptr,rno	Eukaryota,Eukaryota,Eukaryota,Eukaryota,Eukaryota,Eukaryota,Eukaryota,Eukaryota,Eukaryota,Eukaryota,Eukaryota,Eukaryota,Eukaryota,Eukaryota,Eukaryota,Eukaryota,Eukaryota,Eukaryota,Eukaryota,Eukaryota,Eukaryota,Eukaryota,Eukaryota,Eukaryota,Eukaryota,Eukaryota,Eukaryota,Eukaryota,Eukaryota,Eukaryota,Eukaryota,Eukaryota,Eukaryota,Eukaryota	361	C2H2-zf
Eukaryota-Eukaryota	zf-C2H2_6	09228:113	09228:62	22402:4	22402:0	ASM,CAA,COG,ORM,PEF,lcf,ncc,nfu,ola,pret,sasa	Eukaryota,Eukaryota,Eukaryota,Eukaryota,Eukaryota,Eukaryota,Eukaryota,Eukaryota,Eukaryota,Eukaryota,Eukaryota	CAP,CHL,FUD,MIO,OCD,ORA,cge,hgl,rno	Eukaryota,Eukaryota,Eukaryota,Eukaryota,Eukaryota,Eukaryota,Eukaryota,Eukaryota,Eukaryota	361	C2H2-zf
Eukaryota-Eukaryota	zf-C2H2_6	09228:113	09228:62	22410:1	22410:0	ASM,COG,ORM,lcf,nfu,ola,pret,sasa	Eukaryota,Eukaryota,Eukaryota,Eukaryota,Eukaryota,Eukaryota,Eukaryota,Eukaryota	ELE,MAM,ORA,URP,csab,lav,nle,ptr	Eukaryota,Eukaryota,Eukaryota,Eukaryota,Eukaryota,Eukaryota,Eukaryota,Eukaryota	361	C2H2-zf
Eukaryota-Eukaryota	zf-C2H2_6	09228:113	09228:62	22534:3	22534:2	ASM,COG,ORM,lcf,nfu,ola,pret,sasa	Eukaryota,Eukaryota,Eukaryota,Eukaryota,Eukaryota,Eukaryota,Eukaryota,Eukaryota	CAP,CHA,CHL,COC,DAN,DIO,ECTE,ELE,FUD,MAM,MARM,MIO,OCD,ORA,PAP,PEM,SOA,URP,aju,bta,cfa,cge,csab,ecb,fca,hgl,lav,ngi,nle,oas,ocu,ptg,ptr,rno,ssc	Eukaryota,Eukaryota,Eukaryota,Eukaryota,Eukaryota,Eukaryota,Eukaryota,Eukaryota,Eukaryota,Eukaryota,Eukaryota,Eukaryota,Eukaryota,Eukaryota,Eukaryota,Eukaryota,Eukaryota,Eukaryota,Eukaryota,Eukaryota,Eukaryota,Eukaryota,Eukaryota,Eukaryota,Eukaryota,Eukaryota,Eukaryota,Eukaryota,Eukaryota,Eukaryota,Eukaryota,Eukaryota,Eukaryota,Eukaryota,Eukaryota	361	C2H2-zf
Eukaryota-Eukaryota	zf-C2H2_6	09228:113	09228:73	10055:5	10055:1	lcf,ncc,nfu,ola,pret	Eukaryota,Eukaryota,Eukaryota,Eukaryota,Eukaryota	CAP,CHA,CHL,COC,DAN,DIO,ECTE,ELE,ERE,FUD,ICT,MAM,MARM,OCD,ORA,PAP,PEM,SOA,URP,aju,cfa,cge,csab,ecb,fca,hgl,lav,ngi,nle,ocu,ptg,ptr,rno,ssc	Eukaryota,Eukaryota,Eukaryota,Eukaryota,Eukaryota,Eukaryota,Eukaryota,Eukaryota,Eukaryota,Eukaryota,Eukaryota,Eukaryota,Eukaryota,Eukaryota,Eukaryota,Eukaryota,Eukaryota,Eukaryota,Eukaryota,Eukaryota,Eukaryota,Eukaryota,Eukaryota,Eukaryota,Eukaryota,Eukaryota,Eukaryota,Eukaryota,Eukaryota,Eukaryota,Eukaryota,Eukaryota,Eukaryota,Eukaryota	361	C2H2-zf
Eukaryota-Eukaryota	zf-C2H2_6	09228:113	09228:73	10503:2	10503:0	ASM,CAA,COG,ORM,lcf,pret,sasa	Eukaryota,Eukaryota,Eukaryota,Eukaryota,Eukaryota,Eukaryota,Eukaryota	CAP,FUD,OCD,hgl,ngi	Eukaryota,Eukaryota,Eukaryota,Eukaryota,Eukaryota	361	C2H2-zf
Eukaryota-Eukaryota	zf-C2H2_6	09228:113	09228:73	19325:4	19325:6	CAA,ORM,PEF,lcf,ncc,nfu,ola,pret	Eukaryota,Eukaryota,Eukaryota,Eukaryota,Eukaryota,Eukaryota,Eukaryota,Eukaryota	CAP,CHL,COC,DAN,DIO,ECTE,ELE,ERE,FUD,ICT,MAM,MARM,MIO,OCD,ORA,PAP,PEM,SOA,URP,aju,cfa,cge,csab,ecb,fca,hgl,lav,ngi,nle,oaa,ocu,ptg,ptr,rno	Eukaryota,Eukaryota,Eukaryota,Eukaryota,Eukaryota,Eukaryota,Eukaryota,Eukaryota,Eukaryota,Eukaryota,Eukaryota,Eukaryota,Eukaryota,Eukaryota,Eukaryota,Eukaryota,Eukaryota,Eukaryota,Eukaryota,Eukaryota,Eukaryota,Eukaryota,Eukaryota,Eukaryota,Eukaryota,Eukaryota,Eukaryota,Eukaryota,Eukaryota,Eukaryota,Eukaryota,Eukaryota,Eukaryota,Eukaryota	361	C2H2-zf
Eukaryota-Eukaryota	zf-C2H2_6	09228:113	09228:73	22402:4	22402:0	ASM,CAA,COG,ORM,PEF,lcf,ncc,nfu,ola,pret,sasa	Eukaryota,Eukaryota,Eukaryota,Eukaryota,Eukaryota,Eukaryota,Eukaryota,Eukaryota,Eukaryota,Eukaryota,Eukaryota	CAP,CHL,FUD,MIO,OCD,ORA,cge,gga,hgl,lcm,mgp,rno	Eukaryota,Eukaryota,Eukaryota,Eukaryota,Eukaryota,Eukaryota,Eukaryota,Eukaryota,Eukaryota,Eukaryota,Eukaryota,Eukaryota	361	C2H2-zf
Eukaryota-Eukaryota	zf-C2H2_6	09228:113	09228:73	22410:1	22410:0	ASM,COG,ORM,lcf,nfu,ola,pret,sasa	Eukaryota,Eukaryota,Eukaryota,Eukaryota,Eukaryota,Eukaryota,Eukaryota,Eukaryota	ELE,MAM,ORA,URP,csab,lav,nle,ptr	Eukaryota,Eukaryota,Eukaryota,Eukaryota,Eukaryota,Eukaryota,Eukaryota,Eukaryota	361	C2H2-zf
Eukaryota-Eukaryota	zf-C2H2_6	09228:113	09228:73	22534:3	22534:2	ASM,COG,ORM,lcf,nfu,ola,pret,sasa	Eukaryota,Eukaryota,Eukaryota,Eukaryota,Eukaryota,Eukaryota,Eukaryota,Eukaryota	CAP,CHA,CHL,COC,DAN,DIO,ECTE,ELE,FUD,MAM,MARM,MIO,OCD,ORA,PAP,PEM,SOA,URP,aju,bta,cfa,cge,csab,ecb,fca,hgl,lav,ngi,nle,oas,ocu,ptg,ptr,rno,ssc	Eukaryota,Eukaryota,Eukaryota,Eukaryota,Eukaryota,Eukaryota,Eukaryota,Eukaryota,Eukaryota,Eukaryota,Eukaryota,Eukaryota,Eukaryota,Eukaryota,Eukaryota,Eukaryota,Eukaryota,Eukaryota,Eukaryota,Eukaryota,Eukaryota,Eukaryota,Eukaryota,Eukaryota,Eukaryota,Eukaryota,Eukaryota,Eukaryota,Eukaryota,Eukaryota,Eukaryota,Eukaryota,Eukaryota,Eukaryota,Eukaryota	361	C2H2-zf
Eukaryota-Eukaryota	zf-C2H2_6	09228:113	09228:8	10055:5	10055:1	lcf,ncc,nfu,ola,pret	Eukaryota,Eukaryota,Eukaryota,Eukaryota,Eukaryota	CAP,CHA,CHL,COC,DAN,DIO,ECTE,ELE,ERE,FUD,ICT,MAM,MARM,OCD,ORA,PAP,PEM,SOA,URP,aju,cfa,cge,csab,ecb,fca,hgl,lav,ngi,nle,ocu,ptg,ptr,rno,ssc,xla	Eukaryota,Eukaryota,Eukaryota,Eukaryota,Eukaryota,Eukaryota,Eukaryota,Eukaryota,Eukaryota,Eukaryota,Eukaryota,Eukaryota,Eukaryota,Eukaryota,Eukaryota,Eukaryota,Eukaryota,Eukaryota,Eukaryota,Eukaryota,Eukaryota,Eukaryota,Eukaryota,Eukaryota,Eukaryota,Eukaryota,Eukaryota,Eukaryota,Eukaryota,Eukaryota,Eukaryota,Eukaryota,Eukaryota,Eukaryota,Eukaryota	361	C2H2-zf
Eukaryota-Eukaryota	zf-C2H2_6	09228:113	09228:8	10503:2	10503:0	ASM,CAA,COG,ORM,lcf,pret,sasa	Eukaryota,Eukaryota,Eukaryota,Eukaryota,Eukaryota,Eukaryota,Eukaryota	CAP,FUD,OCD,hgl,ngi	Eukaryota,Eukaryota,Eukaryota,Eukaryota,Eukaryota	361	C2H2-zf
Eukaryota-Eukaryota	zf-C2H2_6	09228:113	09228:8	19325:4	19325:6	CAA,ORM,PEF,lcf,ncc,nfu,ola,pret	Eukaryota,Eukaryota,Eukaryota,Eukaryota,Eukaryota,Eukaryota,Eukaryota,Eukaryota	CAP,CHL,COC,DAN,DIO,ECTE,ELE,ERE,FUD,ICT,MAM,MARM,MIO,OCD,ORA,PAP,PEM,SOA,URP,aju,cfa,cge,csab,ecb,fca,hgl,lav,ngi,nle,oaa,ocu,ptg,ptr,rno	Eukaryota,Eukaryota,Eukaryota,Eukaryota,Eukaryota,Eukaryota,Eukaryota,Eukaryota,Eukaryota,Eukaryota,Eukaryota,Eukaryota,Eukaryota,Eukaryota,Eukaryota,Eukaryota,Eukaryota,Eukaryota,Eukaryota,Eukaryota,Eukaryota,Eukaryota,Eukaryota,Eukaryota,Eukaryota,Eukaryota,Eukaryota,Eukaryota,Eukaryota,Eukaryota,Eukaryota,Eukaryota,Eukaryota,Eukaryota	361	C2H2-zf
Eukaryota-Eukaryota	zf-C2H2_6	09228:113	09228:8	22402:4	22402:0	ASM,CAA,COG,ORM,PEF,lcf,ncc,nfu,ola,pret,sasa	Eukaryota,Eukaryota,Eukaryota,Eukaryota,Eukaryota,Eukaryota,Eukaryota,Eukaryota,Eukaryota,Eukaryota,Eukaryota	CAP,CHL,FUD,MIO,OCD,ORA,cge,gga,hgl,lcm,mgp,rno	Eukaryota,Eukaryota,Eukaryota,Eukaryota,Eukaryota,Eukaryota,Eukaryota,Eukaryota,Eukaryota,Eukaryota,Eukaryota,Eukaryota	361	C2H2-zf
Eukaryota-Eukaryota	zf-C2H2_6	09228:113	09228:8	22410:1	22410:0	ASM,COG,ORM,lcf,nfu,ola,pret,sasa	Eukaryota,Eukaryota,Eukaryota,Eukaryota,Eukaryota,Eukaryota,Eukaryota,Eukaryota	ELE,MAM,ORA,URP,csab,lav,nle,ptr	Eukaryota,Eukaryota,Eukaryota,Eukaryota,Eukaryota,Eukaryota,Eukaryota,Eukaryota	361	C2H2-zf
Eukaryota-Eukaryota	zf-C2H2_6	09228:113	09228:8	22534:3	22534:2	ASM,COG,ORM,lcf,nfu,ola,pret,sasa	Eukaryota,Eukaryota,Eukaryota,Eukaryota,Eukaryota,Eukaryota,Eukaryota,Eukaryota	CAP,CHA,CHL,COC,DAN,DIO,ECTE,ELE,FUD,MAM,MARM,MIO,OCD,ORA,PAP,PEM,SOA,URP,aju,bta,cfa,cge,csab,ecb,fca,hgl,lav,ngi,nle,oas,ocu,ptg,ptr,rno,ssc	Eukaryota,Eukaryota,Eukaryota,Eukaryota,Eukaryota,Eukaryota,Eukaryota,Eukaryota,Eukaryota,Eukaryota,Eukaryota,Eukaryota,Eukaryota,Eukaryota,Eukaryota,Eukaryota,Eukaryota,Eukaryota,Eukaryota,Eukaryota,Eukaryota,Eukaryota,Eukaryota,Eukaryota,Eukaryota,Eukaryota,Eukaryota,Eukaryota,Eukaryota,Eukaryota,Eukaryota,Eukaryota,Eukaryota,Eukaryota,Eukaryota	361	C2H2-zf
Eukaryota-Eukaryota	zf-C2H2_6	09228:113	09228:84	10503:2	10503:0	ASM,CAA,COG,ORM,lcf,pret,sasa	Eukaryota,Eukaryota,Eukaryota,Eukaryota,Eukaryota,Eukaryota,Eukaryota	CAP,FUD,OCD,hgl,ngi	Eukaryota,Eukaryota,Eukaryota,Eukaryota,Eukaryota	361	C2H2-zf
Eukaryota-Eukaryota	zf-C2H2_6	09228:113	09228:84	22402:7	22402:0	ASM,CAA,COG,ORM,PEF,lcf,ncc,nfu,ola,pret,sasa	Eukaryota,Eukaryota,Eukaryota,Eukaryota,Eukaryota,Eukaryota,Eukaryota,Eukaryota,Eukaryota,Eukaryota,Eukaryota	CHA,COC,DIO,ECTE,ELE,ICT,MAM,MARM,PAP,SOA,URP,aju,bta,cfa,csab,ecb,fca,lav,ngi,nle,oas,ocu,ptg,ptr,ssc	Eukaryota,Eukaryota,Eukaryota,Eukaryota,Eukaryota,Eukaryota,Eukaryota,Eukaryota,Eukaryota,Eukaryota,Eukaryota,Eukaryota,Eukaryota,Eukaryota,Eukaryota,Eukaryota,Eukaryota,Eukaryota,Eukaryota,Eukaryota,Eukaryota,Eukaryota,Eukaryota,Eukaryota,Eukaryota	361	C2H2-zf
Eukaryota-Eukaryota	zf-C2H2_6	09228:113	09228:84	22410:1	22410:0	ASM,COG,ORM,lcf,nfu,ola,pret,sasa	Eukaryota,Eukaryota,Eukaryota,Eukaryota,Eukaryota,Eukaryota,Eukaryota,Eukaryota	ELE,MAM,ORA,URP,csab,lav,nle,ptr	Eukaryota,Eukaryota,Eukaryota,Eukaryota,Eukaryota,Eukaryota,Eukaryota,Eukaryota	361	C2H2-zf
Eukaryota-Eukaryota	zf-C2H2_6	09228:113	09228:84	22534:3	22534:2	ASM,COG,ORM,lcf,nfu,ola,pret,sasa	Eukaryota,Eukaryota,Eukaryota,Eukaryota,Eukaryota,Eukaryota,Eukaryota,Eukaryota	CAP,CHA,CHL,COC,DAN,DIO,ECTE,ELE,FUD,MAM,MARM,MIO,OCD,ORA,PAP,PEM,SOA,URP,aju,bta,cfa,cge,csab,ecb,fca,hgl,lav,ngi,nle,oas,ocu,ptg,ptr,rno,ssc	Eukaryota,Eukaryota,Eukaryota,Eukaryota,Eukaryota,Eukaryota,Eukaryota,Eukaryota,Eukaryota,Eukaryota,Eukaryota,Eukaryota,Eukaryota,Eukaryota,Eukaryota,Eukaryota,Eukaryota,Eukaryota,Eukaryota,Eukaryota,Eukaryota,Eukaryota,Eukaryota,Eukaryota,Eukaryota,Eukaryota,Eukaryota,Eukaryota,Eukaryota,Eukaryota,Eukaryota,Eukaryota,Eukaryota,Eukaryota,Eukaryota	361	C2H2-zf
Eukaryota-Eukaryota	zf-C2H2_6	09228:113	09228:87	10055:5	10055:1	lcf,ncc,nfu,ola,pret	Eukaryota,Eukaryota,Eukaryota,Eukaryota,Eukaryota	CAP,CHA,CHL,COC,DAN,DIO,ECTE,ELE,ERE,FUD,ICT,MAM,MARM,ORA,PAP,PEM,SOA,URP,aju,cfa,cge,csab,fca,hgl,lav,ngi,nle,ocu,ptg,ptr,rno,ssc	Eukaryota,Eukaryota,Eukaryota,Eukaryota,Eukaryota,Eukaryota,Eukaryota,Eukaryota,Eukaryota,Eukaryota,Eukaryota,Eukaryota,Eukaryota,Eukaryota,Eukaryota,Eukaryota,Eukaryota,Eukaryota,Eukaryota,Eukaryota,Eukaryota,Eukaryota,Eukaryota,Eukaryota,Eukaryota,Eukaryota,Eukaryota,Eukaryota,Eukaryota,Eukaryota,Eukaryota,Eukaryota	361	C2H2-zf
Eukaryota-Eukaryota	zf-C2H2_6	09228:113	09228:87	10503:2	10503:0	ASM,CAA,COG,ORM,lcf,pret,sasa	Eukaryota,Eukaryota,Eukaryota,Eukaryota,Eukaryota,Eukaryota,Eukaryota	CAP,FUD,hgl,ngi	Eukaryota,Eukaryota,Eukaryota,Eukaryota	361	C2H2-zf
Eukaryota-Eukaryota	zf-C2H2_6	09228:113	09228:87	19325:4	19325:6	CAA,ORM,PEF,lcf,ncc,nfu,ola,pret	Eukaryota,Eukaryota,Eukaryota,Eukaryota,Eukaryota,Eukaryota,Eukaryota,Eukaryota	CAP,CHL,COC,DAN,DIO,ECTE,ELE,ERE,FUD,ICT,MAM,MARM,MIO,ORA,PAP,PEM,SOA,URP,aju,cfa,cge,csab,fca,hgl,lav,ngi,nle,oaa,ocu,ptg,ptr,rno	Eukaryota,Eukaryota,Eukaryota,Eukaryota,Eukaryota,Eukaryota,Eukaryota,Eukaryota,Eukaryota,Eukaryota,Eukaryota,Eukaryota,Eukaryota,Eukaryota,Eukaryota,Eukaryota,Eukaryota,Eukaryota,Eukaryota,Eukaryota,Eukaryota,Eukaryota,Eukaryota,Eukaryota,Eukaryota,Eukaryota,Eukaryota,Eukaryota,Eukaryota,Eukaryota,Eukaryota,Eukaryota	361	C2H2-zf
Eukaryota-Eukaryota	zf-C2H2_6	09228:113	09228:87	22402:4	22402:0	ASM,CAA,COG,ORM,PEF,lcf,ncc,nfu,ola,pret,sasa	Eukaryota,Eukaryota,Eukaryota,Eukaryota,Eukaryota,Eukaryota,Eukaryota,Eukaryota,Eukaryota,Eukaryota,Eukaryota	CAP,CHL,FUD,MIO,ORA,cge,hgl,lcm,rno	Eukaryota,Eukaryota,Eukaryota,Eukaryota,Eukaryota,Eukaryota,Eukaryota,Eukaryota,Eukaryota	361	C2H2-zf
Eukaryota-Eukaryota	zf-C2H2_6	09228:113	09228:87	22410:1	22410:0	ASM,COG,ORM,lcf,nfu,ola,pret,sasa	Eukaryota,Eukaryota,Eukaryota,Eukaryota,Eukaryota,Eukaryota,Eukaryota,Eukaryota	ELE,MAM,ORA,URP,csab,lav,nle,ptr	Eukaryota,Eukaryota,Eukaryota,Eukaryota,Eukaryota,Eukaryota,Eukaryota,Eukaryota	361	C2H2-zf
Eukaryota-Eukaryota	zf-C2H2_6	09228:113	09228:87	22534:3	22534:2	ASM,COG,ORM,lcf,nfu,ola,pret,sasa	Eukaryota,Eukaryota,Eukaryota,Eukaryota,Eukaryota,Eukaryota,Eukaryota,Eukaryota	CAP,CHA,CHL,COC,DAN,DIO,ECTE,ELE,FUD,MAM,MARM,MIO,ORA,PAP,PEM,SOA,URP,aju,bta,cfa,cge,csab,fca,hgl,lav,ngi,nle,oas,ocu,ptg,ptr,rno,ssc	Eukaryota,Eukaryota,Eukaryota,Eukaryota,Eukaryota,Eukaryota,Eukaryota,Eukaryota,Eukaryota,Eukaryota,Eukaryota,Eukaryota,Eukaryota,Eukaryota,Eukaryota,Eukaryota,Eukaryota,Eukaryota,Eukaryota,Eukaryota,Eukaryota,Eukaryota,Eukaryota,Eukaryota,Eukaryota,Eukaryota,Eukaryota,Eukaryota,Eukaryota,Eukaryota,Eukaryota,Eukaryota,Eukaryota	361	C2H2-zf
Eukaryota-Eukaryota	zf-C2H2_6	09228:113	09228:88	10055:5	10055:1	lcf,ncc,nfu,ola,pret	Eukaryota,Eukaryota,Eukaryota,Eukaryota,Eukaryota	CAP,CHA,CHL,COC,DAN,DIO,ECTE,ELE,ERE,FUD,ICT,MAM,MARM,OCD,ORA,PAP,PEM,SOA,URP,aju,cfa,cge,csab,ecb,fca,hgl,lav,ngi,nle,ocu,ptg,ptr,rno,ssc	Eukaryota,Eukaryota,Eukaryota,Eukaryota,Eukaryota,Eukaryota,Eukaryota,Eukaryota,Eukaryota,Eukaryota,Eukaryota,Eukaryota,Eukaryota,Eukaryota,Eukaryota,Eukaryota,Eukaryota,Eukaryota,Eukaryota,Eukaryota,Eukaryota,Eukaryota,Eukaryota,Eukaryota,Eukaryota,Eukaryota,Eukaryota,Eukaryota,Eukaryota,Eukaryota,Eukaryota,Eukaryota,Eukaryota,Eukaryota	361	C2H2-zf
Eukaryota-Eukaryota	zf-C2H2_6	09228:113	09228:88	10503:2	10503:0	ASM,CAA,COG,ORM,lcf,pret,sasa	Eukaryota,Eukaryota,Eukaryota,Eukaryota,Eukaryota,Eukaryota,Eukaryota	CAP,FUD,OCD,hgl,ngi	Eukaryota,Eukaryota,Eukaryota,Eukaryota,Eukaryota	361	C2H2-zf
Eukaryota-Eukaryota	zf-C2H2_6	09228:113	09228:88	19325:4	19325:6	CAA,ORM,PEF,lcf,ncc,nfu,ola,pret	Eukaryota,Eukaryota,Eukaryota,Eukaryota,Eukaryota,Eukaryota,Eukaryota,Eukaryota	CAP,CHL,COC,DAN,DIO,ECTE,ELE,ERE,FUD,ICT,MAM,MARM,MIO,OCD,ORA,PAP,PEM,SOA,URP,aju,cfa,cge,csab,ecb,fca,hgl,lav,ngi,nle,ocu,ptg,ptr,rno	Eukaryota,Eukaryota,Eukaryota,Eukaryota,Eukaryota,Eukaryota,Eukaryota,Eukaryota,Eukaryota,Eukaryota,Eukaryota,Eukaryota,Eukaryota,Eukaryota,Eukaryota,Eukaryota,Eukaryota,Eukaryota,Eukaryota,Eukaryota,Eukaryota,Eukaryota,Eukaryota,Eukaryota,Eukaryota,Eukaryota,Eukaryota,Eukaryota,Eukaryota,Eukaryota,Eukaryota,Eukaryota,Eukaryota	361	C2H2-zf
Eukaryota-Eukaryota	zf-C2H2_6	09228:113	09228:88	22402:4	22402:0	ASM,CAA,COG,ORM,PEF,lcf,ncc,nfu,ola,pret,sasa	Eukaryota,Eukaryota,Eukaryota,Eukaryota,Eukaryota,Eukaryota,Eukaryota,Eukaryota,Eukaryota,Eukaryota,Eukaryota	CAP,CHL,FUD,MIO,OCD,ORA,cge,hgl,rno	Eukaryota,Eukaryota,Eukaryota,Eukaryota,Eukaryota,Eukaryota,Eukaryota,Eukaryota,Eukaryota	361	C2H2-zf
Eukaryota-Eukaryota	zf-C2H2_6	09228:113	09228:88	22410:1	22410:0	ASM,COG,ORM,lcf,nfu,ola,pret,sasa	Eukaryota,Eukaryota,Eukaryota,Eukaryota,Eukaryota,Eukaryota,Eukaryota,Eukaryota	ELE,MAM,ORA,URP,csab,lav,nle,ptr	Eukaryota,Eukaryota,Eukaryota,Eukaryota,Eukaryota,Eukaryota,Eukaryota,Eukaryota	361	C2H2-zf
Eukaryota-Eukaryota	zf-C2H2_6	09228:113	09228:88	22534:3	22534:2	ASM,COG,ORM,lcf,nfu,ola,pret,sasa	Eukaryota,Eukaryota,Eukaryota,Eukaryota,Eukaryota,Eukaryota,Eukaryota,Eukaryota	CAP,CHA,CHL,COC,DAN,DIO,ECTE,ELE,FUD,MAM,MARM,MIO,OCD,ORA,PAP,PEM,SOA,URP,aju,bta,cfa,cge,csab,ecb,fca,hgl,lav,ngi,nle,oas,ocu,ptg,ptr,rno,ssc	Eukaryota,Eukaryota,Eukaryota,Eukaryota,Eukaryota,Eukaryota,Eukaryota,Eukaryota,Eukaryota,Eukaryota,Eukaryota,Eukaryota,Eukaryota,Eukaryota,Eukaryota,Eukaryota,Eukaryota,Eukaryota,Eukaryota,Eukaryota,Eukaryota,Eukaryota,Eukaryota,Eukaryota,Eukaryota,Eukaryota,Eukaryota,Eukaryota,Eukaryota,Eukaryota,Eukaryota,Eukaryota,Eukaryota,Eukaryota,Eukaryota	361	C2H2-zf
Eukaryota-Eukaryota	zf-C2H2_6	09229:13	09229:0	10503:2	10503:0	PAP,aju,fca,ptg	Eukaryota,Eukaryota,Eukaryota,Eukaryota	CAP,FUD,OCD,hgl,ngi	Eukaryota,Eukaryota,Eukaryota,Eukaryota,Eukaryota	361	C2H2-zf
Eukaryota-Eukaryota	zf-C2H2_6	09230:17	09230:7	19871:14	19871:4	CHA,mmu,ocu,ptg,ssc	Eukaryota,Eukaryota,Eukaryota,Eukaryota,Eukaryota	MAM,csab,ecb,nle,ptr	Eukaryota,Eukaryota,Eukaryota,Eukaryota,Eukaryota	361	C2H2-zf
Eukaryota-Eukaryota	zf-C2H2_6	09230:17	09230:7	22410:1	22410:0	CHA,MIO,PEM,SOA,rno,ssc	Eukaryota,Eukaryota,Eukaryota,Eukaryota,Eukaryota,Eukaryota	ELE,MAM,csab,nle,ptr	Eukaryota,Eukaryota,Eukaryota,Eukaryota,Eukaryota	361	C2H2-zf
Eukaryota-Eukaryota	zf-C2H2_6	09230:17	09230:9	10503:2	10503:0	MIO,PEM,aju,bta	Eukaryota,Eukaryota,Eukaryota,Eukaryota	CAP,FUD,OCD,hgl,ngi	Eukaryota,Eukaryota,Eukaryota,Eukaryota,Eukaryota	361	C2H2-zf
Eukaryota-Eukaryota	zf-C2H2_6	10055:5	10055:1	09228:116	09228:60	DAN,DIO,OCD,PAP,fca,ptr,rno	Eukaryota,Eukaryota,Eukaryota,Eukaryota,Eukaryota,Eukaryota,Eukaryota	ccar,lcf,ncc,nfu,ola,pret	Eukaryota,Eukaryota,Eukaryota,Eukaryota,Eukaryota,Eukaryota	361	C2H2-zf
Eukaryota-Eukaryota	zf-C2H2_6	10055:5	10055:1	19484:1	19484:0	CAP,DAN,DIO,ELE,OCD,PEF,SOA,rno	Eukaryota,Eukaryota,Eukaryota,Eukaryota,Eukaryota,Eukaryota,Eukaryota,Eukaryota	NEL,lcf,ncc,nfu,pret	Eukaryota,Eukaryota,Eukaryota,Eukaryota,Eukaryota	361	C2H2-zf
Eukaryota-Eukaryota	zf-C2H2_6	10055:5	10055:1	22401:3	22401:0	DAN,ECTE,ELE,ERE,ORA,lav	Eukaryota,Eukaryota,Eukaryota,Eukaryota,Eukaryota,Eukaryota	NEL,ccar,lcf,ncc,oaa,pret	Eukaryota,Eukaryota,Eukaryota,Eukaryota,Eukaryota,Eukaryota	361	C2H2-zf
Eukaryota-Eukaryota	zf-C2H2_6	10503:2	10503:0	09216:5	09216:4	CAP,FUD,OCD,hgl,nfu,ngi	Eukaryota,Eukaryota,Eukaryota,Eukaryota,Eukaryota,Eukaryota	ASM,CAA,COC,ccar,cge,sasa	Eukaryota,Eukaryota,Eukaryota,Eukaryota,Eukaryota,Eukaryota	361	C2H2-zf
Eukaryota-Eukaryota	zf-C2H2_6	10503:2	10503:0	22410:1	22410:0	CAP,FUD,OCD,hgl,nfu,ngi	Eukaryota,Eukaryota,Eukaryota,Eukaryota,Eukaryota,Eukaryota	CAA,ELE,MAM,ORA,URP,csab,lav,nle,ptr	Eukaryota,Eukaryota,Eukaryota,Eukaryota,Eukaryota,Eukaryota,Eukaryota,Eukaryota,Eukaryota	361	C2H2-zf
Eukaryota-Eukaryota	zf-C2H2_6	10510:4	10510:0	09216:5	09216:4	CAP,CHL,ELE,FUD,NEL,OCD,PAP,PEM,hgl,lav,lcm,rno	Eukaryota,Eukaryota,Eukaryota,Eukaryota,Eukaryota,Eukaryota,Eukaryota,Eukaryota,Eukaryota,Eukaryota,Eukaryota,Eukaryota	ASM,CAA,ccar,sasa	Eukaryota,Eukaryota,Eukaryota,Eukaryota	361	C2H2-zf
Eukaryota-Eukaryota	zf-C2H2_6	10510:4	10510:0	09228:150	09228:60	ELE,MIO,OCD,PAP,PEM,cge,rno	Eukaryota,Eukaryota,Eukaryota,Eukaryota,Eukaryota,Eukaryota,Eukaryota	CAA,PEF,ccar,lcf,nfu,sasa	Eukaryota,Eukaryota,Eukaryota,Eukaryota,Eukaryota,Eukaryota	361	C2H2-zf
Eukaryota-Eukaryota	zf-C2H2_6	10510:4	10510:0	19484:1	19484:0	CAP,ELE,MIO,OCD,lcm,rno	Eukaryota,Eukaryota,Eukaryota,Eukaryota,Eukaryota,Eukaryota	COG,lcf,ncc,nfu,pret	Eukaryota,Eukaryota,Eukaryota,Eukaryota,Eukaryota	361	C2H2-zf
Eukaryota-Eukaryota	zf-C2H2_6	10510:4	10510:0	19871:10	19871:4	CHL,ELE,FUD,NEL,cge,rno	Eukaryota,Eukaryota,Eukaryota,Eukaryota,Eukaryota,Eukaryota	COG,ORM,PEF,pret	Eukaryota,Eukaryota,Eukaryota,Eukaryota	361	C2H2-zf
Eukaryota-Eukaryota	zf-C2H2_6	10510:4	10510:1	09228:150	09228:60	ELE,MIO,OCD,PAP,PEM,cge,rno	Eukaryota,Eukaryota,Eukaryota,Eukaryota,Eukaryota,Eukaryota,Eukaryota	PEF,lcf,nfu,sasa	Eukaryota,Eukaryota,Eukaryota,Eukaryota	361	C2H2-zf
Eukaryota-Eukaryota	zf-C2H2_6	10510:4	10510:2	09216:5	09216:4	CAP,CHL,ELE,FUD,NEL,OCD,PAP,PEM,hgl,lav,rno	Eukaryota,Eukaryota,Eukaryota,Eukaryota,Eukaryota,Eukaryota,Eukaryota,Eukaryota,Eukaryota,Eukaryota,Eukaryota	ASM,CAA,COC,ccar,sasa	Eukaryota,Eukaryota,Eukaryota,Eukaryota,Eukaryota	361	C2H2-zf
Eukaryota-Eukaryota	zf-C2H2_6	10510:4	10510:2	09228:151	09228:60	ELE,MIO,OCD,PAP,PEM,cge,rno	Eukaryota,Eukaryota,Eukaryota,Eukaryota,Eukaryota,Eukaryota,Eukaryota	CAA,COC,ccar,pret	Eukaryota,Eukaryota,Eukaryota,Eukaryota	361	C2H2-zf
Eukaryota-Eukaryota	zf-C2H2_6	10510:4	10510:2	19484:1	19484:0	CAP,ELE,MIO,OCD,rno	Eukaryota,Eukaryota,Eukaryota,Eukaryota,Eukaryota	COC,ERE,ICT,MARM,URP,aju,bta,cfa,ecb,fca,ncc,nle,oas,pret,ptg,ptr,xla	Eukaryota,Eukaryota,Eukaryota,Eukaryota,Eukaryota,Eukaryota,Eukaryota,Eukaryota,Eukaryota,Eukaryota,Eukaryota,Eukaryota,Eukaryota,Eukaryota,Eukaryota,Eukaryota,Eukaryota	361	C2H2-zf
Eukaryota-Eukaryota	zf-C2H2_6	10510:4	10510:2	19871:11	19871:4	CHL,ELE,FUD,NEL,cge,rno	Eukaryota,Eukaryota,Eukaryota,Eukaryota,Eukaryota,Eukaryota	LEO,nle,oaa,pret	Eukaryota,Eukaryota,Eukaryota,Eukaryota	361	C2H2-zf
Eukaryota-Eukaryota	zf-C2H2_6	10510:4	10510:2	22410:1	22410:0	CAP,CHL,FUD,MIO,NEL,OCD,PAP,PEM,cge,hgl,rno	Eukaryota,Eukaryota,Eukaryota,Eukaryota,Eukaryota,Eukaryota,Eukaryota,Eukaryota,Eukaryota,Eukaryota,Eukaryota	CAA,URP,nle,ptr	Eukaryota,Eukaryota,Eukaryota,Eukaryota	361	C2H2-zf
Eukaryota-Eukaryota	zf-C2H2_6	10510:4	10510:3	19484:1	19484:0	CAP,ELE,MIO,OCD,lcm,rno	Eukaryota,Eukaryota,Eukaryota,Eukaryota,Eukaryota,Eukaryota	CHA,ECTE,MAM,ORA,csab,ngi	Eukaryota,Eukaryota,Eukaryota,Eukaryota,Eukaryota,Eukaryota	361	C2H2-zf
Eukaryota-Eukaryota	zf-C2H2_6	11432:6	11432:0	09228:116	09228:60	DAN,DIO,OCD,PAP,fca,ptr,rno	Eukaryota,Eukaryota,Eukaryota,Eukaryota,Eukaryota,Eukaryota,Eukaryota	ASM,LEO,dre,sasa,spu	Eukaryota,Eukaryota,Eukaryota,Eukaryota,Eukaryota	361	C2H2-zf
Eukaryota-Eukaryota	zf-C2H2_6	19325:4	19325:6	09228:116	09228:60	DAN,DIO,OCD,PAP,fca,ptr,rno	Eukaryota,Eukaryota,Eukaryota,Eukaryota,Eukaryota,Eukaryota,Eukaryota	CAA,ORM,PEF,lcf,ncc,nfu,ola,pret	Eukaryota,Eukaryota,Eukaryota,Eukaryota,Eukaryota,Eukaryota,Eukaryota,Eukaryota	361	C2H2-zf
Eukaryota-Eukaryota	zf-C2H2_6	19325:4	19325:6	09228:150	09228:60	DAN,DIO,ECTE,ELE,ERE,MIO,OCD,PAP,PEM,cge,csab,fca,ptr,rno	Eukaryota,Eukaryota,Eukaryota,Eukaryota,Eukaryota,Eukaryota,Eukaryota,Eukaryota,Eukaryota,Eukaryota,Eukaryota,Eukaryota,Eukaryota,Eukaryota	CAA,PEF,lcf,nfu	Eukaryota,Eukaryota,Eukaryota,Eukaryota	361	C2H2-zf
Eukaryota-Eukaryota	zf-C2H2_6	19325:4	19325:6	19484:1	19484:0	CAP,DAN,DIO,ELE,MIO,OCD,SOA,oaa,rno	Eukaryota,Eukaryota,Eukaryota,Eukaryota,Eukaryota,Eukaryota,Eukaryota,Eukaryota,Eukaryota	lcf,ncc,nfu,pret	Eukaryota,Eukaryota,Eukaryota,Eukaryota	361	C2H2-zf
Eukaryota-Eukaryota	zf-C2H2_6	19484:1	19484:0	09228:108	09228:96	ERE,NEL,PEM,nfu,pret,ptg	Eukaryota,Eukaryota,Eukaryota,Eukaryota,Eukaryota,Eukaryota	CAP,DAN,ELE,OCD,gga,mgp,rno,sasa	Eukaryota,Eukaryota,Eukaryota,Eukaryota,Eukaryota,Eukaryota,Eukaryota,Eukaryota	361	C2H2-zf
Eukaryota-Eukaryota	zf-C2H2_6	19484:1	19484:0	09228:136	09228:96	ERE,NEL,nfu,pret	Eukaryota,Eukaryota,Eukaryota,Eukaryota	DAN,DIO,ELE,MIO,OCD,SOA,rno	Eukaryota,Eukaryota,Eukaryota,Eukaryota,Eukaryota,Eukaryota,Eukaryota	361	C2H2-zf
Eukaryota-Eukaryota	zf-C2H2_6	19484:1	19484:0	09228:82	09228:96	ERE,NEL,PEM,nfu,pret	Eukaryota,Eukaryota,Eukaryota,Eukaryota,Eukaryota	DAN,DIO,SOA,oaa,rno	Eukaryota,Eukaryota,Eukaryota,Eukaryota,Eukaryota	361	C2H2-zf
Eukaryota-Eukaryota	zf-C2H2_6	19484:1	19484:0	19871:11	19871:4	CHA,CHL,COC,FUD,NEL,bta,cge,oas,ptg,ssc	Eukaryota,Eukaryota,Eukaryota,Eukaryota,Eukaryota,Eukaryota,Eukaryota,Eukaryota,Eukaryota,Eukaryota	gga,lcm,mgp,oaa	Eukaryota,Eukaryota,Eukaryota,Eukaryota	361	C2H2-zf
Eukaryota-Eukaryota	zf-C2H2_6	19484:1	19484:0	19871:14	19871:4	CHA,COC,FUD,bta,cge,oas,ocu,ptg,ssc	Eukaryota,Eukaryota,Eukaryota,Eukaryota,Eukaryota,Eukaryota,Eukaryota,Eukaryota,Eukaryota	CAP,DAN,MIO,OCD,sasa	Eukaryota,Eukaryota,Eukaryota,Eukaryota,Eukaryota	361	C2H2-zf
Eukaryota-Eukaryota	zf-C2H2_6	19484:1	19484:0	22401:3	22401:0	ECTE,ERE,ORA,lav	Eukaryota,Eukaryota,Eukaryota,Eukaryota	CAP,DIO,MIO,OCD,SOA,oaa,rno,sasa	Eukaryota,Eukaryota,Eukaryota,Eukaryota,Eukaryota,Eukaryota,Eukaryota,Eukaryota	361	C2H2-zf
Eukaryota-Eukaryota	zf-C2H2_6	19484:1	19484:0	22402:4	22402:0	COG,NEL,PEM,lcf,ncc,nfu,pret	Eukaryota,Eukaryota,Eukaryota,Eukaryota,Eukaryota,Eukaryota,Eukaryota	CAP,MIO,OCD,gga,lcm,mgp,rno	Eukaryota,Eukaryota,Eukaryota,Eukaryota,Eukaryota,Eukaryota,Eukaryota	361	C2H2-zf
Eukaryota-Eukaryota	zf-C2H2_6	19484:1	19484:0	22534:3	22534:2	COG,lcf,nfu,pret,xla	Eukaryota,Eukaryota,Eukaryota,Eukaryota,Eukaryota	CAP,DAN,DIO,ELE,MIO,OCD,SOA,rno	Eukaryota,Eukaryota,Eukaryota,Eukaryota,Eukaryota,Eukaryota,Eukaryota,Eukaryota	361	C2H2-zf
Eukaryota-Eukaryota	zf-C2H2_6	19486:1	19486:0	22410:1	22410:0	LEO,gga,mgp,ngi	Eukaryota,Eukaryota,Eukaryota,Eukaryota	CAA,ELE,MAM,ORA,URP,csab,lav,ptr	Eukaryota,Eukaryota,Eukaryota,Eukaryota,Eukaryota,Eukaryota,Eukaryota,Eukaryota	361	C2H2-zf
Eukaryota-Eukaryota	zf-C2H2_6	19871:11	19871:4	22401:3	22401:0	ORA,gga,lav,lcm	Eukaryota,Eukaryota,Eukaryota,Eukaryota	CHA,CHL,DIO,FUD,NEL,bta,cge,mmu,oas,rno,ssc	Eukaryota,Eukaryota,Eukaryota,Eukaryota,Eukaryota,Eukaryota,Eukaryota,Eukaryota,Eukaryota,Eukaryota,Eukaryota	361	C2H2-zf
Eukaryota-Eukaryota	zf-C2H2_6	19871:11	19871:7	22401:3	22401:0	ORA,gga,lav,lcm	Eukaryota,Eukaryota,Eukaryota,Eukaryota	COG,lcf,ncc,sasa	Eukaryota,Eukaryota,Eukaryota,Eukaryota	361	C2H2-zf
Eukaryota-Eukaryota	zf-C2H2_6	19871:11	19871:8	22401:3	22401:0	ORA,gga,lav,lcm	Eukaryota,Eukaryota,Eukaryota,Eukaryota	PAP,SOA,aju,fca	Eukaryota,Eukaryota,Eukaryota,Eukaryota	361	C2H2-zf
Eukaryota-Eukaryota	zf-C2H2_6	22401:3	22401:0	19871:14	19871:4	CHA,DIO,FUD,bta,cge,mmu,oas,ssc	Eukaryota,Eukaryota,Eukaryota,Eukaryota,Eukaryota,Eukaryota,Eukaryota,Eukaryota	DAN,ECTE,ERE,ORA	Eukaryota,Eukaryota,Eukaryota,Eukaryota	361	C2H2-zf
Eukaryota-Eukaryota	zf-C2H2_6	22401:3	22401:0	22534:3	22534:2	ASM,COG,lcf,pret,sasa	Eukaryota,Eukaryota,Eukaryota,Eukaryota,Eukaryota	DAN,ECTE,ELE,ORA,lav	Eukaryota,Eukaryota,Eukaryota,Eukaryota,Eukaryota	361	C2H2-zf
Eukaryota-Eukaryota	zf-C2H2_6	22402:7	22402:0	09216:5	09216:4	DIO,ELE,ICT,MAM,MARM,PAP,URP,aju,bta,cfa,csab,ecb,fca,lav,ngi,nle,oas,ptg,ptr,ssc	Eukaryota,Eukaryota,Eukaryota,Eukaryota,Eukaryota,Eukaryota,Eukaryota,Eukaryota,Eukaryota,Eukaryota,Eukaryota,Eukaryota,Eukaryota,Eukaryota,Eukaryota,Eukaryota,Eukaryota,Eukaryota,Eukaryota,Eukaryota	ASM,CAA,ccar,sasa	Eukaryota,Eukaryota,Eukaryota,Eukaryota	361	C2H2-zf
Eukaryota-Eukaryota	zf-C2H2_6	22410:1	22410:0	09216:5	09216:4	ELE,MAM,ORA,URP,csab,lav,nle,ptr	Eukaryota,Eukaryota,Eukaryota,Eukaryota,Eukaryota,Eukaryota,Eukaryota,Eukaryota	ASM,ccar,cge,sasa	Eukaryota,Eukaryota,Eukaryota,Eukaryota	361	C2H2-zf
Eukaryota-Eukaryota	zf-C2H2_6	22534:3	22534:2	09228:116	09228:60	DAN,DIO,OCD,PAP,fca,oas,ptr,rno	Eukaryota,Eukaryota,Eukaryota,Eukaryota,Eukaryota,Eukaryota,Eukaryota,Eukaryota	ASM,COG,ORM,lcf,nfu,ola,pret,sasa,xla	Eukaryota,Eukaryota,Eukaryota,Eukaryota,Eukaryota,Eukaryota,Eukaryota,Eukaryota,Eukaryota	361	C2H2-zf
Eukaryota-Eukaryota	zf-C2H2_jaz	00791:2	00791:0	14816:3	14816:4	COC,COG,ERE,ORM,PEF,bta,cfa,lcf,oas,ola,pret	Eukaryota,Eukaryota,Eukaryota,Eukaryota,Eukaryota,Eukaryota,Eukaryota,Eukaryota,Eukaryota,Eukaryota,Eukaryota	NEL,USM,aju,ame,ath,gga,mgp,nto,ocu,rcu,sly,smo,sot,spu,xla	Eukaryota,Eukaryota,Eukaryota,Eukaryota,Eukaryota,Eukaryota,Eukaryota,Eukaryota,Eukaryota,Eukaryota,Eukaryota,Eukaryota,Eukaryota,Eukaryota,Eukaryota	361	C2H2-zf
Eukaryota-Eukaryota	zf-C2H2_jaz	09228:141	09228:125	23308:1	23308:0	LEO,gga,lcm,mgp	Eukaryota,Eukaryota,Eukaryota,Eukaryota	ERE,csab,nle,ptr	Eukaryota,Eukaryota,Eukaryota,Eukaryota	361	C2H2-zf
Eukaryota-Eukaryota	zf-C2H2_jaz	09228:141	09228:13	23308:1	23308:0	LEO,gga,lcm,mgp	Eukaryota,Eukaryota,Eukaryota,Eukaryota	CAP,ELE,ERE,MAM,OCD,csab,hgl,ngi,nle,ptr	Eukaryota,Eukaryota,Eukaryota,Eukaryota,Eukaryota,Eukaryota,Eukaryota,Eukaryota,Eukaryota,Eukaryota	361	C2H2-zf
Eukaryota-Eukaryota	zf-C2H2_jaz	09228:20	09228:136	23308:1	23308:0	ASM,CAA,COG,ORM,ola	Eukaryota,Eukaryota,Eukaryota,Eukaryota,Eukaryota	DIO,ELE,MAM,OCD,csab,ngi,nle,ptr	Eukaryota,Eukaryota,Eukaryota,Eukaryota,Eukaryota,Eukaryota,Eukaryota,Eukaryota	361	C2H2-zf
Eukaryota-Eukaryota	zf-C2H2_jaz	09228:20	09228:139	23308:1	23308:0	ASM,CAA,COG,ORM,ola	Eukaryota,Eukaryota,Eukaryota,Eukaryota,Eukaryota	DIO,ELE,ERE,MAM,OCD,csab,ngi,nle,ocu,ptr	Eukaryota,Eukaryota,Eukaryota,Eukaryota,Eukaryota,Eukaryota,Eukaryota,Eukaryota,Eukaryota,Eukaryota	361	C2H2-zf
Eukaryota-Eukaryota	zf-C2H2_jaz	09228:141	09228:146	23308:1	23308:0	LEO,gga,lcm,mgp	Eukaryota,Eukaryota,Eukaryota,Eukaryota	CAP,DIO,ELE,ERE,MAM,OCD,csab,hgl,ngi,nle,ocu,ptr,spu	Eukaryota,Eukaryota,Eukaryota,Eukaryota,Eukaryota,Eukaryota,Eukaryota,Eukaryota,Eukaryota,Eukaryota,Eukaryota,Eukaryota,Eukaryota	361	C2H2-zf
Eukaryota-Eukaryota	zf-C2H2_jaz	09228:141	09228:22	23308:1	23308:0	LEO,gga,lcm,mgp	Eukaryota,Eukaryota,Eukaryota,Eukaryota	CAP,DIO,ELE,ERE,MAM,OCD,csab,hgl,ngi,nle,ocu,ptr	Eukaryota,Eukaryota,Eukaryota,Eukaryota,Eukaryota,Eukaryota,Eukaryota,Eukaryota,Eukaryota,Eukaryota,Eukaryota,Eukaryota	361	C2H2-zf
Eukaryota-Eukaryota	zf-C2H2_jaz	09228:141	09228:59	23308:1	23308:0	LEO,gga,lcm,mgp	Eukaryota,Eukaryota,Eukaryota,Eukaryota	CAP,DIO,ELE,ERE,MAM,OCD,csab,hgl,ngi,nle,ocu,ptr	Eukaryota,Eukaryota,Eukaryota,Eukaryota,Eukaryota,Eukaryota,Eukaryota,Eukaryota,Eukaryota,Eukaryota,Eukaryota,Eukaryota	361	C2H2-zf
Eukaryota-Eukaryota	zf-C2H2_jaz	09228:141	09228:60	23308:1	23308:0	LEO,gga,lcm,mgp	Eukaryota,Eukaryota,Eukaryota,Eukaryota	DIO,ELE,ERE,OCD,csab,ptr	Eukaryota,Eukaryota,Eukaryota,Eukaryota,Eukaryota,Eukaryota	361	C2H2-zf
Eukaryota-Eukaryota	zf-C2H2_jaz	09228:141	09228:62	23308:1	23308:0	LEO,gga,lcm,mgp	Eukaryota,Eukaryota,Eukaryota,Eukaryota	CAP,DIO,ELE,ERE,MAM,OCD,csab,hgl,ngi,nle,ocu,ptr	Eukaryota,Eukaryota,Eukaryota,Eukaryota,Eukaryota,Eukaryota,Eukaryota,Eukaryota,Eukaryota,Eukaryota,Eukaryota,Eukaryota	361	C2H2-zf
Eukaryota-Eukaryota	zf-C2H2_jaz	09228:20	09228:73	23308:1	23308:0	ASM,CAA,COG,ORM,ola	Eukaryota,Eukaryota,Eukaryota,Eukaryota,Eukaryota	CAP,DIO,ELE,ERE,MAM,OCD,csab,hgl,ngi,nle,ocu,ptr	Eukaryota,Eukaryota,Eukaryota,Eukaryota,Eukaryota,Eukaryota,Eukaryota,Eukaryota,Eukaryota,Eukaryota,Eukaryota,Eukaryota	361	C2H2-zf
Eukaryota-Eukaryota	zf-C2H2_jaz	09228:20	09228:75	23308:1	23308:0	ASM,CAA,COG,ORM,ola	Eukaryota,Eukaryota,Eukaryota,Eukaryota,Eukaryota	CAP,DIO,ELE,ERE,MAM,OCD,csab,hgl,ngi,nle,ocu,ptr	Eukaryota,Eukaryota,Eukaryota,Eukaryota,Eukaryota,Eukaryota,Eukaryota,Eukaryota,Eukaryota,Eukaryota,Eukaryota,Eukaryota	361	C2H2-zf
Eukaryota-Eukaryota	zf-C2H2_jaz	09228:20	09228:8	23308:1	23308:0	ASM,CAA,COG,ORM,ola	Eukaryota,Eukaryota,Eukaryota,Eukaryota,Eukaryota	CAP,DIO,ELE,ERE,MAM,OCD,csab,hgl,ngi,nle,ocu,ptr	Eukaryota,Eukaryota,Eukaryota,Eukaryota,Eukaryota,Eukaryota,Eukaryota,Eukaryota,Eukaryota,Eukaryota,Eukaryota,Eukaryota	361	C2H2-zf
Eukaryota-Eukaryota	zf-C2H2_jaz	09228:141	09228:82	23308:1	23308:0	LEO,gga,lcm,mgp	Eukaryota,Eukaryota,Eukaryota,Eukaryota	DIO,csab,nle,ocu	Eukaryota,Eukaryota,Eukaryota,Eukaryota	361	C2H2-zf
Eukaryota-Eukaryota	zf-C2H2_jaz	09228:20	09228:84	23308:1	23308:0	ASM,CAA,COG,ORM,ola	Eukaryota,Eukaryota,Eukaryota,Eukaryota,Eukaryota	CAP,DIO,ELE,ERE,MAM,OCD,csab,hgl,ngi,nle,ocu,ptr	Eukaryota,Eukaryota,Eukaryota,Eukaryota,Eukaryota,Eukaryota,Eukaryota,Eukaryota,Eukaryota,Eukaryota,Eukaryota,Eukaryota	361	C2H2-zf
Eukaryota-Eukaryota	zf-C2H2_jaz	09228:20	09228:87	23308:1	23308:0	ASM,CAA,COG,ORM,ola	Eukaryota,Eukaryota,Eukaryota,Eukaryota,Eukaryota	CAP,DIO,ELE,ERE,MAM,csab,hgl,ngi,nle,ocu,ptr	Eukaryota,Eukaryota,Eukaryota,Eukaryota,Eukaryota,Eukaryota,Eukaryota,Eukaryota,Eukaryota,Eukaryota,Eukaryota	361	C2H2-zf
Eukaryota-Eukaryota	zf-C2H2_jaz	09228:141	09228:88	23308:1	23308:0	LEO,gga,lcm,mgp	Eukaryota,Eukaryota,Eukaryota,Eukaryota	CAP,DIO,ELE,ERE,MAM,OCD,csab,hgl,ngi,nle,ocu,ptr	Eukaryota,Eukaryota,Eukaryota,Eukaryota,Eukaryota,Eukaryota,Eukaryota,Eukaryota,Eukaryota,Eukaryota,Eukaryota,Eukaryota	361	C2H2-zf
Eukaryota-Eukaryota	zf-C2H2_jaz	22534:4	22534:3	23308:1	23308:0	LEO,gga,lcm,mgp	Eukaryota,Eukaryota,Eukaryota,Eukaryota	CAP,DIO,ELE,MAM,OCD,csab,hgl,ngi,nle,ocu,ptr	Eukaryota,Eukaryota,Eukaryota,Eukaryota,Eukaryota,Eukaryota,Eukaryota,Eukaryota,Eukaryota,Eukaryota,Eukaryota	361	C2H2-zf
Eukaryota-Eukaryota	zf-C2H2_jaz	23308:1	23308:0	09228:20	09228:82	DIO,csab,nle,ocu	Eukaryota,Eukaryota,Eukaryota,Eukaryota	ASM,CAA,COG,ORM,ola	Eukaryota,Eukaryota,Eukaryota,Eukaryota,Eukaryota	361	C2H2-zf
Eukaryota-Eukaryota	zf-H2C2_2	09216:3	09216:4	22534:2	22534:3	CHA,DAN,ECTE,MIO,SOA,cge	Eukaryota,Eukaryota,Eukaryota,Eukaryota,Eukaryota,Eukaryota	ORM,nfu,ola,pret,xla	Eukaryota,Eukaryota,Eukaryota,Eukaryota,Eukaryota	361	C2H2-zf
Eukaryota-Eukaryota	zf-H2C2_2	09216:3	09216:5	09228:102	09228:62	CAP,CHL,DIO,ECTE,ERE,FUD,MAM,MIO,OCD,ORA,SOA,URP,bta,cfa,csab,ecb,fca,hgl,ngi,nle,oaa,ptr,ssc	Eukaryota,Eukaryota,Eukaryota,Eukaryota,Eukaryota,Eukaryota,Eukaryota,Eukaryota,Eukaryota,Eukaryota,Eukaryota,Eukaryota,Eukaryota,Eukaryota,Eukaryota,Eukaryota,Eukaryota,Eukaryota,Eukaryota,Eukaryota,Eukaryota,Eukaryota,Eukaryota	ASM,CAA,ORM,ccar,sasa	Eukaryota,Eukaryota,Eukaryota,Eukaryota,Eukaryota	361	C2H2-zf
Eukaryota-Eukaryota	zf-H2C2_2	09228:126	09228:106	22534:2	22534:3	COC,SOA,lav,rno	Eukaryota,Eukaryota,Eukaryota,Eukaryota	ASM,nfu,sasa,xla	Eukaryota,Eukaryota,Eukaryota,Eukaryota	361	C2H2-zf
Eukaryota-Eukaryota	zf-H2C2_2	09228:126	09228:34	22534:2	22534:3	COC,SOA,lav,rno	Eukaryota,Eukaryota,Eukaryota,Eukaryota	COG,ORM,lcf,nfu,pret,sasa	Eukaryota,Eukaryota,Eukaryota,Eukaryota,Eukaryota,Eukaryota	361	C2H2-zf
Eukaryota-Eukaryota	zf-H2C2_2	09228:126	09228:37	22534:2	22534:3	COC,SOA,lav,rno	Eukaryota,Eukaryota,Eukaryota,Eukaryota	ASM,nfu,ola,sasa,xla	Eukaryota,Eukaryota,Eukaryota,Eukaryota,Eukaryota	361	C2H2-zf
Eukaryota-Eukaryota	zf-H2C2_2	09228:136	09228:6	22534:2	22534:3	PAP,aju,oas,ptg	Eukaryota,Eukaryota,Eukaryota,Eukaryota	ASM,COG,ORM,lcf,nfu,pret,sasa	Eukaryota,Eukaryota,Eukaryota,Eukaryota,Eukaryota,Eukaryota,Eukaryota	361	C2H2-zf
Eukaryota-Eukaryota	zf-H2C2_2	22534:2	22534:3	09228:156	09228:20	ASM,COG,ORM,ola	Eukaryota,Eukaryota,Eukaryota,Eukaryota	COC,lav,ngi,rno	Eukaryota,Eukaryota,Eukaryota,Eukaryota	361	C2H2-zf
Eukaryota-Eukaryota	zf-H2C2_5	09228:36	09228:102	10517:3	10517:0	COG,cfa,lcf,ncc	Eukaryota,Eukaryota,Eukaryota,Eukaryota	ASM,ELE,gga,mgp,ptg,xla	Eukaryota,Eukaryota,Eukaryota,Eukaryota,Eukaryota,Eukaryota	361	C2H2-zf
Eukaryota-Eukaryota	zf-H2C2_5	09228:36	09228:116	10495:3	10495:1	CHL,MAM,cfa,nle,ptr	Eukaryota,Eukaryota,Eukaryota,Eukaryota,Eukaryota	ASM,CAA,ECTE,SOA,ola	Eukaryota,Eukaryota,Eukaryota,Eukaryota,Eukaryota	361	C2H2-zf
Eukaryota-Eukaryota	zf-H2C2_5	09228:36	09228:13	10517:3	10517:0	COG,lcf,ncc,nfu,ocu	Eukaryota,Eukaryota,Eukaryota,Eukaryota,Eukaryota	CAP,ECTE,ELE,ORA,SOA,ptg,ssc	Eukaryota,Eukaryota,Eukaryota,Eukaryota,Eukaryota,Eukaryota,Eukaryota	361	C2H2-zf
Eukaryota-Eukaryota	zf-H2C2_5	09228:36	09228:130	10517:3	10517:0	COG,cfa,lcf,ncc,nfu	Eukaryota,Eukaryota,Eukaryota,Eukaryota,Eukaryota	CAP,ORA,SOA,ptg,ssc	Eukaryota,Eukaryota,Eukaryota,Eukaryota,Eukaryota	361	C2H2-zf
Eukaryota-Eukaryota	zf-H2C2_5	09228:36	09228:130	20210:8	20210:4	ORM,PEF,ccar,lcf	Eukaryota,Eukaryota,Eukaryota,Eukaryota	CAP,ORA,SOA,ptg,ssc	Eukaryota,Eukaryota,Eukaryota,Eukaryota,Eukaryota	361	C2H2-zf
Eukaryota-Eukaryota	zf-H2C2_5	09228:36	09228:136	10517:3	10517:0	COG,lcf,ncc,nfu,ocu	Eukaryota,Eukaryota,Eukaryota,Eukaryota,Eukaryota	ECTE,ELE,ORA,SOA,ptg,ssc,xla	Eukaryota,Eukaryota,Eukaryota,Eukaryota,Eukaryota,Eukaryota,Eukaryota	361	C2H2-zf
Eukaryota-Eukaryota	zf-H2C2_5	09228:36	09228:136	19871:14	19871:7	COG,PEF,lcf,ncc,nfu,pret	Eukaryota,Eukaryota,Eukaryota,Eukaryota,Eukaryota,Eukaryota	DAN,ECTE,OCD,ORA	Eukaryota,Eukaryota,Eukaryota,Eukaryota	361	C2H2-zf
Eukaryota-Eukaryota	zf-H2C2_5	09228:36	09228:136	20210:8	20210:4	ORM,PEF,ccar,lcf	Eukaryota,Eukaryota,Eukaryota,Eukaryota	DAN,ECTE,ELE,OCD,ORA,SOA,ptg,ssc,xla	Eukaryota,Eukaryota,Eukaryota,Eukaryota,Eukaryota,Eukaryota,Eukaryota,Eukaryota,Eukaryota	361	C2H2-zf
Eukaryota-Eukaryota	zf-H2C2_5	09228:36	09228:139	10517:3	10517:0	COG,lcf,ncc,nfu	Eukaryota,Eukaryota,Eukaryota,Eukaryota	ECTE,ELE,ORA,ptg,ssc	Eukaryota,Eukaryota,Eukaryota,Eukaryota,Eukaryota	361	C2H2-zf
Eukaryota-Eukaryota	zf-H2C2_5	09228:36	09228:139	20210:8	20210:4	ORM,PEF,ccar,lcf	Eukaryota,Eukaryota,Eukaryota,Eukaryota	DAN,ECTE,ELE,OCD,ORA,ptg,ssc	Eukaryota,Eukaryota,Eukaryota,Eukaryota,Eukaryota,Eukaryota,Eukaryota	361	C2H2-zf
Eukaryota-Eukaryota	zf-H2C2_5	09228:36	09228:146	10517:3	10517:0	COG,aju,cfa,ncc,nfu	Eukaryota,Eukaryota,Eukaryota,Eukaryota,Eukaryota	CAP,ELE,ORA,SOA,ssc	Eukaryota,Eukaryota,Eukaryota,Eukaryota,Eukaryota	361	C2H2-zf
Eukaryota-Eukaryota	zf-H2C2_5	09228:36	09228:22	10517:3	10517:0	COG,lcf,ncc,nfu	Eukaryota,Eukaryota,Eukaryota,Eukaryota	CAP,ECTE,ELE,ORA,SOA,oaa,ptg,ssc	Eukaryota,Eukaryota,Eukaryota,Eukaryota,Eukaryota,Eukaryota,Eukaryota,Eukaryota	361	C2H2-zf
Eukaryota-Eukaryota	zf-H2C2_5	09228:36	09228:22	19871:4	19871:7	COG,PEF,lcf,ncc,nfu,pret	Eukaryota,Eukaryota,Eukaryota,Eukaryota,Eukaryota,Eukaryota	ELE,mmu,ptg,ssc	Eukaryota,Eukaryota,Eukaryota,Eukaryota	361	C2H2-zf
Eukaryota-Eukaryota	zf-H2C2_5	09228:36	09228:23	10495:3	10495:1	CHL,MAM,cfa,csab,ecb,nle,ptr	Eukaryota,Eukaryota,Eukaryota,Eukaryota,Eukaryota,Eukaryota,Eukaryota	ASM,CAA,ECTE,ola	Eukaryota,Eukaryota,Eukaryota,Eukaryota	361	C2H2-zf
Eukaryota-Eukaryota	zf-H2C2_5	09228:36	09228:23	10517:3	10517:0	aju,cfa,ncc,ocu	Eukaryota,Eukaryota,Eukaryota,Eukaryota	ASM,CAP,ECTE,ELE,xla	Eukaryota,Eukaryota,Eukaryota,Eukaryota,Eukaryota	361	C2H2-zf
Eukaryota-Eukaryota	zf-H2C2_5	09228:36	09228:37	10495:3	10495:1	MAM,cfa,csab,ptr	Eukaryota,Eukaryota,Eukaryota,Eukaryota	ASM,CAA,ECTE,ola	Eukaryota,Eukaryota,Eukaryota,Eukaryota	361	C2H2-zf
Eukaryota-Eukaryota	zf-H2C2_5	09228:36	09228:37	10517:3	10517:0	COG,aju,cfa,lcf,ncc,ocu	Eukaryota,Eukaryota,Eukaryota,Eukaryota,Eukaryota,Eukaryota	ASM,CAP,ECTE,ORA,xla	Eukaryota,Eukaryota,Eukaryota,Eukaryota,Eukaryota	361	C2H2-zf
Eukaryota-Eukaryota	zf-H2C2_5	09228:36	09228:59	10517:3	10517:0	COG,aju,lcf,ncc,nfu	Eukaryota,Eukaryota,Eukaryota,Eukaryota,Eukaryota	CAP,ECTE,ELE,ORA,oaa,ssc	Eukaryota,Eukaryota,Eukaryota,Eukaryota,Eukaryota,Eukaryota	361	C2H2-zf
Eukaryota-Eukaryota	zf-H2C2_5	09228:36	09228:62	10517:3	10517:0	COG,lcf,ncc,nfu	Eukaryota,Eukaryota,Eukaryota,Eukaryota	CAP,ECTE,ELE,ORA,SOA,oaa,ptg,ssc	Eukaryota,Eukaryota,Eukaryota,Eukaryota,Eukaryota,Eukaryota,Eukaryota,Eukaryota	361	C2H2-zf
Eukaryota-Eukaryota	zf-H2C2_5	09228:36	09228:62	19871:4	19871:7	COG,PEF,lcf,ncc,nfu,pret	Eukaryota,Eukaryota,Eukaryota,Eukaryota,Eukaryota,Eukaryota	ELE,mmu,ptg,ssc	Eukaryota,Eukaryota,Eukaryota,Eukaryota	361	C2H2-zf
Eukaryota-Eukaryota	zf-H2C2_5	09228:36	09228:73	10517:3	10517:0	COG,lcf,ncc,nfu	Eukaryota,Eukaryota,Eukaryota,Eukaryota	CAP,ECTE,ELE,ORA,SOA,gga,mgp,oaa,ptg,ssc	Eukaryota,Eukaryota,Eukaryota,Eukaryota,Eukaryota,Eukaryota,Eukaryota,Eukaryota,Eukaryota,Eukaryota	361	C2H2-zf
Eukaryota-Eukaryota	zf-H2C2_5	09228:36	09228:75	10517:3	10517:0	COG,lcf,ncc,nfu	Eukaryota,Eukaryota,Eukaryota,Eukaryota	CAP,ECTE,ELE,ORA,SOA,ptg,ssc,xla	Eukaryota,Eukaryota,Eukaryota,Eukaryota,Eukaryota,Eukaryota,Eukaryota,Eukaryota	361	C2H2-zf
Eukaryota-Eukaryota	zf-H2C2_5	09228:36	09228:75	19871:14	19871:7	COG,PEF,lcf,ncc,nfu,pret	Eukaryota,Eukaryota,Eukaryota,Eukaryota,Eukaryota,Eukaryota	CAP,DAN,ECTE,OCD,ORA	Eukaryota,Eukaryota,Eukaryota,Eukaryota,Eukaryota	361	C2H2-zf
Eukaryota-Eukaryota	zf-H2C2_5	09228:36	09228:75	20210:8	20210:4	ORM,PEF,ccar,lcf	Eukaryota,Eukaryota,Eukaryota,Eukaryota	CAP,DAN,ECTE,ELE,OCD,ORA,SOA,ptg,ssc,xla	Eukaryota,Eukaryota,Eukaryota,Eukaryota,Eukaryota,Eukaryota,Eukaryota,Eukaryota,Eukaryota,Eukaryota	361	C2H2-zf
Eukaryota-Eukaryota	zf-H2C2_5	09228:36	09228:8	10517:3	10517:0	COG,lcf,ncc,nfu	Eukaryota,Eukaryota,Eukaryota,Eukaryota	CAP,ECTE,ELE,ORA,SOA,gga,mgp,oaa,ptg,ssc,xla	Eukaryota,Eukaryota,Eukaryota,Eukaryota,Eukaryota,Eukaryota,Eukaryota,Eukaryota,Eukaryota,Eukaryota,Eukaryota	361	C2H2-zf
Eukaryota-Eukaryota	zf-H2C2_5	09228:36	09228:8	19871:4	19871:7	COG,PEF,lcf,ncc,nfu,pret	Eukaryota,Eukaryota,Eukaryota,Eukaryota,Eukaryota,Eukaryota	ELE,mmu,ptg,ssc	Eukaryota,Eukaryota,Eukaryota,Eukaryota	361	C2H2-zf
Eukaryota-Eukaryota	zf-H2C2_5	09228:36	09228:82	10517:3	10517:0	COG,lcf,ncc,nfu	Eukaryota,Eukaryota,Eukaryota,Eukaryota	ECTE,SOA,oaa,ptg	Eukaryota,Eukaryota,Eukaryota,Eukaryota	361	C2H2-zf
Eukaryota-Eukaryota	zf-H2C2_5	09228:36	09228:82	20210:8	20210:4	ORM,PEF,ccar,lcf	Eukaryota,Eukaryota,Eukaryota,Eukaryota	DAN,ECTE,SOA,ptg	Eukaryota,Eukaryota,Eukaryota,Eukaryota	361	C2H2-zf
Eukaryota-Eukaryota	zf-H2C2_5	09228:36	09228:84	10517:3	10517:0	COG,lcf,ncc,nfu	Eukaryota,Eukaryota,Eukaryota,Eukaryota	CAP,ECTE,ELE,ORA,SOA,gga,mgp,ptg,ssc	Eukaryota,Eukaryota,Eukaryota,Eukaryota,Eukaryota,Eukaryota,Eukaryota,Eukaryota,Eukaryota	361	C2H2-zf
Eukaryota-Eukaryota	zf-H2C2_5	09228:36	09228:87	10517:3	10517:0	COG,lcf,ncc,nfu	Eukaryota,Eukaryota,Eukaryota,Eukaryota	CAP,ECTE,ELE,ORA,SOA,oaa,ptg,ssc	Eukaryota,Eukaryota,Eukaryota,Eukaryota,Eukaryota,Eukaryota,Eukaryota,Eukaryota	361	C2H2-zf
Eukaryota-Eukaryota	zf-H2C2_5	09228:36	09228:88	10517:3	10517:0	COG,lcf,ncc,nfu	Eukaryota,Eukaryota,Eukaryota,Eukaryota	CAP,ECTE,ELE,ORA,SOA,ptg,ssc	Eukaryota,Eukaryota,Eukaryota,Eukaryota,Eukaryota,Eukaryota,Eukaryota	361	C2H2-zf
Eukaryota-Eukaryota	zf-H2C2_5	10495:3	10495:1	10517:3	10517:0	COG,lcf,ncc,nfu	Eukaryota,Eukaryota,Eukaryota,Eukaryota	CHL,ELE,MAM,csab,ecb,gga	Eukaryota,Eukaryota,Eukaryota,Eukaryota,Eukaryota,Eukaryota	361	C2H2-zf
Eukaryota-Eukaryota	zf-H2C2_5	10495:3	10495:1	19871:14	19871:7	CAA,COG,PEF,lcf,ncc,nfu,pret	Eukaryota,Eukaryota,Eukaryota,Eukaryota,Eukaryota,Eukaryota,Eukaryota	CHL,MAM,cfa,csab,ecb,ptr	Eukaryota,Eukaryota,Eukaryota,Eukaryota,Eukaryota,Eukaryota	361	C2H2-zf
Eukaryota-Eukaryota	zf-H2C2_5	10495:3	10495:1	20210:8	20210:4	ASM,CAA,ORM,PEF,ccar,lcf,oaa,ola	Eukaryota,Eukaryota,Eukaryota,Eukaryota,Eukaryota,Eukaryota,Eukaryota,Eukaryota	CHL,ELE,MAM,cfa,csab,ecb,gga,ptr	Eukaryota,Eukaryota,Eukaryota,Eukaryota,Eukaryota,Eukaryota,Eukaryota,Eukaryota	361	C2H2-zf
Eukaryota-Eukaryota	zf-met	09228:60	09228:102	10055:8	10055:5	DIO,ECTE,ERE,OCD,csab,fca,ptr	Eukaryota,Eukaryota,Eukaryota,Eukaryota,Eukaryota,Eukaryota,Eukaryota	LEO,ORM,ccar,gga,lcm,mgp,nfu	Eukaryota,Eukaryota,Eukaryota,Eukaryota,Eukaryota,Eukaryota,Eukaryota	361	C2H2-zf
Eukaryota-Eukaryota	zf-met	09228:60	09228:102	10493:1	10493:0	ECTE,ERE,MIO,OCD,bta,fca,oas,ptr	Eukaryota,Eukaryota,Eukaryota,Eukaryota,Eukaryota,Eukaryota,Eukaryota,Eukaryota	CHA,COC,ocu,xla	Eukaryota,Eukaryota,Eukaryota,Eukaryota	361	C2H2-zf
Eukaryota-Eukaryota	zf-met	09228:60	09228:102	10509:1	10509:0	DIO,ECTE,ERE,MIO,OCD,bta,csab,fca,oas,ptr	Eukaryota,Eukaryota,Eukaryota,Eukaryota,Eukaryota,Eukaryota,Eukaryota,Eukaryota,Eukaryota,Eukaryota	LEO,ORM,lcm,nfu	Eukaryota,Eukaryota,Eukaryota,Eukaryota	361	C2H2-zf
Eukaryota-Eukaryota	zf-met	09228:60	09228:106	10518:4	10518:2	DIO,ECTE,ERE,rno	Eukaryota,Eukaryota,Eukaryota,Eukaryota	CAA,ICT,ccar,hgl,nfu,xla	Eukaryota,Eukaryota,Eukaryota,Eukaryota,Eukaryota,Eukaryota	361	C2H2-zf
Eukaryota-Eukaryota	zf-met	09228:60	09228:108	10055:8	10055:5	DIO,ECTE,ERE,PAP,PEM,cge,csab,ptr	Eukaryota,Eukaryota,Eukaryota,Eukaryota,Eukaryota,Eukaryota,Eukaryota,Eukaryota	LEO,ccar,gga,mgp,ola	Eukaryota,Eukaryota,Eukaryota,Eukaryota,Eukaryota	361	C2H2-zf
Eukaryota-Eukaryota	zf-met	09228:60	09228:113	10055:8	10055:5	DAN,DIO,ECTE,ELE,ERE,OCD,PAP,PEM,cge,csab,fca,ptr,rno	Eukaryota,Eukaryota,Eukaryota,Eukaryota,Eukaryota,Eukaryota,Eukaryota,Eukaryota,Eukaryota,Eukaryota,Eukaryota,Eukaryota,Eukaryota	ORM,lcf,nfu,ola,pret	Eukaryota,Eukaryota,Eukaryota,Eukaryota,Eukaryota	361	C2H2-zf
Eukaryota-Eukaryota	zf-met	09228:60	09228:113	10518:4	10518:2	DIO,ECTE,ERE,rno	Eukaryota,Eukaryota,Eukaryota,Eukaryota	CAA,COG,ORM,PEF,lcf,ncc,nfu,ola,pret	Eukaryota,Eukaryota,Eukaryota,Eukaryota,Eukaryota,Eukaryota,Eukaryota,Eukaryota,Eukaryota	361	C2H2-zf
Eukaryota-Eukaryota	zf-met	09228:60	09228:113	23196:2	23196:1	DAN,DIO,ECTE,ELE,ERE,MIO,OCD,PAP,PEM,bta,cge,csab,fca,oas,ptr,rno	Eukaryota,Eukaryota,Eukaryota,Eukaryota,Eukaryota,Eukaryota,Eukaryota,Eukaryota,Eukaryota,Eukaryota,Eukaryota,Eukaryota,Eukaryota,Eukaryota,Eukaryota,Eukaryota	COG,ORM,PEF,lcf,ncc,nfu,ola,pret	Eukaryota,Eukaryota,Eukaryota,Eukaryota,Eukaryota,Eukaryota,Eukaryota,Eukaryota	361	C2H2-zf
Eukaryota-Eukaryota	zf-met	09228:60	09228:116	09379:1	09379:0	DAN,DIO,OCD,PAP,fca,oas,ptr,rno	Eukaryota,Eukaryota,Eukaryota,Eukaryota,Eukaryota,Eukaryota,Eukaryota,Eukaryota	MARM,ORA,SOA,ecb	Eukaryota,Eukaryota,Eukaryota,Eukaryota	361	C2H2-zf
Eukaryota-Eukaryota	zf-met	09228:60	09228:116	10055:8	10055:5	DAN,DIO,OCD,PAP,fca,ptr,rno	Eukaryota,Eukaryota,Eukaryota,Eukaryota,Eukaryota,Eukaryota,Eukaryota	LEO,ORM,ccar,lcf,nfu,ola,pret	Eukaryota,Eukaryota,Eukaryota,Eukaryota,Eukaryota,Eukaryota,Eukaryota	361	C2H2-zf
Eukaryota-Eukaryota	zf-met	09228:60	09228:116	10493:1	10493:0	OCD,PAP,fca,oas,ptr,rno	Eukaryota,Eukaryota,Eukaryota,Eukaryota,Eukaryota,Eukaryota	CHA,ngi,ocu,xla	Eukaryota,Eukaryota,Eukaryota,Eukaryota	361	C2H2-zf
Eukaryota-Eukaryota	zf-met	09228:60	09228:116	10509:1	10509:0	DAN,DIO,OCD,PAP,fca,oas,ptr,rno	Eukaryota,Eukaryota,Eukaryota,Eukaryota,Eukaryota,Eukaryota,Eukaryota,Eukaryota	LEO,ORM,lcf,nfu	Eukaryota,Eukaryota,Eukaryota,Eukaryota	361	C2H2-zf
Eukaryota-Eukaryota	zf-met	09228:60	09228:116	23196:2	23196:1	DAN,DIO,OCD,PAP,fca,oas,ptr,rno	Eukaryota,Eukaryota,Eukaryota,Eukaryota,Eukaryota,Eukaryota,Eukaryota,Eukaryota	COG,ORM,PEF,dre,lcf,ncc,nfu,ola,pret	Eukaryota,Eukaryota,Eukaryota,Eukaryota,Eukaryota,Eukaryota,Eukaryota,Eukaryota,Eukaryota	361	C2H2-zf
Eukaryota-Eukaryota	zf-met	09228:60	09228:130	10518:4	10518:2	DIO,ECTE,ERE,rno	Eukaryota,Eukaryota,Eukaryota,Eukaryota	CAP,CHA,FUD,ORA,SOA,hgl,ocu,ptg,ssc	Eukaryota,Eukaryota,Eukaryota,Eukaryota,Eukaryota,Eukaryota,Eukaryota,Eukaryota,Eukaryota	361	C2H2-zf
Eukaryota-Eukaryota	zf-met	09228:23	09228:136	10512:2	10512:1	COG,ORM,PEF,lcf,nfu,ola,pret,sasa	Eukaryota,Eukaryota,Eukaryota,Eukaryota,Eukaryota,Eukaryota,Eukaryota,Eukaryota	DIO,MAM,MIO,ORA,PAP,PEM,aju,bta,cfa,csab,ecb,fca,nle,ptg,ptr,rno	Eukaryota,Eukaryota,Eukaryota,Eukaryota,Eukaryota,Eukaryota,Eukaryota,Eukaryota,Eukaryota,Eukaryota,Eukaryota,Eukaryota,Eukaryota,Eukaryota,Eukaryota,Eukaryota	361	C2H2-zf
Eukaryota-Eukaryota	zf-met	09228:23	09228:139	10512:2	10512:1	COG,ORM,PEF,lcf,nfu,ola,pret,sasa,xla	Eukaryota,Eukaryota,Eukaryota,Eukaryota,Eukaryota,Eukaryota,Eukaryota,Eukaryota,Eukaryota	CHL,DIO,ERE,FUD,MAM,MIO,ORA,PAP,PEM,URP,aju,bta,cfa,cge,csab,ecb,fca,nle,ptg,ptr,rno	Eukaryota,Eukaryota,Eukaryota,Eukaryota,Eukaryota,Eukaryota,Eukaryota,Eukaryota,Eukaryota,Eukaryota,Eukaryota,Eukaryota,Eukaryota,Eukaryota,Eukaryota,Eukaryota,Eukaryota,Eukaryota,Eukaryota,Eukaryota,Eukaryota	361	C2H2-zf
Eukaryota-Eukaryota	zf-met	09228:23	09228:139	18709:5	18709:2	CAA,ORM,ccar,xla	Eukaryota,Eukaryota,Eukaryota,Eukaryota	CHL,DIO,ERE,FUD,MAM,MIO,OCD,ORA,PAP,URP,aju,bta,cfa,fca,nle,ocu,ptg,ptr,rno,ssc	Eukaryota,Eukaryota,Eukaryota,Eukaryota,Eukaryota,Eukaryota,Eukaryota,Eukaryota,Eukaryota,Eukaryota,Eukaryota,Eukaryota,Eukaryota,Eukaryota,Eukaryota,Eukaryota,Eukaryota,Eukaryota,Eukaryota,Eukaryota	361	C2H2-zf
Eukaryota-Eukaryota	zf-met	09228:60	09228:150	10518:4	10518:2	DIO,ECTE,ERE,rno	Eukaryota,Eukaryota,Eukaryota,Eukaryota	CAA,PEF,ccar,lcf,nfu	Eukaryota,Eukaryota,Eukaryota,Eukaryota,Eukaryota	361	C2H2-zf
Eukaryota-Eukaryota	zf-met	09228:60	09228:150	23196:2	23196:1	DAN,DIO,ECTE,ELE,ERE,MIO,OCD,PAP,PEM,bta,cge,csab,fca,oas,ptr,rno	Eukaryota,Eukaryota,Eukaryota,Eukaryota,Eukaryota,Eukaryota,Eukaryota,Eukaryota,Eukaryota,Eukaryota,Eukaryota,Eukaryota,Eukaryota,Eukaryota,Eukaryota,Eukaryota	PEF,dre,lcf,nfu	Eukaryota,Eukaryota,Eukaryota,Eukaryota	361	C2H2-zf
Eukaryota-Eukaryota	zf-met	09228:60	09228:151	10518:4	10518:2	DIO,ECTE,ERE,rno	Eukaryota,Eukaryota,Eukaryota,Eukaryota	CAA,COC,ORA,ccar,pret	Eukaryota,Eukaryota,Eukaryota,Eukaryota,Eukaryota	361	C2H2-zf
Eukaryota-Eukaryota	zf-met	09228:60	09228:20	10518:4	10518:2	DIO,ECTE,ERE,rno	Eukaryota,Eukaryota,Eukaryota,Eukaryota	CAA,COG,ORM,ola	Eukaryota,Eukaryota,Eukaryota,Eukaryota	361	C2H2-zf
Eukaryota-Eukaryota	zf-met	09228:97	09228:22	10512:2	10512:1	COG,ORM,PEF,lcf,lcm,nfu,ola,pret,sasa,xla	Eukaryota,Eukaryota,Eukaryota,Eukaryota,Eukaryota,Eukaryota,Eukaryota,Eukaryota,Eukaryota,Eukaryota	ERE,ICT,NEL,PEM,oaa	Eukaryota,Eukaryota,Eukaryota,Eukaryota,Eukaryota	361	C2H2-zf
Eukaryota-Eukaryota	zf-met	09228:60	09228:34	10055:8	10055:5	DAN,DIO,ECTE,ELE,ERE,OCD,PAP,PEM,cge,csab,fca,ptr,rno	Eukaryota,Eukaryota,Eukaryota,Eukaryota,Eukaryota,Eukaryota,Eukaryota,Eukaryota,Eukaryota,Eukaryota,Eukaryota,Eukaryota,Eukaryota	ORM,ccar,lcf,nfu,pret	Eukaryota,Eukaryota,Eukaryota,Eukaryota,Eukaryota	361	C2H2-zf
Eukaryota-Eukaryota	zf-met	09228:60	09228:34	10518:4	10518:2	DIO,ECTE,ERE,rno	Eukaryota,Eukaryota,Eukaryota,Eukaryota	COG,ORM,PEF,ccar,lcf,ncc,nfu,pret	Eukaryota,Eukaryota,Eukaryota,Eukaryota,Eukaryota,Eukaryota,Eukaryota,Eukaryota	361	C2H2-zf
Eukaryota-Eukaryota	zf-met	09228:60	09228:34	23196:2	23196:1	DAN,DIO,ECTE,ELE,ERE,MIO,OCD,PAP,PEM,bta,cge,csab,fca,oas,ptr,rno	Eukaryota,Eukaryota,Eukaryota,Eukaryota,Eukaryota,Eukaryota,Eukaryota,Eukaryota,Eukaryota,Eukaryota,Eukaryota,Eukaryota,Eukaryota,Eukaryota,Eukaryota,Eukaryota	COG,ORM,PEF,lcf,ncc,nfu,pret	Eukaryota,Eukaryota,Eukaryota,Eukaryota,Eukaryota,Eukaryota,Eukaryota	361	C2H2-zf
Eukaryota-Eukaryota	zf-met	09228:60	09228:36	10055:8	10055:5	DAN,ECTE,ELE,OCD	Eukaryota,Eukaryota,Eukaryota,Eukaryota	ORM,ccar,lcf,lcm,nfu,pret	Eukaryota,Eukaryota,Eukaryota,Eukaryota,Eukaryota,Eukaryota	361	C2H2-zf
Eukaryota-Eukaryota	zf-met	09228:60	09228:36	10509:1	10509:0	DAN,ECTE,ELE,OCD	Eukaryota,Eukaryota,Eukaryota,Eukaryota	ORM,lcf,lcm,nfu	Eukaryota,Eukaryota,Eukaryota,Eukaryota	361	C2H2-zf
Eukaryota-Eukaryota	zf-met	09228:60	09228:36	23196:2	23196:1	DAN,ECTE,ELE,OCD	Eukaryota,Eukaryota,Eukaryota,Eukaryota	COG,ORM,PEF,lcf,ncc,nfu,pret	Eukaryota,Eukaryota,Eukaryota,Eukaryota,Eukaryota,Eukaryota,Eukaryota	361	C2H2-zf
Eukaryota-Eukaryota	zf-met	09228:60	09228:37	09379:1	09379:0	DAN,DIO,ERE,PEM,csab,fca,oas,ptr,rno	Eukaryota,Eukaryota,Eukaryota,Eukaryota,Eukaryota,Eukaryota,Eukaryota,Eukaryota,Eukaryota	ICT,MARM,ORA,URP,ecb	Eukaryota,Eukaryota,Eukaryota,Eukaryota,Eukaryota	361	C2H2-zf
Eukaryota-Eukaryota	zf-met	09228:60	09228:37	10055:8	10055:5	DAN,DIO,ELE,ERE,PEM,csab,fca,ptr,rno	Eukaryota,Eukaryota,Eukaryota,Eukaryota,Eukaryota,Eukaryota,Eukaryota,Eukaryota,Eukaryota	ccar,lcm,nfu,ola	Eukaryota,Eukaryota,Eukaryota,Eukaryota	361	C2H2-zf
Eukaryota-Eukaryota	zf-met	09228:23	09228:59	10512:2	10512:1	COG,ORM,PEF,lcf,lcm,nfu,ola,pret,sasa,xla	Eukaryota,Eukaryota,Eukaryota,Eukaryota,Eukaryota,Eukaryota,Eukaryota,Eukaryota,Eukaryota,Eukaryota	CHL,DIO,ERE,MAM,MIO,ORA,PAP,PEM,URP,bta,cfa,cge,csab,ecb,fca,hgl,nle,oaa,ptr,rno	Eukaryota,Eukaryota,Eukaryota,Eukaryota,Eukaryota,Eukaryota,Eukaryota,Eukaryota,Eukaryota,Eukaryota,Eukaryota,Eukaryota,Eukaryota,Eukaryota,Eukaryota,Eukaryota,Eukaryota,Eukaryota,Eukaryota,Eukaryota	361	C2H2-zf
Eukaryota-Eukaryota	zf-met	09228:23	09228:59	18709:5	18709:2	CAA,ORM,ccar,xla	Eukaryota,Eukaryota,Eukaryota,Eukaryota	CHL,DIO,ERE,MAM,MIO,OCD,ORA,PAP,URP,bta,cfa,fca,nle,oaa,ocu,ptr,rno,ssc	Eukaryota,Eukaryota,Eukaryota,Eukaryota,Eukaryota,Eukaryota,Eukaryota,Eukaryota,Eukaryota,Eukaryota,Eukaryota,Eukaryota,Eukaryota,Eukaryota,Eukaryota,Eukaryota,Eukaryota,Eukaryota	361	C2H2-zf
Eukaryota-Eukaryota	zf-met	09228:97	09228:62	10512:2	10512:1	COG,ORM,PEF,lcf,lcm,nfu,ola,pret,sasa,xla	Eukaryota,Eukaryota,Eukaryota,Eukaryota,Eukaryota,Eukaryota,Eukaryota,Eukaryota,Eukaryota,Eukaryota	ERE,ICT,PEM,oaa	Eukaryota,Eukaryota,Eukaryota,Eukaryota	361	C2H2-zf
Eukaryota-Eukaryota	zf-met	09228:97	09228:73	10512:2	10512:1	COG,ORM,PEF,lcf,nfu,ola,pret,sasa,xla	Eukaryota,Eukaryota,Eukaryota,Eukaryota,Eukaryota,Eukaryota,Eukaryota,Eukaryota,Eukaryota	ERE,ICT,PEM,oaa	Eukaryota,Eukaryota,Eukaryota,Eukaryota	361	C2H2-zf
Eukaryota-Eukaryota	zf-met	09228:97	09228:8	10512:2	10512:1	COG,ORM,PEF,lcf,nfu,ola,pret,sasa	Eukaryota,Eukaryota,Eukaryota,Eukaryota,Eukaryota,Eukaryota,Eukaryota,Eukaryota	ERE,ICT,NEL,PEM,oaa	Eukaryota,Eukaryota,Eukaryota,Eukaryota,Eukaryota	361	C2H2-zf
Eukaryota-Eukaryota	zf-met	09228:23	09228:87	10512:2	10512:1	COG,ORM,PEF,lcf,nfu,ola,pret,sasa,xla	Eukaryota,Eukaryota,Eukaryota,Eukaryota,Eukaryota,Eukaryota,Eukaryota,Eukaryota,Eukaryota	CHL,COC,DIO,ERE,FUD,MAM,MIO,ORA,PAP,PEM,URP,aju,bta,cfa,cge,csab,fca,hgl,nle,oaa,ptg,ptr,rno	Eukaryota,Eukaryota,Eukaryota,Eukaryota,Eukaryota,Eukaryota,Eukaryota,Eukaryota,Eukaryota,Eukaryota,Eukaryota,Eukaryota,Eukaryota,Eukaryota,Eukaryota,Eukaryota,Eukaryota,Eukaryota,Eukaryota,Eukaryota,Eukaryota,Eukaryota,Eukaryota	361	C2H2-zf
Eukaryota-Eukaryota	zf-met	09228:23	09228:87	18709:5	18709:2	CAA,ORM,ccar,xla	Eukaryota,Eukaryota,Eukaryota,Eukaryota	CHL,COC,DIO,ERE,FUD,MAM,MIO,ORA,PAP,SOA,URP,aju,bta,cfa,fca,nle,oaa,ocu,ptg,ptr,rno,ssc	Eukaryota,Eukaryota,Eukaryota,Eukaryota,Eukaryota,Eukaryota,Eukaryota,Eukaryota,Eukaryota,Eukaryota,Eukaryota,Eukaryota,Eukaryota,Eukaryota,Eukaryota,Eukaryota,Eukaryota,Eukaryota,Eukaryota,Eukaryota,Eukaryota,Eukaryota	361	C2H2-zf
Eukaryota-Eukaryota	zf-met	09228:23	09228:88	10512:2	10512:1	COG,ORM,PEF,lcf,lcm,nfu,ola,pret,sasa,xla	Eukaryota,Eukaryota,Eukaryota,Eukaryota,Eukaryota,Eukaryota,Eukaryota,Eukaryota,Eukaryota,Eukaryota	CHL,COC,DIO,ERE,FUD,MAM,MIO,ORA,PAP,PEM,URP,aju,bta,cfa,cge,csab,ecb,fca,hgl,nle,ptg,ptr,rno	Eukaryota,Eukaryota,Eukaryota,Eukaryota,Eukaryota,Eukaryota,Eukaryota,Eukaryota,Eukaryota,Eukaryota,Eukaryota,Eukaryota,Eukaryota,Eukaryota,Eukaryota,Eukaryota,Eukaryota,Eukaryota,Eukaryota,Eukaryota,Eukaryota,Eukaryota,Eukaryota	361	C2H2-zf
Eukaryota-Eukaryota	zf-met	09228:23	09228:88	18709:5	18709:2	CAA,ORM,ccar,xla	Eukaryota,Eukaryota,Eukaryota,Eukaryota	CHL,COC,DIO,ERE,FUD,MAM,MIO,OCD,ORA,PAP,SOA,URP,aju,bta,cfa,fca,nle,ocu,ptg,ptr,rno,ssc	Eukaryota,Eukaryota,Eukaryota,Eukaryota,Eukaryota,Eukaryota,Eukaryota,Eukaryota,Eukaryota,Eukaryota,Eukaryota,Eukaryota,Eukaryota,Eukaryota,Eukaryota,Eukaryota,Eukaryota,Eukaryota,Eukaryota,Eukaryota,Eukaryota,Eukaryota	361	C2H2-zf
Eukaryota-Eukaryota	zf-met	09230:7	09230:17	09379:1	09379:0	MAM,csab,nle,ptr	Eukaryota,Eukaryota,Eukaryota,Eukaryota	ICT,ORA,SOA,URP	Eukaryota,Eukaryota,Eukaryota,Eukaryota	361	C2H2-zf
Eukaryota-Eukaryota	zf-met	09378:2	09378:0	10512:2	10512:1	COG,ECTE,ELE,OCD,ORM,PEF,SOA,gga,lcf,mgp,nfu,ocu,ola,pret,sasa,ssc	Eukaryota,Eukaryota,Eukaryota,Eukaryota,Eukaryota,Eukaryota,Eukaryota,Eukaryota,Eukaryota,Eukaryota,Eukaryota,Eukaryota,Eukaryota,Eukaryota,Eukaryota,Eukaryota	DIO,aju,nle,oas	Eukaryota,Eukaryota,Eukaryota,Eukaryota	361	C2H2-zf
Eukaryota-Eukaryota	zf-met	09378:2	09378:0	10513:3	10513:1	CAA,DAN,ICT,ccar,oaa	Eukaryota,Eukaryota,Eukaryota,Eukaryota,Eukaryota	DIO,aju,lcm,nle,oas	Eukaryota,Eukaryota,Eukaryota,Eukaryota,Eukaryota	361	C2H2-zf
Eukaryota-Eukaryota	zf-met	09378:2	09378:0	18709:5	18709:2	CAA,ORM,ccar,csab,ecb	Eukaryota,Eukaryota,Eukaryota,Eukaryota,Eukaryota	DIO,aju,nle,oas	Eukaryota,Eukaryota,Eukaryota,Eukaryota	361	C2H2-zf
Eukaryota-Eukaryota	zf-met	09379:1	09379:0	10493:1	10493:0	ELE,ICT,MARM,ORA,SOA,URP,bta,ecb	Eukaryota,Eukaryota,Eukaryota,Eukaryota,Eukaryota,Eukaryota,Eukaryota,Eukaryota	CHA,DAN,DIO,MAM,csab,ngi,ocu	Eukaryota,Eukaryota,Eukaryota,Eukaryota,Eukaryota,Eukaryota,Eukaryota	361	C2H2-zf
Eukaryota-Eukaryota	zf-met	09379:1	09379:0	10510:3	10510:2	COC,ICT,MARM,URP,bta,ecb	Eukaryota,Eukaryota,Eukaryota,Eukaryota,Eukaryota,Eukaryota	CHA,MAM,csab,ngi	Eukaryota,Eukaryota,Eukaryota,Eukaryota	361	C2H2-zf
Eukaryota-Eukaryota	zf-met	10055:8	10055:5	10493:1	10493:0	bta,gga,lcm,mgp,oas	Eukaryota,Eukaryota,Eukaryota,Eukaryota,Eukaryota	CHA,COC,DAN,DIO,MAM,csab,ngi,ocu,xla	Eukaryota,Eukaryota,Eukaryota,Eukaryota,Eukaryota,Eukaryota,Eukaryota,Eukaryota,Eukaryota	361	C2H2-zf
Eukaryota-Eukaryota	zf-met	10055:8	10055:5	10512:2	10512:1	ORM,gga,lcf,lcm,mgp,nfu,ola,pret	Eukaryota,Eukaryota,Eukaryota,Eukaryota,Eukaryota,Eukaryota,Eukaryota,Eukaryota	CAP,CHA,CHL,COC,DAN,DIO,ERE,FUD,ICT,MAM,MARM,ORA,PAP,PEM,URP,aju,cfa,cge,csab,ecb,fca,hgl,lav,ngi,nle,ptg,ptr,rno	Eukaryota,Eukaryota,Eukaryota,Eukaryota,Eukaryota,Eukaryota,Eukaryota,Eukaryota,Eukaryota,Eukaryota,Eukaryota,Eukaryota,Eukaryota,Eukaryota,Eukaryota,Eukaryota,Eukaryota,Eukaryota,Eukaryota,Eukaryota,Eukaryota,Eukaryota,Eukaryota,Eukaryota,Eukaryota,Eukaryota,Eukaryota,Eukaryota	361	C2H2-zf
Eukaryota-Eukaryota	zf-met	10493:1	10493:0	09228:125	09228:82	DAN,DIO,oaa,ocu	Eukaryota,Eukaryota,Eukaryota,Eukaryota	ERE,PEM,ptr,ssc	Eukaryota,Eukaryota,Eukaryota,Eukaryota	361	C2H2-zf
Eukaryota-Eukaryota	zf-met	10493:1	10493:0	09228:23	09228:82	DIO,csab,oaa,ocu	Eukaryota,Eukaryota,Eukaryota,Eukaryota	CAP,ELE,ICT,lcm	Eukaryota,Eukaryota,Eukaryota,Eukaryota	361	C2H2-zf
Eukaryota-Eukaryota	zf-met	10493:1	10493:0	09228:96	09228:82	DAN,DIO,csab,oaa,ocu	Eukaryota,Eukaryota,Eukaryota,Eukaryota,Eukaryota	ERE,NEL,PEM,lcm	Eukaryota,Eukaryota,Eukaryota,Eukaryota	361	C2H2-zf
Eukaryota-Eukaryota	zf-met	10493:1	10493:0	10510:3	10510:2	COC,DAN,oaa,xla	Eukaryota,Eukaryota,Eukaryota,Eukaryota	ECTE,ORA,gga,mgp	Eukaryota,Eukaryota,Eukaryota,Eukaryota	361	C2H2-zf
Eukaryota-Eukaryota	zf-met	10493:1	10493:0	19871:14	19871:4	CHA,COC,DIO,ocu	Eukaryota,Eukaryota,Eukaryota,Eukaryota	CAP,ECTE,ERE,ICT,MARM,MIO,OCD,ORA,PEM,URP,cfa,ecb,hgl,nle,ptr	Eukaryota,Eukaryota,Eukaryota,Eukaryota,Eukaryota,Eukaryota,Eukaryota,Eukaryota,Eukaryota,Eukaryota,Eukaryota,Eukaryota,Eukaryota,Eukaryota,Eukaryota	361	C2H2-zf
Eukaryota-Eukaryota	zf-met	10493:1	10493:0	19871:8	19871:4	CHA,COC,DIO,ocu	Eukaryota,Eukaryota,Eukaryota,Eukaryota	PAP,SOA,aju,fca	Eukaryota,Eukaryota,Eukaryota,Eukaryota	361	C2H2-zf
Eukaryota-Eukaryota	zf-met	10509:1	10509:0	10512:2	10512:1	ORM,lcf,lcm,nfu	Eukaryota,Eukaryota,Eukaryota,Eukaryota	CAP,CHA,CHL,COC,DAN,DIO,ERE,FUD,ICT,MAM,MARM,MIO,ORA,PAP,PEM,URP,aju,bta,cfa,cge,csab,ecb,fca,hgl,lav,ngi,nle,oaa,oas,ptg,ptr,rno	Eukaryota,Eukaryota,Eukaryota,Eukaryota,Eukaryota,Eukaryota,Eukaryota,Eukaryota,Eukaryota,Eukaryota,Eukaryota,Eukaryota,Eukaryota,Eukaryota,Eukaryota,Eukaryota,Eukaryota,Eukaryota,Eukaryota,Eukaryota,Eukaryota,Eukaryota,Eukaryota,Eukaryota,Eukaryota,Eukaryota,Eukaryota,Eukaryota,Eukaryota,Eukaryota,Eukaryota,Eukaryota	361	C2H2-zf
Eukaryota-Eukaryota	zf-met	10510:3	10510:0	23196:2	23196:1	CHA,ECTE,MAM,ORA,csab,gga,ngi	Eukaryota,Eukaryota,Eukaryota,Eukaryota,Eukaryota,Eukaryota,Eukaryota	COG,ORM,PEF,lcf,ncc,nfu,ola,pret	Eukaryota,Eukaryota,Eukaryota,Eukaryota,Eukaryota,Eukaryota,Eukaryota,Eukaryota	361	C2H2-zf
Eukaryota-Eukaryota	zf-met	10510:3	10510:1	23196:2	23196:1	CHA,ECTE,MAM,ORA,csab,gga,ngi	Eukaryota,Eukaryota,Eukaryota,Eukaryota,Eukaryota,Eukaryota,Eukaryota	COG,PEF,lcf,nfu	Eukaryota,Eukaryota,Eukaryota,Eukaryota	361	C2H2-zf
Eukaryota-Eukaryota	zf-met	10510:3	10510:2	23196:2	23196:1	CHA,ECTE,MAM,ORA,csab,gga,ngi	Eukaryota,Eukaryota,Eukaryota,Eukaryota,Eukaryota,Eukaryota,Eukaryota	ORM,ncc,ola,pret	Eukaryota,Eukaryota,Eukaryota,Eukaryota	361	C2H2-zf
Eukaryota-Eukaryota	zf-met	10512:2	10512:1	09228:146	09228:82	aju,cfa,oaa,ptg	Eukaryota,Eukaryota,Eukaryota,Eukaryota	ELE,OCD,lcf,ssc	Eukaryota,Eukaryota,Eukaryota,Eukaryota	361	C2H2-zf
Eukaryota-Eukaryota	zf-met	10512:2	10512:1	09228:23	09228:82	DIO,PAP,aju,bta,cfa,cge,csab,ecb,fca,nle,oaa,ptg,rno	Eukaryota,Eukaryota,Eukaryota,Eukaryota,Eukaryota,Eukaryota,Eukaryota,Eukaryota,Eukaryota,Eukaryota,Eukaryota,Eukaryota,Eukaryota	COG,ELE,ORM,PEF,lcf,lcm,nfu,ola,pret,sasa,xla	Eukaryota,Eukaryota,Eukaryota,Eukaryota,Eukaryota,Eukaryota,Eukaryota,Eukaryota,Eukaryota,Eukaryota,Eukaryota	361	C2H2-zf
Eukaryota-Eukaryota	zf-met	10512:2	10512:1	09228:95	09228:82	DAN,DIO,MARM,PAP,aju,bta,cfa,cge,csab,ecb,fca,lav,nle,oaa,oas,ptg,rno	Eukaryota,Eukaryota,Eukaryota,Eukaryota,Eukaryota,Eukaryota,Eukaryota,Eukaryota,Eukaryota,Eukaryota,Eukaryota,Eukaryota,Eukaryota,Eukaryota,Eukaryota,Eukaryota,Eukaryota	COG,ORM,PEF,lcf,nfu,ola,pret,sasa,xla	Eukaryota,Eukaryota,Eukaryota,Eukaryota,Eukaryota,Eukaryota,Eukaryota,Eukaryota,Eukaryota	361	C2H2-zf
Eukaryota-Eukaryota	zf-met	10512:2	10512:1	09228:96	09228:82	DAN,DIO,MARM,PAP,aju,bta,cfa,cge,csab,ecb,fca,lav,nle,oaa,oas,rno	Eukaryota,Eukaryota,Eukaryota,Eukaryota,Eukaryota,Eukaryota,Eukaryota,Eukaryota,Eukaryota,Eukaryota,Eukaryota,Eukaryota,Eukaryota,Eukaryota,Eukaryota,Eukaryota	lcm,nfu,ola,pret	Eukaryota,Eukaryota,Eukaryota,Eukaryota	361	C2H2-zf
Eukaryota-Eukaryota	zf-met	10512:2	10512:1	10518:4	10518:2	DIO,ERE,lav,nle,rno	Eukaryota,Eukaryota,Eukaryota,Eukaryota,Eukaryota	COG,ELE,OCD,ORM,PEF,SOA,gga,lcf,mgp,nfu,ocu,ola,pret,ssc,xla	Eukaryota,Eukaryota,Eukaryota,Eukaryota,Eukaryota,Eukaryota,Eukaryota,Eukaryota,Eukaryota,Eukaryota,Eukaryota,Eukaryota,Eukaryota,Eukaryota,Eukaryota	361	C2H2-zf
Eukaryota-Eukaryota	zf-met	10512:2	10512:1	19871:7	19871:4	CHA,CHL,COC,DIO,FUD,NEL,bta,cge,oas,ptg,rno	Eukaryota,Eukaryota,Eukaryota,Eukaryota,Eukaryota,Eukaryota,Eukaryota,Eukaryota,Eukaryota,Eukaryota,Eukaryota	COG,PEF,lcf,nfu,pret,sasa	Eukaryota,Eukaryota,Eukaryota,Eukaryota,Eukaryota,Eukaryota	361	C2H2-zf
Eukaryota-Eukaryota	zf-met	10512:2	10512:1	23196:2	23196:1	CAP,CHA,CHL,COC,DAN,DIO,ERE,FUD,ICT,MAM,MIO,NEL,ORA,PAP,PEM,URP,aju,bta,cfa,cge,csab,ecb,fca,hgl,lav,ngi,nle,oaa,oas,ptg,ptr,rno	Eukaryota,Eukaryota,Eukaryota,Eukaryota,Eukaryota,Eukaryota,Eukaryota,Eukaryota,Eukaryota,Eukaryota,Eukaryota,Eukaryota,Eukaryota,Eukaryota,Eukaryota,Eukaryota,Eukaryota,Eukaryota,Eukaryota,Eukaryota,Eukaryota,Eukaryota,Eukaryota,Eukaryota,Eukaryota,Eukaryota,Eukaryota,Eukaryota,Eukaryota,Eukaryota,Eukaryota,Eukaryota	COG,ORM,PEF,lcf,nfu,ola,pret	Eukaryota,Eukaryota,Eukaryota,Eukaryota,Eukaryota,Eukaryota,Eukaryota	361	C2H2-zf
Eukaryota-Eukaryota	zf-met	10513:3	10513:1	10518:4	10518:2	DIO,ECTE,ERE,lav,lcm,nle,rno,sasa	Eukaryota,Eukaryota,Eukaryota,Eukaryota,Eukaryota,Eukaryota,Eukaryota,Eukaryota	CAA,ICT,ccar,oaa	Eukaryota,Eukaryota,Eukaryota,Eukaryota	361	C2H2-zf
Eukaryota-Eukaryota	zf-met	10518:4	10518:2	18709:5	18709:2	CAA,ORM,ccar,csab,ecb,xla	Eukaryota,Eukaryota,Eukaryota,Eukaryota,Eukaryota,Eukaryota	DIO,ECTE,ERE,lav,nle,rno	Eukaryota,Eukaryota,Eukaryota,Eukaryota,Eukaryota,Eukaryota	361	C2H2-zf
Eukaryota-Eukaryota	zf-met	10518:4	10518:2	19871:14	19871:4	CHA,COC,ELE,FUD,bta,cge,oas,ocu,ptg,ssc	Eukaryota,Eukaryota,Eukaryota,Eukaryota,Eukaryota,Eukaryota,Eukaryota,Eukaryota,Eukaryota,Eukaryota	ECTE,ERE,nle,sasa	Eukaryota,Eukaryota,Eukaryota,Eukaryota	361	C2H2-zf
Eukaryota-Eukaryota	zf-met	13104:1	13104:0	23196:2	23196:1	CHA,NEL,OCD,lav	Eukaryota,Eukaryota,Eukaryota,Eukaryota	PEF,ncc,nfu,pret	Eukaryota,Eukaryota,Eukaryota,Eukaryota	361	C2H2-zf
Eukaryota-Eukaryota	zf-met	14816:4	14816:1	15263:2	15263:0	COG,ORM,PEF,bta,cfa,lcf,oas,ola,pret,sasa,spo	Eukaryota,Eukaryota,Eukaryota,Eukaryota,Eukaryota,Eukaryota,Eukaryota,Eukaryota,Eukaryota,Eukaryota,Eukaryota	ath,gmx,nto,osa,sly,sot,zma	Eukaryota,Eukaryota,Eukaryota,Eukaryota,Eukaryota,Eukaryota,Eukaryota	361	C2H2-zf
Eukaryota-Eukaryota	zf-met	14816:4	14816:3	15263:2	15263:0	COG,ORM,PEF,bta,cfa,lcf,oas,ola,pret,sasa,spo	Eukaryota,Eukaryota,Eukaryota,Eukaryota,Eukaryota,Eukaryota,Eukaryota,Eukaryota,Eukaryota,Eukaryota,Eukaryota	ath,nto,rcu,sly,sot	Eukaryota,Eukaryota,Eukaryota,Eukaryota,Eukaryota	361	C2H2-zf
Eukaryota-Eukaryota	zf-met	22870:4	22870:2	23196:2	23196:1	FUD,gga,lav,lcm,ptg,ssc	Eukaryota,Eukaryota,Eukaryota,Eukaryota,Eukaryota,Eukaryota	COG,ORM,PEF,lcf,ncc,nfu,pret	Eukaryota,Eukaryota,Eukaryota,Eukaryota,Eukaryota,Eukaryota,Eukaryota	361	C2H2-zf
Eukaryota-Eukaryota	zf_UBZ	03511:3	03511:1	03509:7	03509:4	ath,gmx,nto,sly,sot,zma	Eukaryota,Eukaryota,Eukaryota,Eukaryota,Eukaryota,Eukaryota	CAA,MIO,PEF,ani,ccar,cge,lcf,ola,rno,sasa	Eukaryota,Eukaryota,Eukaryota,Eukaryota,Eukaryota,Eukaryota,Eukaryota,Eukaryota,Eukaryota,Eukaryota	361	C2H2-zf
Eukaryota-Eukaryota	zf_UBZ	03511:3	03511:2	03509:7	03509:4	ath,gmx,nto,sly,sot,zma	Eukaryota,Eukaryota,Eukaryota,Eukaryota,Eukaryota,Eukaryota	CAA,CAP,CHA,COC,COG,DAN,ECTE,ELE,FUD,ICT,LEO,MAM,MARM,OCD,ORA,ORM,PAP,SOA,URP,aju,bta,cfa,csab,ecb,fca,gga,hgl,lav,ncr,nfu,ngi,nle,oaa,oas,ocu,pret,ptg,ptr,ssc,xla	Eukaryota,Eukaryota,Eukaryota,Eukaryota,Eukaryota,Eukaryota,Eukaryota,Eukaryota,Eukaryota,Eukaryota,Eukaryota,Eukaryota,Eukaryota,Eukaryota,Eukaryota,Eukaryota,Eukaryota,Eukaryota,Eukaryota,Eukaryota,Eukaryota,Eukaryota,Eukaryota,Eukaryota,Eukaryota,Eukaryota,Eukaryota,Eukaryota,Eukaryota,Eukaryota,Eukaryota,Eukaryota,Eukaryota,Eukaryota,Eukaryota,Eukaryota,Eukaryota,Eukaryota,Eukaryota,Eukaryota	361	C2H2-zf
Eukaryota-Eukaryota	zf-CCCH	13107:2	13107:0	13192:7	13192:0	gmx,nto,osa,rcu,sly,smo,vvi,zma	Eukaryota,Eukaryota,Eukaryota,Eukaryota,Eukaryota,Eukaryota,Eukaryota,Eukaryota	CAA,CAP,CHA,CHL,COC,DAN,DIO,ECTE,ERE,FUD,ICT,MAM,MARM,MIO,OCD,ORA,PAP,PEM,SOA,URP,bta,ccar,cel,cfa,cge,csab,ecb,fca,hgl,lav,ngi,nle,oaa,oas,ocu,ptg,ptr,rno,ssc,xla	Eukaryota,Eukaryota,Eukaryota,Eukaryota,Eukaryota,Eukaryota,Eukaryota,Eukaryota,Eukaryota,Eukaryota,Eukaryota,Eukaryota,Eukaryota,Eukaryota,Eukaryota,Eukaryota,Eukaryota,Eukaryota,Eukaryota,Eukaryota,Eukaryota,Eukaryota,Eukaryota,Eukaryota,Eukaryota,Eukaryota,Eukaryota,Eukaryota,Eukaryota,Eukaryota,Eukaryota,Eukaryota,Eukaryota,Eukaryota,Eukaryota,Eukaryota,Eukaryota,Eukaryota,Eukaryota,Eukaryota	537	CCCH_zf
Eukaryota-Eukaryota	zf-CCCH	13107:2	13107:0	14404:0	14404:1	gmx,nto,osa,rcu,sly,smo,vvi,zma	Eukaryota,Eukaryota,Eukaryota,Eukaryota,Eukaryota,Eukaryota,Eukaryota,Eukaryota	ASM,CAA,CAP,CHA,CHL,COG,DAN,DIO,ECTE,ELE,ERE,FUD,ICT,MAM,MARM,MIO,NEL,OCD,ORA,ORM,PAP,PEF,PEM,SOA,URP,bta,ccar,cfa,cge,csab,ecb,fca,gga,hgl,lav,lcf,lcm,mgp,ncc,nfu,ngi,oaa,oas,ocu,ola,ptr,sasa,spu,xla	Eukaryota,Eukaryota,Eukaryota,Eukaryota,Eukaryota,Eukaryota,Eukaryota,Eukaryota,Eukaryota,Eukaryota,Eukaryota,Eukaryota,Eukaryota,Eukaryota,Eukaryota,Eukaryota,Eukaryota,Eukaryota,Eukaryota,Eukaryota,Eukaryota,Eukaryota,Eukaryota,Eukaryota,Eukaryota,Eukaryota,Eukaryota,Eukaryota,Eukaryota,Eukaryota,Eukaryota,Eukaryota,Eukaryota,Eukaryota,Eukaryota,Eukaryota,Eukaryota,Eukaryota,Eukaryota,Eukaryota…	537	CCCH_zf
Eukaryota-Eukaryota	zf-CCCH	13152:2	13152:3	13192:7	13192:0	gmx,mgp,nto,osa,rcu,sly,smo,sot,vvi,zma	Eukaryota,Eukaryota,Eukaryota,Eukaryota,Eukaryota,Eukaryota,Eukaryota,Eukaryota,Eukaryota,Eukaryota	CHA,ECTE,ORA,lav	Eukaryota,Eukaryota,Eukaryota,Eukaryota	537	CCCH_zf
Eukaryota-Eukaryota	zf-CCCH	13152:2	13152:3	14404:0	14404:1	gmx,nto,osa,rcu,sly,smo,sot,vvi,zma	Eukaryota,Eukaryota,Eukaryota,Eukaryota,Eukaryota,Eukaryota,Eukaryota,Eukaryota,Eukaryota	ASM,CHA,COG,ECTE,LEO,ORA,ORM,PEF,lav,lcf,ncc,ola,pret,sasa	Eukaryota,Eukaryota,Eukaryota,Eukaryota,Eukaryota,Eukaryota,Eukaryota,Eukaryota,Eukaryota,Eukaryota,Eukaryota,Eukaryota,Eukaryota,Eukaryota	537	CCCH_zf
Eukaryota-Eukaryota	zf-CCCH	13152:2	13152:3	14404:10	14404:2	cfa,csab,ecb,ngi,nle	Eukaryota,Eukaryota,Eukaryota,Eukaryota,Eukaryota	COG,LEO,ORM,PEF,lav,lcf,ola,pret,sasa	Eukaryota,Eukaryota,Eukaryota,Eukaryota,Eukaryota,Eukaryota,Eukaryota,Eukaryota,Eukaryota	537	CCCH_zf
Eukaryota-Eukaryota	zf-CCCH	13152:2	13152:3	17552:2	17552:1	gga,nfu,ocu,phu	Eukaryota,Eukaryota,Eukaryota,Eukaryota	ASM,CHA,COG,ECTE,ORA,ORM,PEF,lav,lcf,ola,pret	Eukaryota,Eukaryota,Eukaryota,Eukaryota,Eukaryota,Eukaryota,Eukaryota,Eukaryota,Eukaryota,Eukaryota,Eukaryota	537	CCCH_zf
Eukaryota-Eukaryota	zf-CCCH	13192:7	13192:0	22415:1	22415:2	CAP,CHA,CHL,COC,ECTE,ERE,FUD,ICT,MAM,MARM,MIO,OCD,ORA,PAP,SOA,URP,cfa,cge,csab,fca,lav,ngi,nle,ocu,ptg,ptr,rno	Eukaryota,Eukaryota,Eukaryota,Eukaryota,Eukaryota,Eukaryota,Eukaryota,Eukaryota,Eukaryota,Eukaryota,Eukaryota,Eukaryota,Eukaryota,Eukaryota,Eukaryota,Eukaryota,Eukaryota,Eukaryota,Eukaryota,Eukaryota,Eukaryota,Eukaryota,Eukaryota,Eukaryota,Eukaryota,Eukaryota,Eukaryota	gmx,nto,rcu,sly,smo,sot,vvi	Eukaryota,Eukaryota,Eukaryota,Eukaryota,Eukaryota,Eukaryota,Eukaryota	537	CCCH_zf
Eukaryota-Eukaryota	zf-CCCH	13192:7	13192:10	14404:10	14404:2	ERE,cfa,csab,ecb,ncc,ngi,nle	Eukaryota,Eukaryota,Eukaryota,Eukaryota,Eukaryota,Eukaryota,Eukaryota	COG,ORM,aga,lcf,lcm,pret	Eukaryota,Eukaryota,Eukaryota,Eukaryota,Eukaryota,Eukaryota	537	CCCH_zf
Eukaryota-Eukaryota	zf-CCCH	13192:7	13192:5	14404:10	14404:2	ERE,cfa,csab,ecb,ngi,nle	Eukaryota,Eukaryota,Eukaryota,Eukaryota,Eukaryota,Eukaryota	COG,ELE,LEO,ORM,PEF,gga,lcf,mgp,nfu,ola,sasa	Eukaryota,Eukaryota,Eukaryota,Eukaryota,Eukaryota,Eukaryota,Eukaryota,Eukaryota,Eukaryota,Eukaryota,Eukaryota	537	CCCH_zf
Eukaryota-Eukaryota	zf-CCCH	13193:4	13193:3	14404:10	14404:2	ERE,cfa,csab,ecb,ngi,nle	Eukaryota,Eukaryota,Eukaryota,Eukaryota,Eukaryota,Eukaryota	COG,LEO,ORM,PEF,gga,lcf,nfu,ola	Eukaryota,Eukaryota,Eukaryota,Eukaryota,Eukaryota,Eukaryota,Eukaryota,Eukaryota	537	CCCH_zf
Eukaryota-Eukaryota	zf-CCCH	14321:0	14321:1	14404:0	14404:1	nto,osa,rcu,sly,sot,vvi	Eukaryota,Eukaryota,Eukaryota,Eukaryota,Eukaryota,Eukaryota	ngi,ocu,sasa,spu	Eukaryota,Eukaryota,Eukaryota,Eukaryota	537	CCCH_zf
Eukaryota-Eukaryota	zf-CCCH	14404:0	14404:1	15332:7	15332:3	ASM,CAA,COG,LEO,ORM,PEF,ccar,gga,lcf,lcm,mgp,ncc,nfu,pret,sasa,xla	Eukaryota,Eukaryota,Eukaryota,Eukaryota,Eukaryota,Eukaryota,Eukaryota,Eukaryota,Eukaryota,Eukaryota,Eukaryota,Eukaryota,Eukaryota,Eukaryota,Eukaryota,Eukaryota	gmx,osa,rcu,sly,sot,zma	Eukaryota,Eukaryota,Eukaryota,Eukaryota,Eukaryota,Eukaryota	537	CCCH_zf
Eukaryota-Eukaryota	zf-CCCH	14404:0	14404:1	15687:15	15687:26	ASM,CAA,ORM,ccar,lcf,ola,pret	Eukaryota,Eukaryota,Eukaryota,Eukaryota,Eukaryota,Eukaryota,Eukaryota	ath,nto,osa,sot	Eukaryota,Eukaryota,Eukaryota,Eukaryota	537	CCCH_zf
Eukaryota-Eukaryota	zf-CCCH	14404:0	14404:1	22415:1	22415:2	CAP,CHA,CHL,ECTE,ELE,ERE,FUD,ICT,MAM,MARM,MIO,OCD,ORA,PAP,SOA,URP,cfa,cge,csab,fca,lav,ngi,ocu,ptr	Eukaryota,Eukaryota,Eukaryota,Eukaryota,Eukaryota,Eukaryota,Eukaryota,Eukaryota,Eukaryota,Eukaryota,Eukaryota,Eukaryota,Eukaryota,Eukaryota,Eukaryota,Eukaryota,Eukaryota,Eukaryota,Eukaryota,Eukaryota,Eukaryota,Eukaryota,Eukaryota,Eukaryota	gmx,nto,rcu,sly,smo,sot,vvi	Eukaryota,Eukaryota,Eukaryota,Eukaryota,Eukaryota,Eukaryota,Eukaryota	537	CCCH_zf
Eukaryota-Eukaryota	zf-CCCH	14404:0	14404:1	23048:2	23048:1	COG,PEF,lcf,pret,sasa	Eukaryota,Eukaryota,Eukaryota,Eukaryota,Eukaryota	gmx,nto,osa,rcu,sly,sot	Eukaryota,Eukaryota,Eukaryota,Eukaryota,Eukaryota,Eukaryota	537	CCCH_zf
Eukaryota-Eukaryota	zf-CCCH	15259:3	15259:1	14404:10	14404:2	cfa,csab,ngi,nle	Eukaryota,Eukaryota,Eukaryota,Eukaryota	COG,PEF,lcf,ocu,pret,sasa	Eukaryota,Eukaryota,Eukaryota,Eukaryota,Eukaryota,Eukaryota	537	CCCH_zf
Eukaryota-Eukaryota	zf-CCCH	17552:2	17552:1	14404:10	14404:2	ERE,cfa,csab,ecb,ngi,nle	Eukaryota,Eukaryota,Eukaryota,Eukaryota,Eukaryota,Eukaryota	gga,nfu,ocu,xla	Eukaryota,Eukaryota,Eukaryota,Eukaryota	537	CCCH_zf
Eukaryota-Eukaryota	zf-CCCH	17552:2	17552:1	15690:7	15690:5	ASM,CAA,COG,PEF,ccar	Eukaryota,Eukaryota,Eukaryota,Eukaryota,Eukaryota	gga,oaa,ocu,xla	Eukaryota,Eukaryota,Eukaryota,Eukaryota	537	CCCH_zf
Eukaryota-Eukaryota	zf-CCCH	17552:2	17552:1	23047:3	23047:1	COG,PEF,lcf,pret	Eukaryota,Eukaryota,Eukaryota,Eukaryota	gga,nfu,ocu,xla	Eukaryota,Eukaryota,Eukaryota,Eukaryota	537	CCCH_zf
Eukaryota-Eukaryota	zf-CCCH	17552:2	17552:1	23048:4	23048:1	COG,PEF,lcf,pret	Eukaryota,Eukaryota,Eukaryota,Eukaryota	gga,nfu,ocu,xla	Eukaryota,Eukaryota,Eukaryota,Eukaryota	537	CCCH_zf
Eukaryota-Eukaryota	zf-CCCH	23047:3	23047:1	14404:10	14404:2	ERE,cfa,csab,ecb,ngi,nle	Eukaryota,Eukaryota,Eukaryota,Eukaryota,Eukaryota,Eukaryota	COG,PEF,lcf,pret,sasa	Eukaryota,Eukaryota,Eukaryota,Eukaryota,Eukaryota	537	CCCH_zf
Eukaryota-Eukaryota	zf-CCCH_4	05544:2	05544:0	13152:3	13152:2	CAA,COC,DAN,FUD,ICT,MAM,MIO,NEL,PAP,PEM,SOA,URP,bta,ccar,cfa,cge,csab,fca,gga,hgl,mgp,ngi,nle,oas,ptg,ptr,rcu,sly,sot	Eukaryota,Eukaryota,Eukaryota,Eukaryota,Eukaryota,Eukaryota,Eukaryota,Eukaryota,Eukaryota,Eukaryota,Eukaryota,Eukaryota,Eukaryota,Eukaryota,Eukaryota,Eukaryota,Eukaryota,Eukaryota,Eukaryota,Eukaryota,Eukaryota,Eukaryota,Eukaryota,Eukaryota,Eukaryota,Eukaryota,Eukaryota,Eukaryota,Eukaryota	CHA,COG,LEO,ORA,ORM,lav,lcf,ola,pret	Eukaryota,Eukaryota,Eukaryota,Eukaryota,Eukaryota,Eukaryota,Eukaryota,Eukaryota,Eukaryota	537	CCCH_zf
Eukaryota-Eukaryota	APOBEC2	18750:1	18750:3	18772:0	18772:1	DIO,ERE,aju,bta,cfa,ecb,gga,hgl,mgp,oaa,oas,ssc	Eukaryota,Eukaryota,Eukaryota,Eukaryota,Eukaryota,Eukaryota,Eukaryota,Eukaryota,Eukaryota,Eukaryota,Eukaryota,Eukaryota	MIO,PEM,cge,rno	Eukaryota,Eukaryota,Eukaryota,Eukaryota	109	CDA
Eukaryota-Eukaryota	CH	05730:34	05730:38	06084:11	06084:3	ICT,MARM,aju,oas	Eukaryota,Eukaryota,Eukaryota,Eukaryota	COG,PEF,PEM,lcf,lcm,ncc,nfu,pret,xla	Eukaryota,Eukaryota,Eukaryota,Eukaryota,Eukaryota,Eukaryota,Eukaryota,Eukaryota,Eukaryota	188	CH
Eukaryota-Eukaryota	CH	05730:34	05730:38	13710:7	13710:6	FUD,ICT,MARM,aju,cfa	Eukaryota,Eukaryota,Eukaryota,Eukaryota,Eukaryota	COG,PEF,lcf,nfu	Eukaryota,Eukaryota,Eukaryota,Eukaryota	188	CH
Eukaryota-Eukaryota	CH	05730:34	05730:38	13710:8	13710:6	FUD,ICT,MARM,aju,cfa	Eukaryota,Eukaryota,Eukaryota,Eukaryota,Eukaryota	COG,LEO,PEF,lcf,xla	Eukaryota,Eukaryota,Eukaryota,Eukaryota,Eukaryota	188	CH
Eukaryota-Eukaryota	CH	05730:34	05730:38	18626:178	18626:102	ELE,FUD,ICT,MARM,aju,bta,cfa,oas	Eukaryota,Eukaryota,Eukaryota,Eukaryota,Eukaryota,Eukaryota,Eukaryota,Eukaryota	COG,LEO,PEF,lcf,lcm	Eukaryota,Eukaryota,Eukaryota,Eukaryota,Eukaryota	188	CH
Eukaryota-Eukaryota	CH	06084:11	06084:3	06115:3	06115:2	ASM,CAA,ORM,sasa	Eukaryota,Eukaryota,Eukaryota,Eukaryota	MARM,MIO,aju,oas,ptg	Eukaryota,Eukaryota,Eukaryota,Eukaryota,Eukaryota	188	CH
Eukaryota-Eukaryota	CH	06084:11	06084:7	06115:3	06115:2	ASM,CAA,ORM,sasa	Eukaryota,Eukaryota,Eukaryota,Eukaryota	MARM,MIO,aju,oas,ptg	Eukaryota,Eukaryota,Eukaryota,Eukaryota,Eukaryota	188	CH
Eukaryota-Eukaryota	CH	06084:11	06084:7	17570:0	17570:9	CAP,CHA,CHL,OCD,PEF,PEM,cfa,hgl	Eukaryota,Eukaryota,Eukaryota,Eukaryota,Eukaryota,Eukaryota,Eukaryota,Eukaryota	COC,ICT,aju,ptg	Eukaryota,Eukaryota,Eukaryota,Eukaryota	188	CH
Eukaryota-Eukaryota	CH	06084:11	06084:7	19326:5	19326:3	CAP,OCD,ccar,ncc	Eukaryota,Eukaryota,Eukaryota,Eukaryota	COC,ECTE,FUD,LEO,aga,aju,nle,oas,ptg	Eukaryota,Eukaryota,Eukaryota,Eukaryota,Eukaryota,Eukaryota,Eukaryota,Eukaryota,Eukaryota	188	CH
Eukaryota-Eukaryota	CH	06084:11	06084:7	19483:3	19483:0	ASM,CHA,ccar,lav	Eukaryota,Eukaryota,Eukaryota,Eukaryota	COC,ECTE,FUD,ICT,LEO,MIO,aju,nle,ptg	Eukaryota,Eukaryota,Eukaryota,Eukaryota,Eukaryota,Eukaryota,Eukaryota,Eukaryota,Eukaryota	188	CH
Eukaryota-Eukaryota	CH	06115:3	06115:2	06084:17	06084:13	CAP,DAN,DIO,MARM,MIO,URP	Eukaryota,Eukaryota,Eukaryota,Eukaryota,Eukaryota,Eukaryota	ASM,CAA,ORM,sasa	Eukaryota,Eukaryota,Eukaryota,Eukaryota	188	CH
Eukaryota-Eukaryota	CH	17570:0	17570:1	06084:17	06084:13	COC,ERE,SOA,URP	Eukaryota,Eukaryota,Eukaryota,Eukaryota	CAA,COG,LEO,ORM,PEF,ccar,gga,lcf,nfu,sasa	Eukaryota,Eukaryota,Eukaryota,Eukaryota,Eukaryota,Eukaryota,Eukaryota,Eukaryota,Eukaryota,Eukaryota	188	CH
Eukaryota-Eukaryota	CH	17570:0	17570:1	13710:7	13710:6	ICT,aju,lav,ptg	Eukaryota,Eukaryota,Eukaryota,Eukaryota	COG,ORM,PEF,lcf,nfu,sasa	Eukaryota,Eukaryota,Eukaryota,Eukaryota,Eukaryota,Eukaryota	188	CH
Eukaryota-Eukaryota	CH	17570:0	17570:1	18626:178	18626:102	COC,ERE,ICT,SOA,URP,aju,bta,ecb,fca,lav,oaa,oas,ocu,ptg	Eukaryota,Eukaryota,Eukaryota,Eukaryota,Eukaryota,Eukaryota,Eukaryota,Eukaryota,Eukaryota,Eukaryota,Eukaryota,Eukaryota,Eukaryota,Eukaryota	COG,LEO,PEF,lcf,sasa	Eukaryota,Eukaryota,Eukaryota,Eukaryota,Eukaryota	188	CH
Eukaryota-Eukaryota	CH	17570:0	17570:8	18626:178	18626:102	ERE,SOA,bta,ecb,lav,oaa,oas	Eukaryota,Eukaryota,Eukaryota,Eukaryota,Eukaryota,Eukaryota,Eukaryota	ASM,COG,LEO,lcf,lcm,sasa	Eukaryota,Eukaryota,Eukaryota,Eukaryota,Eukaryota,Eukaryota	188	CH
Eukaryota-Eukaryota	CH	18626:136	18626:13	06084:17	06084:13	CAP,COC,ERE,SOA	Eukaryota,Eukaryota,Eukaryota,Eukaryota	ASM,COG,LEO,sasa	Eukaryota,Eukaryota,Eukaryota,Eukaryota	188	CH
Eukaryota-Eukaryota	CH	18626:136	18626:38	06084:17	06084:13	CAP,COC,ERE,MARM,SOA,URP	Eukaryota,Eukaryota,Eukaryota,Eukaryota,Eukaryota,Eukaryota	COG,LEO,ccar,lcf	Eukaryota,Eukaryota,Eukaryota,Eukaryota	188	CH
Eukaryota-Eukaryota	CH	18626:136	18626:38	19326:5	19326:3	CAP,ICT,MARM,OCD	Eukaryota,Eukaryota,Eukaryota,Eukaryota	COG,DAN,ECTE,LEO,lcf,mgp,oas,ptg	Eukaryota,Eukaryota,Eukaryota,Eukaryota,Eukaryota,Eukaryota,Eukaryota,Eukaryota	188	CH
Eukaryota-Eukaryota	CH	18626:136	18626:47	13710:7	13710:6	ICT,PAP,PEM,cfa,rno	Eukaryota,Eukaryota,Eukaryota,Eukaryota,Eukaryota	ASM,COG,lcf,nfu,ola	Eukaryota,Eukaryota,Eukaryota,Eukaryota,Eukaryota	188	CH
Eukaryota-Eukaryota	CH	18626:136	18626:63	06084:17	06084:13	CAP,COC,ERE,MARM,SOA,URP	Eukaryota,Eukaryota,Eukaryota,Eukaryota,Eukaryota,Eukaryota	COG,lcf,nfu,ola,sasa	Eukaryota,Eukaryota,Eukaryota,Eukaryota,Eukaryota	188	CH
Eukaryota-Eukaryota	CH	18626:136	18626:63	13710:7	13710:6	CAP,ICT,MARM,PAP,PEM,cfa,rno	Eukaryota,Eukaryota,Eukaryota,Eukaryota,Eukaryota,Eukaryota,Eukaryota	COG,lcf,nfu,ola,sasa	Eukaryota,Eukaryota,Eukaryota,Eukaryota,Eukaryota	188	CH
Eukaryota-Eukaryota	CH	18626:136	18626:63	19326:5	19326:3	CAP,ICT,MARM,OCD	Eukaryota,Eukaryota,Eukaryota,Eukaryota	COG,lcf,nfu,ola,sasa	Eukaryota,Eukaryota,Eukaryota,Eukaryota,Eukaryota	188	CH
Eukaryota-Eukaryota	CH	18626:136	18626:73	06084:17	06084:13	CAP,COC,ERE,MARM,SOA,URP	Eukaryota,Eukaryota,Eukaryota,Eukaryota,Eukaryota,Eukaryota	ASM,gga,nfu,sasa	Eukaryota,Eukaryota,Eukaryota,Eukaryota	188	CH
Eukaryota-Eukaryota	CH	18626:136	18626:73	19326:5	19326:3	CAP,ICT,MARM,OCD	Eukaryota,Eukaryota,Eukaryota,Eukaryota	ASM,gga,mgp,nfu,sasa	Eukaryota,Eukaryota,Eukaryota,Eukaryota,Eukaryota	188	CH
Eukaryota-Eukaryota	DnaJ	04082:1	04082:0	19373:2	19373:1	nto,rcu,sly,sot,vvi	Eukaryota,Eukaryota,Eukaryota,Eukaryota,Eukaryota	COG,FUD,LEO,ORM,PEF,aga,hgl,lcf,lcm,mgp,oaa,ola,pret,sasa,spu	Eukaryota,Eukaryota,Eukaryota,Eukaryota,Eukaryota,Eukaryota,Eukaryota,Eukaryota,Eukaryota,Eukaryota,Eukaryota,Eukaryota,Eukaryota,Eukaryota,Eukaryota	392	Chaperone-J
Eukaryota-Eukaryota	DnaJ	04082:1	04082:2	08855:2	08855:1	ASM,CAA,ccar,phu	Eukaryota,Eukaryota,Eukaryota,Eukaryota	DIO,ICT,MARM,MIO,NEL,PEM,SOA,URP,cge,ngi,rno	Eukaryota,Eukaryota,Eukaryota,Eukaryota,Eukaryota,Eukaryota,Eukaryota,Eukaryota,Eukaryota,Eukaryota,Eukaryota	392	Chaperone-J
Eukaryota-Eukaryota	DnaJ	04082:1	04082:2	19373:2	19373:1	nto,rcu,sly,sot,vvi	Eukaryota,Eukaryota,Eukaryota,Eukaryota,Eukaryota	CAP,CHA,CHL,COC,DAN,DIO,ECTE,ELE,ERE,FUD,ICT,MAM,MARM,MIO,NEL,OCD,ORA,PAP,PEM,SOA,URP,aju,bta,cfa,cge,csab,ecb,fca,gga,hgl,lav,ngi,nle,oas,ocu,ptg,ptr,rno,ssc	Eukaryota,Eukaryota,Eukaryota,Eukaryota,Eukaryota,Eukaryota,Eukaryota,Eukaryota,Eukaryota,Eukaryota,Eukaryota,Eukaryota,Eukaryota,Eukaryota,Eukaryota,Eukaryota,Eukaryota,Eukaryota,Eukaryota,Eukaryota,Eukaryota,Eukaryota,Eukaryota,Eukaryota,Eukaryota,Eukaryota,Eukaryota,Eukaryota,Eukaryota,Eukaryota,Eukaryota,Eukaryota,Eukaryota,Eukaryota,Eukaryota,Eukaryota,Eukaryota,Eukaryota,Eukaryota	392	Chaperone-J
Eukaryota-Eukaryota	DnaJ	08855:2	08855:1	09526:2	09526:0	DIO,MIO,ORM,PEM,SOA,cge,ngi,ola,rno	Eukaryota,Eukaryota,Eukaryota,Eukaryota,Eukaryota,Eukaryota,Eukaryota,Eukaryota,Eukaryota	CHA,CHL,DAN,ECTE,ELE,ERE,FUD,MAM,OCD,PAP,aju,bta,csab,ecb,fca,lav,lcm,nle,oas,ocu,ptg,ptr	Eukaryota,Eukaryota,Eukaryota,Eukaryota,Eukaryota,Eukaryota,Eukaryota,Eukaryota,Eukaryota,Eukaryota,Eukaryota,Eukaryota,Eukaryota,Eukaryota,Eukaryota,Eukaryota,Eukaryota,Eukaryota,Eukaryota,Eukaryota,Eukaryota,Eukaryota	392	Chaperone-J
Eukaryota-Eukaryota	DnaJ	09526:2	09526:0	09506:3	09506:2	ECTE,ELE,lav,nle	Eukaryota,Eukaryota,Eukaryota,Eukaryota	CAP,COG,DIO,LEO,ORM,PEF,cfa,cge,gga,hgl,lcf,mgp,nfu,ngi,ola,pret,rno,sasa,ssc	Eukaryota,Eukaryota,Eukaryota,Eukaryota,Eukaryota,Eukaryota,Eukaryota,Eukaryota,Eukaryota,Eukaryota,Eukaryota,Eukaryota,Eukaryota,Eukaryota,Eukaryota,Eukaryota,Eukaryota,Eukaryota,Eukaryota	392	Chaperone-J
Eukaryota-Eukaryota	DnaJ	09527:46	09527:16	09506:3	09506:2	COC,ECTE,ELE,MIO,PEM,SOA,lav,nle	Eukaryota,Eukaryota,Eukaryota,Eukaryota,Eukaryota,Eukaryota,Eukaryota,Eukaryota	osa,sly,vvi,zma	Eukaryota,Eukaryota,Eukaryota,Eukaryota	392	Chaperone-J
Eukaryota-Eukaryota	DnaJ	09527:46	09527:6	09506:3	09506:2	COC,ECTE,ELE,MIO,PEM,SOA,lav,nle	Eukaryota,Eukaryota,Eukaryota,Eukaryota,Eukaryota,Eukaryota,Eukaryota,Eukaryota	ath,gmx,rcu,vvi	Eukaryota,Eukaryota,Eukaryota,Eukaryota	392	Chaperone-J
Eukaryota-Eukaryota	DnaJ	19373:2	19373:1	09506:3	09506:2	COC,ECTE,ELE,MIO,PEM,SOA,ccar,lav,nle	Eukaryota,Eukaryota,Eukaryota,Eukaryota,Eukaryota,Eukaryota,Eukaryota,Eukaryota,Eukaryota	gmx,ncc,nfu,nto,osa,rcu,sly,vvi,zma	Eukaryota,Eukaryota,Eukaryota,Eukaryota,Eukaryota,Eukaryota,Eukaryota,Eukaryota,Eukaryota	392	Chaperone-J
Eukaryota-Eukaryota	Laminin_G_1	06240:9	06240:8	08115:3	08115:2	dme,gga,lcm,mgp,oaa,pret	Eukaryota,Eukaryota,Eukaryota,Eukaryota,Eukaryota,Eukaryota	MAM,ORA,SOA,ame,cfa,csab,ecb,nle,ptr	Eukaryota,Eukaryota,Eukaryota,Eukaryota,Eukaryota,Eukaryota,Eukaryota,Eukaryota,Eukaryota	4	Concanavalin
Eukaryota-Eukaryota	Laminin_G_1	06839:8	06839:7	19601:8	19601:5	ICT,URP,aju,csab,nle,ptg	Eukaryota,Eukaryota,Eukaryota,Eukaryota,Eukaryota,Eukaryota	COG,ORM,PEF,lcf	Eukaryota,Eukaryota,Eukaryota,Eukaryota	4	Concanavalin
Eukaryota-Eukaryota	Laminin_G_1	07377:4	07377:5	08115:3	08115:2	ASM,LEO,oaa,pret	Eukaryota,Eukaryota,Eukaryota,Eukaryota	COC,ECTE,MAM,SOA,csab,ptr	Eukaryota,Eukaryota,Eukaryota,Eukaryota,Eukaryota,Eukaryota	4	Concanavalin
Eukaryota-Eukaryota	Laminin_G_1	07377:4	07377:9	08115:3	08115:2	ASM,LEO,oaa,pret	Eukaryota,Eukaryota,Eukaryota,Eukaryota	DAN,ELE,ame,cfa,ecb	Eukaryota,Eukaryota,Eukaryota,Eukaryota,Eukaryota	4	Concanavalin
Eukaryota-Eukaryota	Laminin_G_2	03908:8	03908:1	06839:7	06839:8	CAP,ELE,ERE,MAM,PAP,aju,bta,csab,fca,lav,nle,oaa,oas,ptg,ptr	Eukaryota,Eukaryota,Eukaryota,Eukaryota,Eukaryota,Eukaryota,Eukaryota,Eukaryota,Eukaryota,Eukaryota,Eukaryota,Eukaryota,Eukaryota,Eukaryota,Eukaryota	CAA,COG,ORM,PEF	Eukaryota,Eukaryota,Eukaryota,Eukaryota	4	Concanavalin
Eukaryota-Eukaryota	Laminin_G_2	06255:12	06255:11	06839:7	06839:8	DAN,ELE,ERE,lav	Eukaryota,Eukaryota,Eukaryota,Eukaryota	CAA,ORM,PEF,ccar	Eukaryota,Eukaryota,Eukaryota,Eukaryota	4	Concanavalin
Eukaryota-Eukaryota	Laminin_G_2	06255:12	06255:7	06839:9	06839:8	DAN,ELE,ERE,lav	Eukaryota,Eukaryota,Eukaryota,Eukaryota	CAA,ORA,nfu,pret,xla	Eukaryota,Eukaryota,Eukaryota,Eukaryota,Eukaryota	4	Concanavalin
Eukaryota-Eukaryota	Laminin_G_2	06839:7	06839:8	06255:15	06255:11	CAA,ORM,PEF,ccar	Eukaryota,Eukaryota,Eukaryota,Eukaryota	CAP,CHL,MAM,aju	Eukaryota,Eukaryota,Eukaryota,Eukaryota	4	Concanavalin
Eukaryota-Eukaryota	Laminin_G_2	06839:7	06839:8	14704:4	14704:1	CAA,COG,ORM,PEF,lcf	Eukaryota,Eukaryota,Eukaryota,Eukaryota,Eukaryota	DAN,MIO,cfa,fca	Eukaryota,Eukaryota,Eukaryota,Eukaryota	4	Concanavalin
Eukaryota-Eukaryota	Laminin_G_2	14704:4	14704:1	06839:9	06839:8	DAN,MIO,cfa,fca	Eukaryota,Eukaryota,Eukaryota,Eukaryota	CAA,ORA,nfu,ola,pret,xla	Eukaryota,Eukaryota,Eukaryota,Eukaryota,Eukaryota,Eukaryota	4	Concanavalin
Eukaryota-Eukaryota	Laminin_G_3	07762:2	07762:0	18263:8	18263:1	CAA,ICT,URP,mgp	Eukaryota,Eukaryota,Eukaryota,Eukaryota	CHA,CHL,COC,csab,lav	Eukaryota,Eukaryota,Eukaryota,Eukaryota,Eukaryota	4	Concanavalin
Eukaryota-Eukaryota	Laminin_G_3	18953:8	18953:3	23286:16	23286:7	ath,gmx,nto,osa,rcu,sot,vvi,zma	Eukaryota,Eukaryota,Eukaryota,Eukaryota,Eukaryota,Eukaryota,Eukaryota,Eukaryota	ASM,CAA,CHA,CHL,COC,COG,DAN,DIO,ELE,ERE,FUD,ICT,MAM,OCD,ORA,ORM,PEM,SOA,URP,bta,ccar,cfa,cge,csab,ecb,fca,gga,nfu,ngi,nle,oaa,ocu,ola,ptr,rno,sasa,ssc,xla	Eukaryota,Eukaryota,Eukaryota,Eukaryota,Eukaryota,Eukaryota,Eukaryota,Eukaryota,Eukaryota,Eukaryota,Eukaryota,Eukaryota,Eukaryota,Eukaryota,Eukaryota,Eukaryota,Eukaryota,Eukaryota,Eukaryota,Eukaryota,Eukaryota,Eukaryota,Eukaryota,Eukaryota,Eukaryota,Eukaryota,Eukaryota,Eukaryota,Eukaryota,Eukaryota,Eukaryota,Eukaryota,Eukaryota,Eukaryota,Eukaryota,Eukaryota,Eukaryota,Eukaryota	4	Concanavalin
Eukaryota-Eukaryota	MAM	16747:89	16747:8	18273:19	18273:15	FUD,MARM,oaa,rno	Eukaryota,Eukaryota,Eukaryota,Eukaryota	MAM,OCD,ORM,PAP,ptg	Eukaryota,Eukaryota,Eukaryota,Eukaryota,Eukaryota	4	Concanavalin
Eukaryota-Eukaryota	PRY	10647:5	10647:0	06712:14	06712:3	COG,PEF,nfu,ola,pret	Eukaryota,Eukaryota,Eukaryota,Eukaryota,Eukaryota	DAN,MAM,OCD,ORA,csab,hgl,nle,ptr	Eukaryota,Eukaryota,Eukaryota,Eukaryota,Eukaryota,Eukaryota,Eukaryota,Eukaryota	4	Concanavalin
Eukaryota-Eukaryota	PRY	10647:5	10647:0	06712:18	06712:3	ASM,COG,PEF,nfu,ola,pret	Eukaryota,Eukaryota,Eukaryota,Eukaryota,Eukaryota,Eukaryota	DAN,MAM,ORA,csab,nle,ptr	Eukaryota,Eukaryota,Eukaryota,Eukaryota,Eukaryota,Eukaryota	4	Concanavalin
Eukaryota-Eukaryota	PRY	22614:94	22614:46	06712:14	06712:3	COG,PEF,nfu,pret	Eukaryota,Eukaryota,Eukaryota,Eukaryota	DAN,DIO,LEO,MAM,MIO,OCD,ORA,cge,csab,hgl,lcm,nle,ptr	Eukaryota,Eukaryota,Eukaryota,Eukaryota,Eukaryota,Eukaryota,Eukaryota,Eukaryota,Eukaryota,Eukaryota,Eukaryota,Eukaryota,Eukaryota	4	Concanavalin
Eukaryota-Eukaryota	PRY	22614:94	22614:46	06712:18	06712:3	COG,PEF,nfu,pret	Eukaryota,Eukaryota,Eukaryota,Eukaryota	DAN,DIO,LEO,MAM,MIO,ORA,cge,csab,nle,ptr	Eukaryota,Eukaryota,Eukaryota,Eukaryota,Eukaryota,Eukaryota,Eukaryota,Eukaryota,Eukaryota,Eukaryota	4	Concanavalin
Eukaryota-Eukaryota	Pentaxin	08455:2	08455:1	08466:3	08466:2	CAP,ICT,MARM,PAP,aju,ptg	Eukaryota,Eukaryota,Eukaryota,Eukaryota,Eukaryota,Eukaryota	LEO,MAM,ORA,bta,ecb,ocu	Eukaryota,Eukaryota,Eukaryota,Eukaryota,Eukaryota,Eukaryota	4	Concanavalin
Eukaryota-Eukaryota	Pentaxin	08455:2	08455:1	08466:6	08466:2	CAP,ICT,MARM,PAP,aju,ptg	Eukaryota,Eukaryota,Eukaryota,Eukaryota,Eukaryota,Eukaryota	COG,lcf,nfu,pret	Eukaryota,Eukaryota,Eukaryota,Eukaryota	4	Concanavalin
Eukaryota-Eukaryota	Pentaxin	08455:2	08455:1	17495:7	17495:0	PAP,mgp,ptg,ptr	Eukaryota,Eukaryota,Eukaryota,Eukaryota	ELE,PEM,lcf,rno	Eukaryota,Eukaryota,Eukaryota,Eukaryota	4	Concanavalin
Eukaryota-Eukaryota	Cu-oxidase	03899:7	03899:6	13624:1	13624:0	OCD,PAP,aju,fca,ptg	Eukaryota,Eukaryota,Eukaryota,Eukaryota,Eukaryota	ERE,URP,gga,mgp,mmu,ngi	Eukaryota,Eukaryota,Eukaryota,Eukaryota,Eukaryota,Eukaryota	26	CU_oxidase
Eukaryota-Eukaryota	CUB	13912:8	13912:16	16747:1	16747:55	ERE,MARM,OCD,ecb	Eukaryota,Eukaryota,Eukaryota,Eukaryota	ASM,ncc,nfu,pret,ptg,sasa	Eukaryota,Eukaryota,Eukaryota,Eukaryota,Eukaryota,Eukaryota	164	CUB
Eukaryota-Eukaryota	CUB	13912:8	13912:16	16747:90	16747:55	ERE,MARM,OCD,rno	Eukaryota,Eukaryota,Eukaryota,Eukaryota	nfu,pret,ptg,ptr,sasa	Eukaryota,Eukaryota,Eukaryota,Eukaryota,Eukaryota	164	CUB
Eukaryota-Eukaryota	CUB	16747:1	16747:38	13912:17	13912:16	ASM,COG,PEF,ncc,nfu,pret,sasa	Eukaryota,Eukaryota,Eukaryota,Eukaryota,Eukaryota,Eukaryota,Eukaryota	CHL,OCD,aju,bta,cfa,ecb,gga,oas	Eukaryota,Eukaryota,Eukaryota,Eukaryota,Eukaryota,Eukaryota,Eukaryota,Eukaryota	164	CUB
Eukaryota-Eukaryota	CUB	16747:1	16747:49	13912:17	13912:16	COG,ncc,nfu,pret	Eukaryota,Eukaryota,Eukaryota,Eukaryota	CHL,ERE,ICT,MAM,MIO,OCD,URP,bta,cfa,ecb,gga,oas,ssc,xla	Eukaryota,Eukaryota,Eukaryota,Eukaryota,Eukaryota,Eukaryota,Eukaryota,Eukaryota,Eukaryota,Eukaryota,Eukaryota,Eukaryota,Eukaryota,Eukaryota	164	CUB
Eukaryota-Eukaryota	CUB	16747:1	16747:55	13912:17	13912:16	ASM,ncc,nfu,pret,sasa	Eukaryota,Eukaryota,Eukaryota,Eukaryota,Eukaryota	CHL,ERE,ICT,MARM,OCD,URP,cfa,ecb,xla	Eukaryota,Eukaryota,Eukaryota,Eukaryota,Eukaryota,Eukaryota,Eukaryota,Eukaryota,Eukaryota	164	CUB
Eukaryota-Eukaryota	CUB	16747:1	16747:6	13912:17	13912:16	ASM,COG,PEF,ncc,nfu,pret,sasa	Eukaryota,Eukaryota,Eukaryota,Eukaryota,Eukaryota,Eukaryota,Eukaryota	CHL,ERE,ICT,MAM,MARM,MIO,OCD,URP,bta,cfa,ecb,oas,ssc	Eukaryota,Eukaryota,Eukaryota,Eukaryota,Eukaryota,Eukaryota,Eukaryota,Eukaryota,Eukaryota,Eukaryota,Eukaryota,Eukaryota,Eukaryota	164	CUB
Eukaryota-Eukaryota	CUB	16747:1	16747:77	13912:17	13912:16	ASM,COG,PEF,ncc,sasa	Eukaryota,Eukaryota,Eukaryota,Eukaryota,Eukaryota	CHL,MARM,MIO,URP,gga	Eukaryota,Eukaryota,Eukaryota,Eukaryota,Eukaryota	164	CUB
Eukaryota-Eukaryota	CUB	16747:1	16747:8	13912:17	13912:16	ASM,PEF,ncc,nfu,pret,sasa	Eukaryota,Eukaryota,Eukaryota,Eukaryota,Eukaryota,Eukaryota	ERE,MAM,OCD,URP,aju,ssc	Eukaryota,Eukaryota,Eukaryota,Eukaryota,Eukaryota,Eukaryota	164	CUB
Eukaryota-Eukaryota	Cupin_8	11323:1	11323:0	16342:7	16342:0	COG,ani,ncr,sasa	Eukaryota,Eukaryota,Eukaryota,Eukaryota	PAP,aju,fca,ptg	Eukaryota,Eukaryota,Eukaryota,Eukaryota	29	Cupin
Eukaryota-Eukaryota	cNMP_binding	01068:2	01068:0	14726:4	14726:2	ath,gmx,nto,osa,rcu,sly,sot,vvi,zma	Eukaryota,Eukaryota,Eukaryota,Eukaryota,Eukaryota,Eukaryota,Eukaryota,Eukaryota,Eukaryota	DIO,URP,cfa,hgl,lav,ocu,spu	Eukaryota,Eukaryota,Eukaryota,Eukaryota,Eukaryota,Eukaryota,Eukaryota	29	Cupin
Eukaryota-Eukaryota	cNMP_binding	01068:2	01068:0	14726:6	14726:2	ath,gmx,nto,osa,rcu,sly,sot,vvi,zma	Eukaryota,Eukaryota,Eukaryota,Eukaryota,Eukaryota,Eukaryota,Eukaryota,Eukaryota,Eukaryota	URP,lcm,ocu,sasa	Eukaryota,Eukaryota,Eukaryota,Eukaryota	29	Cupin
Eukaryota-Eukaryota	cNMP_binding	01068:2	01068:1	14726:4	14726:2	ath,gmx,nto,osa,rcu,sly,sot,vvi,zma	Eukaryota,Eukaryota,Eukaryota,Eukaryota,Eukaryota,Eukaryota,Eukaryota,Eukaryota,Eukaryota	CAP,CHL,DIO,ECTE,FUD,ICT,MARM,OCD,PEM,cge,nle,oaa,ocu	Eukaryota,Eukaryota,Eukaryota,Eukaryota,Eukaryota,Eukaryota,Eukaryota,Eukaryota,Eukaryota,Eukaryota,Eukaryota,Eukaryota,Eukaryota	29	Cupin
Eukaryota-Eukaryota	cNMP_binding	01068:2	01068:1	14726:6	14726:2	ath,gmx,nto,osa,rcu,sly,sot,vvi,zma	Eukaryota,Eukaryota,Eukaryota,Eukaryota,Eukaryota,Eukaryota,Eukaryota,Eukaryota,Eukaryota	COC,ICT,MARM,OCD,PEM,aju,cge,fca,ocu,ptg,sasa	Eukaryota,Eukaryota,Eukaryota,Eukaryota,Eukaryota,Eukaryota,Eukaryota,Eukaryota,Eukaryota,Eukaryota,Eukaryota	29	Cupin
Eukaryota-Eukaryota	cNMP_binding	01068:2	01068:3	14726:4	14726:2	ath,gmx,nto,osa,rcu,sly,sot,vvi,zma	Eukaryota,Eukaryota,Eukaryota,Eukaryota,Eukaryota,Eukaryota,Eukaryota,Eukaryota,Eukaryota	CAP,CHA,CHL,DIO,ECTE,ELE,ERE,FUD,ICT,MAM,MARM,MIO,OCD,ORA,PEM,SOA,URP,bta,cfa,cge,hgl,lav,nle,oaa,oas,ocu,ptr,rno,spu	Eukaryota,Eukaryota,Eukaryota,Eukaryota,Eukaryota,Eukaryota,Eukaryota,Eukaryota,Eukaryota,Eukaryota,Eukaryota,Eukaryota,Eukaryota,Eukaryota,Eukaryota,Eukaryota,Eukaryota,Eukaryota,Eukaryota,Eukaryota,Eukaryota,Eukaryota,Eukaryota,Eukaryota,Eukaryota,Eukaryota,Eukaryota,Eukaryota,Eukaryota	29	Cupin
Eukaryota-Eukaryota	cNMP_binding	01068:2	01068:3	14726:6	14726:2	ath,gmx,nto,osa,rcu,sly,sot,vvi,zma	Eukaryota,Eukaryota,Eukaryota,Eukaryota,Eukaryota,Eukaryota,Eukaryota,Eukaryota,Eukaryota	COC,ICT,LEO,MARM,MIO,OCD,PAP,PEM,URP,aju,bta,cge,ecb,fca,lcm,oas,ocu,ptg,sasa,ssc	Eukaryota,Eukaryota,Eukaryota,Eukaryota,Eukaryota,Eukaryota,Eukaryota,Eukaryota,Eukaryota,Eukaryota,Eukaryota,Eukaryota,Eukaryota,Eukaryota,Eukaryota,Eukaryota,Eukaryota,Eukaryota,Eukaryota,Eukaryota	29	Cupin
Eukaryota-Eukaryota	cNMP_binding	04907:1	04907:0	08020:2	08020:1	CAA,LEO,ORM,PEF,lcf,nfu,ola,pret,sasa,xla	Eukaryota,Eukaryota,Eukaryota,Eukaryota,Eukaryota,Eukaryota,Eukaryota,Eukaryota,Eukaryota,Eukaryota	CHA,CHL,COC,DIO,ECTE,ELE,ERE,ICT,MAM,MARM,MIO,OCD,ORA,PAP,PEM,URP,bta,cfa,cge,csab,ecb,fca,hgl,nle,ocu,ptg,ptr,rno	Eukaryota,Eukaryota,Eukaryota,Eukaryota,Eukaryota,Eukaryota,Eukaryota,Eukaryota,Eukaryota,Eukaryota,Eukaryota,Eukaryota,Eukaryota,Eukaryota,Eukaryota,Eukaryota,Eukaryota,Eukaryota,Eukaryota,Eukaryota,Eukaryota,Eukaryota,Eukaryota,Eukaryota,Eukaryota,Eukaryota,Eukaryota,Eukaryota	29	Cupin
Eukaryota-Eukaryota	Death	02580:7	02580:3	03158:1	03158:0	DIO,FUD,aju,ptg	Eukaryota,Eukaryota,Eukaryota,Eukaryota	CAA,ccar,lcf,nfu,ola,pret,sasa	Eukaryota,Eukaryota,Eukaryota,Eukaryota,Eukaryota,Eukaryota,Eukaryota	41	Death
Eukaryota-Eukaryota	Death	03158:1	03158:0	04731:1	04731:0	ELE,NEL,SOA,mgp,nle	Eukaryota,Eukaryota,Eukaryota,Eukaryota,Eukaryota	DIO,FUD,aju,ptg	Eukaryota,Eukaryota,Eukaryota,Eukaryota	41	Death
Eukaryota-Eukaryota	Death	03158:1	03158:0	05148:2	05148:0	LEO,ORM,PEF,ccar,lcf,ncc,nfu,ola,pret,sasa,xla	Eukaryota,Eukaryota,Eukaryota,Eukaryota,Eukaryota,Eukaryota,Eukaryota,Eukaryota,Eukaryota,Eukaryota,Eukaryota	DIO,FUD,aju,ptg	Eukaryota,Eukaryota,Eukaryota,Eukaryota	41	Death
Eukaryota-Eukaryota	Death	04469:2	04469:1	05148:2	05148:0	LEO,ORM,lcf,nfu,xla	Eukaryota,Eukaryota,Eukaryota,Eukaryota,Eukaryota	CAA,SOA,bta,oas	Eukaryota,Eukaryota,Eukaryota,Eukaryota	41	Death
Eukaryota-Eukaryota	dsrm	05543:1	05543:0	11592:28	11592:16	aga,ame,dme,mgp,phu	Eukaryota,Eukaryota,Eukaryota,Eukaryota,Eukaryota	nto,sly,smo,sot	Eukaryota,Eukaryota,Eukaryota,Eukaryota	196	DSRM
Eukaryota-Eukaryota	EF-hand_1	08328:2	08328:4	13510:11	13510:8	CAA,COG,FUD,ccar,lcm	Eukaryota,Eukaryota,Eukaryota,Eukaryota,Eukaryota	ELE,PAP,aju,fca,oas,ocu	Eukaryota,Eukaryota,Eukaryota,Eukaryota,Eukaryota,Eukaryota	220	EF_hand
Eukaryota-Eukaryota	EF-hand_5	04350:2	04350:0	06711:1	06711:2	DAN,PAP,aju,fca,ptg	Eukaryota,Eukaryota,Eukaryota,Eukaryota,Eukaryota	CAA,ccar,ecb,ncc,pret	Eukaryota,Eukaryota,Eukaryota,Eukaryota,Eukaryota	220	EF_hand
Eukaryota-Eukaryota	EF-hand_5	06268:8	06268:5	22827:4	22827:3	ath,gmx,nto,osa,rcu,sot,vvi	Eukaryota,Eukaryota,Eukaryota,Eukaryota,Eukaryota,Eukaryota,Eukaryota	DAN,ERE,oas,ocu	Eukaryota,Eukaryota,Eukaryota,Eukaryota	220	EF_hand
Eukaryota-Eukaryota	EF-hand_5	06711:1	06711:2	04350:3	04350:0	CAA,ccar,ecb,ncc,pret	Eukaryota,Eukaryota,Eukaryota,Eukaryota,Eukaryota	MIO,PEM,cge,rno	Eukaryota,Eukaryota,Eukaryota,Eukaryota	220	EF_hand
Eukaryota-Eukaryota	EF-hand_5	06711:1	06711:2	08288:6	08288:3	CAA,ccar,ncc,pret	Eukaryota,Eukaryota,Eukaryota,Eukaryota	CAP,CHA,CHL,COC,ECTE,ERE,FUD,ICT,MARM,OCD,ORA,PAP,SOA,URP,bta,cfa,cge,fca,lav,ngi,oas,ptr,rno,ssc	Eukaryota,Eukaryota,Eukaryota,Eukaryota,Eukaryota,Eukaryota,Eukaryota,Eukaryota,Eukaryota,Eukaryota,Eukaryota,Eukaryota,Eukaryota,Eukaryota,Eukaryota,Eukaryota,Eukaryota,Eukaryota,Eukaryota,Eukaryota,Eukaryota,Eukaryota,Eukaryota,Eukaryota	220	EF_hand
Eukaryota-Eukaryota	EF-hand_5	06944:9	06944:7	08288:6	08288:3	osa,rcu,sly,sot,vvi,zma	Eukaryota,Eukaryota,Eukaryota,Eukaryota,Eukaryota,Eukaryota	ECTE,MAM,OCD,lav	Eukaryota,Eukaryota,Eukaryota,Eukaryota	220	EF_hand
Eukaryota-Eukaryota	EF-hand_5	06944:9	06944:7	22827:4	22827:3	osa,rcu,sly,sot,vvi	Eukaryota,Eukaryota,Eukaryota,Eukaryota,Eukaryota	ECTE,MAM,OCD,lav,ptg	Eukaryota,Eukaryota,Eukaryota,Eukaryota,Eukaryota	220	EF_hand
Eukaryota-Eukaryota	EF-hand_5	06944:9	06944:8	08288:6	08288:3	osa,rcu,sly,sot,vvi,zma	Eukaryota,Eukaryota,Eukaryota,Eukaryota,Eukaryota,Eukaryota	ECTE,MARM,SOA,nle	Eukaryota,Eukaryota,Eukaryota,Eukaryota	220	EF_hand
Eukaryota-Eukaryota	EF-hand_5	06944:9	06944:8	22827:4	22827:3	osa,rcu,sly,sot,vvi	Eukaryota,Eukaryota,Eukaryota,Eukaryota,Eukaryota	ECTE,MARM,SOA,nle	Eukaryota,Eukaryota,Eukaryota,Eukaryota	220	EF_hand
Eukaryota-Eukaryota	EF-hand_5	08288:6	08288:3	08328:4	08328:2	ECTE,FUD,bta,mmu	Eukaryota,Eukaryota,Eukaryota,Eukaryota	ELE,MIO,NEL,PEM	Eukaryota,Eukaryota,Eukaryota,Eukaryota	220	EF_hand
Eukaryota-Eukaryota	EF-hand_5	08288:6	08288:3	12361:0	12361:6	CAP,CHA,CHL,COC,DIO,ECTE,ERE,MAM,MARM,OCD,PAP,SOA,URP,cge,csab,ecb,fca,hgl,lav,ngi,ptr,rno,ssc	Eukaryota,Eukaryota,Eukaryota,Eukaryota,Eukaryota,Eukaryota,Eukaryota,Eukaryota,Eukaryota,Eukaryota,Eukaryota,Eukaryota,Eukaryota,Eukaryota,Eukaryota,Eukaryota,Eukaryota,Eukaryota,Eukaryota,Eukaryota,Eukaryota,Eukaryota,Eukaryota	ASM,CAA,COG,DAN,ORM,PEF,ccar,lcf,lcm,nfu,ola,pret,sasa	Eukaryota,Eukaryota,Eukaryota,Eukaryota,Eukaryota,Eukaryota,Eukaryota,Eukaryota,Eukaryota,Eukaryota,Eukaryota,Eukaryota,Eukaryota	220	EF_hand
Eukaryota-Eukaryota	EF-hand_5	08288:6	08288:3	14684:5	14684:2	ERE,FUD,SOA,ame,cel,csab,ecb,nle,oas,rno	Eukaryota,Eukaryota,Eukaryota,Eukaryota,Eukaryota,Eukaryota,Eukaryota,Eukaryota,Eukaryota,Eukaryota	dme,phu,rcu,smo,vvi	Eukaryota,Eukaryota,Eukaryota,Eukaryota,Eukaryota	220	EF_hand
Eukaryota-Eukaryota	EF-hand_5	08328:4	08328:2	12361:0	12361:6	CAP,ELE,MIO,OCD,PAP,PEM,cge,ecb,fca,hgl,lav,ocu,rno,ssc	Eukaryota,Eukaryota,Eukaryota,Eukaryota,Eukaryota,Eukaryota,Eukaryota,Eukaryota,Eukaryota,Eukaryota,Eukaryota,Eukaryota,Eukaryota,Eukaryota	ASM,CAA,COG,ORM,ccar,lcf,lcm,nfu,ola,pret,sasa	Eukaryota,Eukaryota,Eukaryota,Eukaryota,Eukaryota,Eukaryota,Eukaryota,Eukaryota,Eukaryota,Eukaryota,Eukaryota	220	EF_hand
Eukaryota-Eukaryota	EF-hand_5	08328:4	08328:2	21424:6	21424:7	PAP,cfa,ecb,fca,oas,ocu,ptg	Eukaryota,Eukaryota,Eukaryota,Eukaryota,Eukaryota,Eukaryota,Eukaryota	gga,mgp,nfu,oaa	Eukaryota,Eukaryota,Eukaryota,Eukaryota	220	EF_hand
Eukaryota-Eukaryota	EF-hand_5	08573:5	08573:1	12361:0	12361:6	CHA,CHL,COC,DIO,ECTE,ELE,ERE,MAM,MARM,MIO,OCD,PAP,SOA,URP,cge,ecb,fca,hgl,lav,ngi,rno,ssc	Eukaryota,Eukaryota,Eukaryota,Eukaryota,Eukaryota,Eukaryota,Eukaryota,Eukaryota,Eukaryota,Eukaryota,Eukaryota,Eukaryota,Eukaryota,Eukaryota,Eukaryota,Eukaryota,Eukaryota,Eukaryota,Eukaryota,Eukaryota,Eukaryota,Eukaryota	ASM,CAA,COG,ORM,PEF,lcf,nfu,ola	Eukaryota,Eukaryota,Eukaryota,Eukaryota,Eukaryota,Eukaryota,Eukaryota,Eukaryota	220	EF_hand
Eukaryota-Eukaryota	EF-hand_5	08573:5	08573:3	12361:0	12361:6	CHA,CHL,COC,DIO,ECTE,ELE,ERE,MAM,MARM,MIO,OCD,PAP,SOA,URP,cge,ecb,fca,hgl,lav,ngi,rno,ssc	Eukaryota,Eukaryota,Eukaryota,Eukaryota,Eukaryota,Eukaryota,Eukaryota,Eukaryota,Eukaryota,Eukaryota,Eukaryota,Eukaryota,Eukaryota,Eukaryota,Eukaryota,Eukaryota,Eukaryota,Eukaryota,Eukaryota,Eukaryota,Eukaryota,Eukaryota	COG,PEF,lcf,nfu	Eukaryota,Eukaryota,Eukaryota,Eukaryota	220	EF_hand
Eukaryota-Eukaryota	EF-hand_5	08585:3	08585:1	12361:0	12361:6	CHL,DIO,ELE,ERE,MAM,MARM,MIO,OCD,PAP,URP,cge,fca,ngi,rno	Eukaryota,Eukaryota,Eukaryota,Eukaryota,Eukaryota,Eukaryota,Eukaryota,Eukaryota,Eukaryota,Eukaryota,Eukaryota,Eukaryota,Eukaryota,Eukaryota	COG,ORM,PEF,lcf,nfu,ola,pret,sasa	Eukaryota,Eukaryota,Eukaryota,Eukaryota,Eukaryota,Eukaryota,Eukaryota,Eukaryota	220	EF_hand
Eukaryota-Eukaryota	EF-hand_5	09575:1	09575:0	12361:0	12361:6	CAP,CHA,DIO,MIO,cge,hgl,lav,rno	Eukaryota,Eukaryota,Eukaryota,Eukaryota,Eukaryota,Eukaryota,Eukaryota,Eukaryota	CAA,COG,PEF,ccar,lcf,nfu,sasa	Eukaryota,Eukaryota,Eukaryota,Eukaryota,Eukaryota,Eukaryota,Eukaryota	220	EF_hand
[truncated: 4,958 more rows]

## Sheet: Table_S2
Translocation Class	Mobile Domain	Translocation Counts	Clan Name
Eukaryota-Eukaryota	Ig_3	528	Ig
Eukaryota-Eukaryota	SH3_2	239	SH3
Eukaryota-Eukaryota	Ank_2	231	Ank
Eukaryota-Eukaryota	ig	219	Ig
Eukaryota-Eukaryota	RRM_1	210	RRM
Eukaryota-Eukaryota	SH3_1	198	SH3
Eukaryota-Eukaryota	SH3_9	193	SH3
Eukaryota-Eukaryota	Ank_4	184	Ank
Eukaryota-Eukaryota	LRR_8	178	LRR
Eukaryota-Eukaryota	fn3	177	E-set
[truncated: 250 more rows]

## Sheet: Table_S3
Indel Class	Mobile Domain	missing_ko:item	gained_ko:item	Missing Organisms	Class (Missing Organisms)	Gained Organisms	Class (Gained Organisms)	Clan Id	Clan Name
[truncated: 16,113 more rows]

[truncated: 2 more sheets: Table_S4, Table_S5]
